# Supplementary material for: Correlation Consistent Basis Sets for Explicitly Correlated Theory: The Transition Metals
Source: J Chem Theory Comput. 2023 Aug 4;19(17):5806–20. doi: 10.1021/acs.jctc.3c00506 (PMC10500978; doi:10.1021/acs.jctc.3c00506)
Supplement: Supplementary file 2 — ct3c00506_si_002.txt [file ct3c00506_si_002.txt]

!
! scandium             (21s,17p,9d,2f) -> [8s,7p,5d,2f]
s, SC , 2.715278E+06, 4.065984E+05, 9.253004E+04, 2.620792E+04, 8.549429E+03, 3.085975E+03, 1.203172E+03, 4.984869E+02, 2.167360E+02, 9.787476E+01, 4.520433E+01, 2.021187E+01, 9.574751E+00, 4.540346E+00, 1.995687E+00, 9.422150E-01, 4.178450E-01, 9.576100E-02, 5.135100E-02, 2.387800E-02, 1.110000E-02
c, 1.20, 8.147221E-06, 6.334788E-05, 3.330384E-04, 1.404055E-03, 5.081725E-03, 1.626926E-02, 4.624577E-02, 1.137223E-01, 2.257636E-01, 3.106700E-01, 2.191906E-01, 7.215879E-02, 1.187030E-01, 1.220532E-01, 2.136795E-02, -5.357246E-04, 2.435774E-04, -8.796617E-05, 7.878246E-05, -1.637155E-05
c, 1.20, -4.722109E-06, -3.671829E-05, -1.930883E-04, -8.146870E-04, -2.955526E-03, -9.520035E-03, -2.746858E-02, -6.991528E-02, -1.499251E-01, -2.459153E-01, -2.401293E-01, 3.567987E-02, 4.915023E-01, 4.911381E-01, 9.120633E-02, -5.356723E-03, 8.812836E-04, -7.605536E-04, 6.340116E-04, -1.556163E-04
c, 1.20, 9.139905E-07, 7.108513E-06, 3.738126E-05, 1.578828E-04, 5.737686E-04, 1.859244E-03, 5.433182E-03, 1.425387E-02, 3.246144E-02, 6.003454E-02, 6.916105E-02, -2.113084E-02, -2.666832E-01, -4.367591E-01, 6.498243E-02, 7.009599E-01, 4.515562E-01, 3.011910E-02, -1.329480E-02, 4.633679E-03
c, 1.20, -2.201951E-07, -1.711419E-06, -9.008469E-06, -3.799997E-05, -1.383227E-04, -4.473692E-04, -1.310691E-03, -3.429860E-03, -7.847579E-03, -1.447189E-02, -1.690669E-02, 5.396115E-03, 6.671062E-02, 1.178356E-01, -2.738134E-02, -2.260149E-01, -3.073539E-01, 2.544054E-01, 5.981590E-01, 3.115202E-01
c, 1.20, -3.757238E-07, -2.981907E-06, -1.522586E-05, -6.684686E-05, -2.313129E-04, -7.959729E-04, -2.161961E-03, -6.206459E-03, -1.261905E-02, -2.739459E-02, -2.336516E-02, -5.734627E-03, 1.536025E-01, 1.447100E-01, 9.359699E-02, -8.687730E-01, 2.114597E-02, 2.275498E+00, -1.190770E+00, -7.674257E-01
c, 20.20, 1.000000E+00
c, 1.20, -5.962768E-07, -4.822853E-06, -2.395005E-05, -1.090335E-04, -3.601944E-04, -1.311233E-03, -3.322435E-03, -1.037520E-02, -1.892174E-02, -4.755287E-02, -2.931692E-02, -3.090088E-02, 3.074597E-01, 1.803100E-01, 2.358178E-01, -2.388544E+00, 2.329407E+00, 9.918252E-01, -3.507240E+00, 2.262804E+00
c, 21.21, 1.000000E+00
p, SC , 1.059219E+04, 2.507533E+03, 8.144571E+02, 3.115195E+02, 1.319617E+02, 5.998718E+01, 2.866250E+01, 1.410851E+01, 7.103706E+00, 3.609200E+00, 1.776070E+00, 8.547600E-01, 4.022390E-01, 1.546650E-01, 6.494500E-02, 2.635900E-02, 1.066000E-02
c, 1.16, 4.500000E-05, 4.010000E-04, 2.302000E-03, 1.003700E-02, 3.495400E-02, 9.790900E-02, 2.106800E-01, 3.300930E-01, 3.310270E-01, 1.579600E-01, 2.209900E-02, -1.605000E-03, -1.326000E-03, -2.800000E-04, 3.400000E-05, -1.300000E-05
c, 1.16, -1.500000E-05, -1.310000E-04, -7.570000E-04, -3.318000E-03, -1.170600E-02, -3.360400E-02, -7.487900E-02, -1.225480E-01, -1.302760E-01, 1.459600E-02, 3.091840E-01, 4.629980E-01, 3.049570E-01, 5.087800E-02, -4.493000E-03, 1.832000E-03
c, 1.16, 4.000000E-06, 3.900000E-05, 2.210000E-04, 9.840000E-04, 3.423000E-03, 9.993000E-03, 2.191600E-02, 3.700800E-02, 3.779400E-02, -4.379000E-03, -1.101640E-01, -1.610170E-01, -1.824820E-01, 3.886110E-01, 6.911000E-01, 7.960400E-02
c, 1.16, 9.000000E-06, 7.400000E-05, 4.790000E-04, 1.869000E-03, 7.424000E-03, 1.876300E-02, 4.871700E-02, 6.544000E-02, 1.079480E-01, -5.871300E-02, -1.703060E-01, -7.549770E-01, 6.201170E-01, 1.167548E+00, -1.009531E+00, -1.889910E-01
c, 1.16, -4.000000E-06, -3.200000E-05, -1.850000E-04, -8.080000E-04, -2.870000E-03, -8.207000E-03, -1.847300E-02, -3.010100E-02, -3.294300E-02, 7.958000E-03, 8.799300E-02, 1.523770E-01, 9.717000E-02, -2.569380E-01, -5.878150E-01, -3.054210E-01
c, 16.16, 1.000000E+00
c, 17.17, 1.000000E+00
d, SC , 5.051380E+01, 1.474050E+01, 5.195000E+00, 2.028460E+00, 8.040860E-01, 3.076890E-01, 1.113920E-01, 3.735200E-02, 1.244000E-02
c, 1.8, 4.266000E-03, 2.770800E-02, 1.000010E-01, 2.315810E-01, 3.460330E-01, 3.733740E-01, 2.642880E-01, 6.366700E-02
c, 1.8, -4.389000E-03, -2.836300E-02, -1.051370E-01, -2.348540E-01, -3.246090E-01, -6.428900E-02, 6.017490E-01, 3.903000E-01
c, 1.8, 5.859000E-03, 3.732300E-02, 1.419240E-01, 3.068960E-01, 3.081890E-01, -7.607170E-01, -2.047750E-01, 7.892710E-01
c, 8.8, 1.000000E+00
c, 9.9, 1.000000E+00
f, SC , 7.378872394519E-01, 1.716208307926E-01
c, 1.1, 1.000000E+00
c, 2.2, 1.000000E+00
!
! titanium             (21s,17p,9d,2f) -> [8s,7p,5d,2f]
s, TI , 3.014643E+06, 4.514329E+05, 1.027338E+05, 2.909817E+04, 9.492330E+03, 3.426346E+03, 1.335896E+03, 5.535026E+02, 2.406925E+02, 1.087293E+02, 5.026457E+01, 2.258004E+01, 1.071432E+01, 5.093546E+00, 2.244183E+00, 1.059570E+00, 4.688490E-01, 1.061430E-01, 5.526200E-02, 2.546500E-02, 0.0117300
c, 1.20, 8.060782E-06, 6.267518E-05, 3.295006E-04, 1.389203E-03, 5.028469E-03, 1.610419E-02, 4.581232E-02, 1.128613E-01, 2.248193E-01, 3.114571E-01, 2.224995E-01, 7.293128E-02, 1.160683E-01, 1.194774E-01, 2.097868E-02, -5.091715E-04, 2.217859E-04, -7.636896E-05, 7.719539E-05, -1.149056E-05
c, 1.20, -4.630486E-06, -3.600451E-05, -1.893420E-04, -7.988781E-04, -2.898698E-03, -9.339701E-03, -2.697464E-02, -6.878913E-02, -1.481037E-01, -2.445253E-01, -2.419916E-01, 3.183790E-02, 4.932686E-01, 4.939655E-01, 9.196313E-02, -5.316992E-03, 8.085624E-04, -6.918459E-04, 6.086512E-04, -1.313842E-04
c, 1.20, 9.230559E-07, 7.178974E-06, 3.775134E-05, 1.594532E-04, 5.795150E-04, 1.878414E-03, 5.492747E-03, 1.443297E-02, 3.296408E-02, 6.125493E-02, 7.134113E-02, -1.973150E-02, -2.741869E-01, -4.440977E-01, 7.776084E-02, 7.068444E-01, 4.413892E-01, 2.799769E-02, -1.210790E-02, 4.324762E-03
c, 1.20, -2.180323E-07, -1.694860E-06, -8.919208E-06, -3.763633E-05, -1.369575E-04, -4.432894E-04, -1.298868E-03, -3.406752E-03, -7.810829E-03, -1.449245E-02, -1.708136E-02, 4.897666E-03, 6.753108E-02, 1.173318E-01, -2.985025E-02, -2.277634E-01, -2.928115E-01, 2.665300E-01, 5.912406E-01, 3.037229E-01
c, 1.20, -3.975126E-07, -3.161080E-06, -1.609375E-05, -7.092947E-05, -2.442710E-04, -8.457892E-04, -2.282208E-03, -6.619873E-03, -1.335024E-02, -2.955830E-02, -2.477039E-02, -8.414624E-03, 1.693855E-01, 1.500787E-01, 9.787777E-02, -9.653608E-01, 1.489721E-01, 2.191179E+00, -1.243325E+00, -6.711916E-01
c, 20.20, 1.000000E+00
c, 1.20, -6.302483E-07, -5.084585E-06, -2.534482E-05, -1.148260E-04, -3.817497E-04, -1.379645E-03, -3.531666E-03, -1.092225E-02, -2.029554E-02, -5.024404E-02, -3.316309E-02, -3.098063E-02, 3.244673E-01, 2.155689E-01, 1.499616E-01, -2.420741E+00, 2.530874E+00, 3.423600E-01, -2.733722E+00, 2.006268E+00
c, 21.21, 1.0000000
p, TI , 1.191203E+04, 2.819947E+03, 9.159479E+02, 3.503842E+02, 1.484825E+02, 6.753944E+01, 3.230332E+01, 1.592786E+01, 8.038035E+00, 4.093916E+00, 2.022390E+00, 9.761020E-01, 4.595950E-01, 1.771520E-01, 7.351700E-02, 2.940100E-02, 0.0117600
c, 1.16, 4.400000E-05, 3.910000E-04, 2.248000E-03, 9.823000E-03, 3.433800E-02, 9.666600E-02, 2.094170E-01, 3.301890E-01, 3.319360E-01, 1.584880E-01, 2.231000E-02, -1.566000E-03, -1.324000E-03, -2.710000E-04, 3.200000E-05, -1.200000E-05
c, 1.16, -1.500000E-05, -1.310000E-04, -7.550000E-04, -3.319000E-03, -1.175000E-02, -3.392200E-02, -7.616400E-02, -1.257020E-01, -1.330980E-01, 1.740600E-02, 3.151650E-01, 4.618140E-01, 2.998560E-01, 5.000000E-02, -4.230000E-03, 1.725000E-03
c, 1.16, 4.000000E-06, 3.900000E-05, 2.230000E-04, 9.920000E-04, 3.476000E-03, 1.017200E-02, 2.257600E-02, 3.823800E-02, 3.933700E-02, -6.106000E-03, -1.129620E-01, -1.681140E-01, -1.659320E-01, 3.914030E-01, 6.818400E-01, 8.403100E-02
c, 1.16, 9.000000E-06, 7.300000E-05, 4.680000E-04, 1.856000E-03, 7.293000E-03, 1.885600E-02, 4.840500E-02, 6.737800E-02, 1.045410E-01, -5.376000E-02, -1.917490E-01, -6.947200E-01, 5.601620E-01, 1.181336E+00, -9.932720E-01, -2.096810E-01
c, 1.16, 4.000000E-06, 3.100000E-05, 1.820000E-04, 7.950000E-04, 2.833000E-03, 8.154000E-03, 1.847200E-02, 3.040000E-02, 3.304700E-02, -8.251000E-03, -8.855400E-02, -1.496120E-01, -9.422700E-02, 2.508460E-01, 5.866430E-01, 3.135350E-01
c, 16.16, 1.000000E+00
c, 17.17, 1.0000000
d, TI , 6.401300E+01, 1.881790E+01, 6.728700E+00, 2.664130E+00, 1.078680E+00, 4.232090E-01, 1.559990E-01, 5.188400E-02, 0.0172600
c, 1.8, 3.887000E-03, 2.639900E-02, 9.751100E-02, 2.328480E-01, 3.531520E-01, 3.721860E-01, 2.476720E-01, 5.823600E-02
c, 1.8, -3.970000E-03, -2.687300E-02, -1.022750E-01, -2.377280E-01, -3.121140E-01, -4.237800E-02, 5.886580E-01, 4.103020E-01
c, 1.8, 6.418000E-03, 4.380900E-02, 1.723250E-01, 3.753320E-01, 2.249470E-01, -7.919070E-01, -1.044280E-01, 7.135420E-01
c, 8.8, 1.000000E+00
c, 9.9, 1.0000000
f, TI , 1.082455371778E+00, 2.726026039632E-01
c, 1.1, 1.000000E+00
c, 2.2, 1.000000E+00
!
! vanadium             (21s,17p,9d,2f) -> [8s,7p,5d,2f]
s, V , 3.321857E+06, 4.974356E+05, 1.132027E+05, 3.206333E+04, 1.045962E+04, 3.775506E+03, 1.472040E+03, 6.099331E+02, 2.652634E+02, 1.198607E+02, 5.544891E+01, 2.498372E+01, 1.188056E+01, 5.660311E+00, 2.495703E+00, 1.177866E+00, 5.200440E-01, 1.159650E-01, 5.893800E-02, 2.694600E-02, 0.0123200
c, 1.20, 8.039999E-06, 6.251402E-05, 3.286553E-04, 1.385697E-03, 5.016217E-03, 1.606931E-02, 4.574242E-02, 1.128544E-01, 2.254344E-01, 3.140461E-01, 2.267819E-01, 7.334069E-02, 1.102474E-01, 1.131358E-01, 1.971295E-02, -4.719088E-04, 1.861606E-04, -6.208598E-05, 7.295314E-05, -6.362062E-06
c, 1.20, -4.503003E-06, -3.501295E-05, -1.841339E-04, -7.769216E-04, -2.819505E-03, -9.087486E-03, -2.627134E-02, -6.712726E-02, -1.451130E-01, -2.412483E-01, -2.416314E-01, 3.067362E-02, 4.970415E-01, 4.958875E-01, 9.181868E-02, -5.392514E-03, 7.102380E-04, -6.363128E-04, 5.979932E-04, -1.100879E-04
c, 1.20, 9.320648E-07, 7.249306E-06, 3.811967E-05, 1.610238E-04, 5.852210E-04, 1.897502E-03, 5.550909E-03, 1.460584E-02, 3.342974E-02, 6.235722E-02, 7.312435E-02, -1.911472E-02, -2.817249E-01, -4.488151E-01, 9.202696E-02, 7.110117E-01, 4.309274E-01, 2.604589E-02, -1.101049E-02, 4.106300E-03
c, 1.20, -2.158944E-07, -1.678519E-06, -8.831213E-06, -3.727769E-05, -1.356099E-04, -4.392351E-04, -1.286948E-03, -3.382149E-03, -7.765646E-03, -1.447985E-02, -1.715502E-02, 4.610101E-03, 6.827831E-02, 1.161368E-01, -3.277049E-02, -2.280000E-01, -2.793991E-01, 2.771165E-01, 5.852999E-01, 2.963946E-01
c, 1.20, -4.093416E-07, -3.258956E-06, -1.656390E-05, -7.316689E-05, -2.512784E-04, -8.732657E-04, -2.347654E-03, -6.853150E-03, -1.376420E-02, -3.084679E-02, -2.562208E-02, -1.005123E-02, 1.795330E-01, 1.522400E-01, 9.483887E-02, -1.014876E+00, 2.308810E-01, 2.113321E+00, -1.253048E+00, -6.139502E-01
c, 1.20, -6.539963E-07, -5.267399E-06, -2.632092E-05, -1.188719E-04, -3.968552E-04, -1.427460E-03, -3.679181E-03, -1.130774E-02, -2.128221E-02, -5.218271E-02, -3.599014E-02, -3.088759E-02, 3.380657E-01, 2.389559E-01, 7.609068E-02, -2.408113E+00, 2.633592E+00, -5.358510E-02, -2.230135E+00, 1.820787E+00
c, 20.20, 1.000000E+00
c, 21.21, 1.0000000
p, V , 1.327320E+04, 3.142126E+03, 1.020588E+03, 3.904407E+02, 1.655043E+02, 7.532006E+01, 3.605503E+01, 1.780436E+01, 9.002929E+00, 4.594544E+00, 2.276760E+00, 1.101178E+00, 5.186380E-01, 2.005650E-01, 8.129100E-02, 3.179500E-02, 0.0124400
c, 1.16, 4.300000E-05, 3.840000E-04, 2.210000E-03, 9.678000E-03, 3.393600E-02, 9.591700E-02, 2.088530E-01, 3.306600E-01, 3.323120E-01, 1.581880E-01, 2.225200E-02, -1.565000E-03, -1.353000E-03, -2.650000E-04, 2.900000E-05, -1.100000E-05
c, 1.16, -1.500000E-05, -1.310000E-04, -7.550000E-04, -3.325000E-03, -1.181100E-02, -3.425600E-02, -7.736300E-02, -1.284560E-01, -1.350780E-01, 2.083800E-02, 3.204990E-01, 4.602600E-01, 2.953460E-01, 4.904600E-02, -3.824000E-03, 1.585000E-03
c, 1.16, 4.000000E-06, 3.900000E-05, 2.230000E-04, 9.960000E-04, 3.498000E-03, 1.029600E-02, 2.296200E-02, 3.920800E-02, 3.994300E-02, -7.121000E-03, -1.162250E-01, -1.694960E-01, -1.553740E-01, 3.950220E-01, 6.789080E-01, 8.312200E-02
c, 1.16, 9.000000E-06, 7.500000E-05, 4.790000E-04, 1.906000E-03, 7.512000E-03, 1.953000E-02, 5.040200E-02, 7.068500E-02, 1.087750E-01, -5.853600E-02, -2.154480E-01, -6.773420E-01, 5.859790E-01, 1.129108E+00, -9.740510E-01, -1.952640E-01
c, 1.16, 4.000000E-06, 3.200000E-05, 1.830000E-04, 8.020000E-04, 2.862000E-03, 8.287000E-03, 1.887000E-02, 3.130700E-02, 3.366000E-02, -9.479000E-03, -9.231300E-02, -1.489890E-01, -8.364400E-02, 2.493390E-01, 5.805150E-01, 3.223800E-01
c, 16.16, 1.000000E+00
c, 17.17, 1.0000000
d, V , 7.761150E+01, 2.291590E+01, 8.279540E+00, 3.309930E+00, 1.358630E+00, 5.413500E-01, 2.023560E-01, 6.756800E-02, 0.0225600
c, 1.8, 3.595000E-03, 2.521000E-02, 9.478600E-02, 2.303630E-01, 3.528940E-01, 3.704140E-01, 2.457180E-01, 6.099300E-02
c, 1.8, -3.818000E-03, -2.671700E-02, -1.036900E-01, -2.476890E-01, -3.115230E-01, -2.282700E-02, 5.697260E-01, 4.194930E-01
c, 1.8, 6.001000E-03, 4.220600E-02, 1.707510E-01, 3.855180E-01, 2.062040E-01, -7.786690E-01, -1.147210E-01, 7.270620E-01
c, 8.8, 1.000000E+00
c, 9.9, 1.0000000
f, V , 1.262379693766E+00, 3.362791956868E-01
c, 1.1, 1.000000E+00
c, 2.2, 1.000000E+00
!
! chromium             (21s,17p,9d,2f) -> [8s,7p,5d,2f]
s, CR , 6.177194E+06, 9.249295E+05, 2.104865E+05, 5.962005E+04, 1.945076E+04, 7.022056E+03, 2.738763E+03, 1.135814E+03, 4.950923E+02, 2.247487E+02, 1.053836E+02, 5.019359E+01, 2.224957E+01, 1.098265E+01, 5.383665E+00, 2.343685E+00, 1.105202E+00, 4.878480E-01, 8.959900E-02, 3.342300E-02, 0.0124700
c, 1.20, 4.128667E-06, 3.210767E-05, 1.688416E-04, 7.128520E-04, 2.589325E-03, 8.377350E-03, 2.441725E-02, 6.365135E-02, 1.427618E-01, 2.541275E-01, 3.009512E-01, 1.766513E-01, 6.936709E-02, 1.179579E-01, 8.916187E-02, 1.103630E-02, -3.546048E-04, 1.057311E-04, 1.114640E-05, 2.661387E-05
c, 1.20, -2.301772E-06, -1.789536E-05, -9.416174E-05, -3.975074E-04, -1.447025E-03, -4.694622E-03, -1.382387E-02, -3.674643E-02, -8.647185E-02, -1.696735E-01, -2.507089E-01, -1.961156E-01, 1.457244E-01, 5.466706E-01, 3.979434E-01, 5.277007E-02, -4.374537E-03, 3.204035E-04, -5.142077E-05, 1.584134E-04
c, 1.20, 4.862957E-07, 3.776645E-06, 1.990664E-05, 8.389164E-05, 3.065706E-04, 9.944107E-04, 2.961959E-03, 7.969473E-03, 1.955017E-02, 4.085035E-02, 6.929003E-02, 6.146984E-02, -6.981302E-02, -3.517597E-01, -3.828629E-01, 2.676401E-01, 7.175950E-01, 3.020814E-01, 7.749514E-03, 2.696096E-04
c, 1.20, -1.102451E-07, -8.530233E-07, -4.520358E-06, -1.891612E-05, -6.974344E-05, -2.237867E-04, -6.754503E-04, -1.789346E-03, -4.477858E-03, -9.140144E-03, -1.610562E-02, -1.334870E-02, 1.426027E-02, 8.931690E-02, 8.885279E-02, -6.368776E-02, -2.783262E-01, -1.830071E-01, 6.790937E-01, 4.672953E-01
c, 1.20, -3.669010E-07, -2.768353E-06, -1.521014E-05, -6.066288E-05, -2.374959E-04, -7.077071E-04, -2.334389E-03, -5.555062E-03, -1.585142E-02, -2.737888E-02, -6.106975E-02, -2.887227E-02, 6.813714E-03, 4.327670E-01, 1.968410E-01, -3.764657E-01, -2.052473E+00, 2.975741E+00, -2.211705E+00, 1.370188E+00
c, 20.20, 1.000000E+00
c, 1.20, 2.179893E-07, 1.612940E-06, 9.111842E-06, 3.500645E-05, 1.435315E-04, 4.035896E-04, 1.425177E-03, 3.114009E-03, 9.814449E-03, 1.474698E-02, 3.911512E-02, 9.170888E-03, 1.559878E-02, -2.816844E-01, -6.895261E-03, -1.769781E-01, 1.443061E+00, -1.029318E+00, -1.307667E+00, 1.503842E+00
c, 21.21, 1.0000000
p, CR , 1.445420E+04, 3.421676E+03, 1.111387E+03, 4.251918E+02, 1.802623E+02, 8.206117E+01, 3.929726E+01, 1.941959E+01, 9.828899E+00, 5.016810E+00, 2.487091E+00, 1.198780E+00, 5.586950E-01, 2.089240E-01, 8.460800E-02, 3.325800E-02, 0.0130700
c, 1.16, 4.400000E-05, 3.890000E-04, 2.241000E-03, 9.821000E-03, 3.447100E-02, 9.746000E-02, 2.119850E-01, 3.339900E-01, 3.301370E-01, 1.522270E-01, 2.042500E-02, -1.360000E-03, -1.195000E-03, -1.970000E-04, 2.300000E-05, -9.000000E-06
c, 1.16, -1.500000E-05, -1.350000E-04, -7.770000E-04, -3.427000E-03, -1.218900E-02, -3.538800E-02, -7.991500E-02, -1.323350E-01, -1.354010E-01, 3.200800E-02, 3.338490E-01, 4.617730E-01, 2.812900E-01, 4.184300E-02, -4.002000E-03, 1.521000E-03
c, 1.16, 4.000000E-06, 4.000000E-05, 2.290000E-04, 1.019000E-03, 3.602000E-03, 1.055000E-02, 2.370200E-02, 3.998800E-02, 4.043700E-02, -1.207400E-02, -1.189390E-01, -1.781000E-01, -1.238650E-01, 4.297220E-01, 6.507860E-01, 6.417100E-02
c, 1.16, 1.000000E-05, 7.900000E-05, 5.120000E-04, 2.023000E-03, 8.055000E-03, 2.077200E-02, 5.422400E-02, 7.468500E-02, 1.159890E-01, -7.658400E-02, -2.439310E-01, -6.801810E-01, 7.336640E-01, 9.991200E-01, -1.017081E+00, -1.200910E-01
c, 1.16, 4.000000E-06, 3.200000E-05, 1.850000E-04, 8.100000E-04, 2.906000E-03, 8.391000E-03, 1.919300E-02, 3.156400E-02, 3.341700E-02, -1.290700E-02, -9.365900E-02, -1.499770E-01, -6.723400E-02, 2.707590E-01, 5.758070E-01, 3.011210E-01
c, 16.16, 1.000000E+00
c, 17.17, 1.0000000
d, CR , 8.857680E+01, 2.620450E+01, 9.517470E+00, 3.822480E+00, 1.575120E+00, 6.289280E-01, 2.344240E-01, 7.681500E-02, 0.0251700
c, 1.8, 3.621000E-03, 2.576600E-02, 9.755600E-02, 2.363120E-01, 3.582860E-01, 3.685430E-01, 2.354940E-01, 5.315600E-02
c, 1.8, -4.122000E-03, -2.930700E-02, -1.150620E-01, -2.730680E-01, -3.144230E-01, 4.209700E-02, 5.914030E-01, 3.582150E-01
c, 1.8, 5.954000E-03, 4.253200E-02, 1.745110E-01, 3.939000E-01, 1.492790E-01, -8.102450E-01, 1.091100E-02, 7.014040E-01
c, 8.8, 1.000000E+00
c, 9.9, 1.0000000
f, CR , 1.412992966329E+00, 3.829217191177E-01
c, 1.1, 1.000000E+00
c, 2.2, 1.000000E+00
!
! manganese            (21s,17p,9d,2f) -> [8s,7p,5d,2f]
s, MN , 3.960805E+06, 5.931155E+05, 1.349768E+05, 3.823067E+04, 1.247154E+04, 4.501743E+03, 1.755212E+03, 7.273039E+02, 3.163678E+02, 1.430098E+02, 6.621805E+01, 2.991896E+01, 1.430318E+01, 6.839451E+00, 3.012374E+00, 1.418808E+00, 6.236240E-01, 1.340980E-01, 6.554800E-02, 2.958400E-02, 0.0133500
c, 1.20, 8.242127E-06, 6.408587E-05, 3.369253E-04, 1.420648E-03, 5.143683E-03, 1.648569E-02, 4.698560E-02, 1.162437E-01, 2.335277E-01, 3.292837E-01, 2.440304E-01, 7.219806E-02, 7.687806E-02, 7.852235E-02, 1.294109E-02, -3.784873E-04, -2.503203E-05, -2.421517E-05, 3.462071E-05, 4.261482E-07
c, 1.20, -3.936095E-06, -3.060481E-05, -1.609626E-04, -6.792348E-04, -2.466182E-03, -7.957629E-03, -2.307248E-02, -5.932956E-02, -1.299451E-01, -2.212352E-01, -2.292550E-01, 3.580733E-02, 5.107602E-01, 5.008307E-01, 9.011830E-02, -6.909909E-03, -1.912925E-04, -6.032312E-04, 5.621608E-04, -1.021109E-04
c, 1.20, 9.462709E-07, 7.360584E-06, 3.869935E-05, 1.635110E-04, 5.941775E-04, 1.927737E-03, 5.641731E-03, 1.487848E-02, 3.414783E-02, 6.405794E-02, 7.557659E-02, -1.946070E-02, -2.957874E-01, -4.521170E-01, 1.224531E-01, 7.169756E-01, 4.092712E-01, 2.221969E-02, -9.011202E-03, 3.691727E-03
c, 1.20, -2.095391E-07, -1.629439E-06, -8.570592E-06, -3.619272E-05, -1.316146E-04, -4.266810E-04, -1.250270E-03, -3.294665E-03, -7.581860E-03, -1.422864E-02, -1.693796E-02, 4.454298E-03, 6.867042E-02, 1.113335E-01, -3.900820E-02, -2.215755E-01, -2.544359E-01, 2.865866E-01, 5.755741E-01, 2.898778E-01
c, 1.20, -4.121231E-07, -3.282099E-06, -1.667433E-05, -7.369999E-05, -2.529495E-04, -8.801425E-04, -2.365482E-03, -6.926354E-03, -1.393851E-02, -3.143840E-02, -2.625749E-02, -1.048313E-02, 1.856472E-01, 1.524839E-01, 7.411368E-02, -1.018097E+00, 2.980372E-01, 1.971989E+00, -1.179253E+00, -5.837703E-01
c, 1.20, -6.805493E-07, -5.460516E-06, -2.743893E-05, -1.230291E-04, -4.146269E-04, -1.475151E-03, -3.859140E-03, -1.168405E-02, -2.257185E-02, -5.399759E-02, -4.032351E-02, -2.742526E-02, 3.485593E-01, 2.757818E-01, -5.499812E-02, -2.292545E+00, 2.635644E+00, -3.379113E-01, -1.789607E+00, 1.628936E+00
c, 20.20, 1.000000E+00
c, 21.21, 1.0000000
p, MN , 1.620586E+04, 3.836274E+03, 1.246048E+03, 4.767535E+02, 2.021895E+02, 9.209487E+01, 4.414720E+01, 2.185468E+01, 1.108596E+01, 5.674108E+00, 2.823170E+00, 1.368621E+00, 6.444310E-01, 2.483820E-01, 9.725500E-02, 3.663300E-02, 0.0138000
c, 1.16, 4.200000E-05, 3.730000E-04, 2.149000E-03, 9.445000E-03, 3.329700E-02, 9.475900E-02, 2.081440E-01, 3.318050E-01, 3.331750E-01, 1.576010E-01, 2.144500E-02, -2.558000E-03, -2.027000E-03, -3.600000E-04, 3.400000E-05, -1.300000E-05
c, 1.16, -1.500000E-05, -1.290000E-04, -7.480000E-04, -3.308000E-03, -1.181100E-02, -3.453300E-02, -7.878500E-02, -1.321830E-01, -1.371950E-01, 2.707500E-02, 3.288910E-01, 4.572800E-01, 2.889080E-01, 4.743300E-02, -3.522000E-03, 1.456000E-03
c, 1.16, 4.000000E-06, 4.000000E-05, 2.260000E-04, 1.013000E-03, 3.575000E-03, 1.061200E-02, 2.390200E-02, 4.127900E-02, 4.147500E-02, -9.458000E-03, -1.236950E-01, -1.743920E-01, -1.291700E-01, 4.003480E-01, 6.696460E-01, 8.273200E-02
c, 1.16, 1.000000E-05, 8.100000E-05, 5.120000E-04, 2.071000E-03, 8.111000E-03, 2.155700E-02, 5.531600E-02, 8.026300E-02, 1.177300E-01, -6.506900E-02, -2.829140E-01, -6.491660E-01, 6.925670E-01, 9.789900E-01, -9.213570E-01, -1.699150E-01
c, 1.16, 3.000000E-06, 3.000000E-05, 1.720000E-04, 7.620000E-04, 2.726000E-03, 7.976000E-03, 1.828700E-02, 3.077600E-02, 3.237300E-02, -9.978000E-03, -9.052900E-02, -1.380040E-01, -7.796500E-02, 2.295600E-01, 5.761220E-01, 3.485380E-01
c, 16.16, 1.000000E+00
c, 17.17, 1.0000000
d, MN , 1.006630E+02, 2.983360E+01, 1.088940E+01, 4.393580E+00, 1.817820E+00, 7.278270E-01, 2.712950E-01, 8.830900E-02, 0.0287500
c, 1.8, 3.579000E-03, 2.582700E-02, 9.855900E-02, 2.383270E-01, 3.587070E-01, 3.650920E-01, 2.337380E-01, 5.661800E-02
c, 1.8, -3.454000E-03, -2.492500E-02, -9.763500E-02, -2.366920E-01, -2.923500E-01, -4.973000E-03, 5.065880E-01, 4.979510E-01
c, 1.8, 5.685000E-03, 4.117100E-02, 1.693220E-01, 3.859120E-01, 1.869090E-01, -6.781130E-01, -2.582600E-01, 7.679850E-01
c, 8.8, 1.000000E+00
c, 9.9, 1.0000000
f, MN , 1.566029720686E+00, 4.273660314969E-01
c, 1.1, 1.000000E+00
c, 2.2, 1.000000E+00
!
! iron                 (21s,17p,9d,2f) -> [8s,7p,5d,2f]
s, FE , 4.316265E+06, 6.463424E+05, 1.470897E+05, 4.166152E+04, 1.359077E+04, 4.905750E+03, 1.912746E+03, 7.926043E+02, 3.448065E+02, 1.558999E+02, 7.223091E+01, 3.272506E+01, 1.566762E+01, 7.503483E+00, 3.312223E+00, 1.558471E+00, 6.839140E-01, 1.467570E-01, 7.058300E-02, 3.144900E-02, 0.0140100
c, 1.20, 8.048803E-06, 6.258306E-05, 3.290239E-04, 1.387355E-03, 5.023256E-03, 1.610140E-02, 4.590034E-02, 1.136154E-01, 2.283869E-01, 3.221159E-01, 2.383661E-01, 7.404667E-02, 9.214197E-02, 9.339790E-02, 1.573965E-02, -4.186682E-04, 5.376318E-05, -3.816654E-05, 4.319603E-05, -3.401019E-06
c, 1.20, -4.155954E-06, -3.231401E-05, -1.699525E-04, -7.171369E-04, -2.603625E-03, -8.399109E-03, -2.434109E-02, -6.251948E-02, -1.365929E-01, -2.312707E-01, -2.383734E-01, 3.123837E-02, 5.086818E-01, 4.987695E-01, 9.033552E-02, -6.005337E-03, 2.312454E-04, -5.643680E-04, 4.992260E-04, -1.015293E-04
c, 1.20, 9.532178E-07, 7.414605E-06, 3.898393E-05, 1.647152E-04, 5.985980E-04, 1.942390E-03, 5.687237E-03, 1.501329E-02, 3.452455E-02, 6.495820E-02, 7.716194E-02, -1.873411E-02, -3.009185E-01, -4.554661E-01, 1.286463E-01, 7.183316E-01, 4.051743E-01, 2.168227E-02, -8.343566E-03, 3.658979E-03
c, 1.20, -2.063008E-07, -1.604169E-06, -8.438437E-06, -3.563151E-05, -1.295998E-04, -4.201534E-04, -1.231954E-03, -3.248922E-03, -7.493717E-03, -1.410102E-02, -1.691600E-02, 4.218996E-03, 6.833810E-02, 1.098201E-01, -4.009005E-02, -2.174739E-01, -2.465135E-01, 2.731435E-01, 5.748321E-01, 3.012713E-01
c, 1.20, -4.009367E-07, -3.189255E-06, -1.623079E-05, -7.157920E-05, -2.463958E-04, -8.544907E-04, -2.307593E-03, -6.728292E-03, -1.366165E-02, -3.062240E-02, -2.631137E-02, -9.760183E-03, 1.801906E-01, 1.529634E-01, 5.505413E-02, -9.551364E-01, 2.586813E-01, 1.834049E+00, -9.333240E-01, -6.981605E-01
c, 1.20, -6.966042E-07, -5.568036E-06, -2.813684E-05, -1.252418E-04, -4.260787E-04, -1.499060E-03, -3.979103E-03, -1.185686E-02, -2.346734E-02, -5.467736E-02, -4.393820E-02, -2.376103E-02, 3.435928E-01, 3.192960E-01, -1.343207E-01, -2.221020E+00, 2.571142E+00, -2.292404E-01, -1.832452E+00, 1.591333E+00
c, 20.20, 1.000000E+00
c, 21.21, 1.0000000
p, FE , 1.774569E+04, 4.200721E+03, 1.364429E+03, 5.220806E+02, 2.214595E+02, 1.009096E+02, 4.840115E+01, 2.398536E+01, 1.218250E+01, 6.242298E+00, 3.110944E+00, 1.509958E+00, 7.108450E-01, 2.731900E-01, 1.042330E-01, 3.829100E-02, 0.0140700
c, 1.16, 4.100000E-05, 3.690000E-04, 2.129000E-03, 9.369000E-03, 3.309700E-02, 9.443100E-02, 2.080770E-01, 3.323330E-01, 3.329870E-01, 1.568430E-01, 2.154900E-02, -2.095000E-03, -1.739000E-03, -3.000000E-04, 2.900000E-05, -1.100000E-05
c, 1.16, -1.500000E-05, -1.300000E-04, -7.510000E-04, -3.329000E-03, -1.191200E-02, -3.493300E-02, -7.998900E-02, -1.346360E-01, -1.385980E-01, 3.027800E-02, 3.332160E-01, 4.561530E-01, 2.850510E-01, 4.614400E-02, -3.249000E-03, 1.357000E-03
c, 1.16, 1.100000E-05, 8.700000E-05, 5.410000E-04, 2.226000E-03, 8.593000E-03, 2.333900E-02, 5.884400E-02, 8.828900E-02, 1.231920E-01, -6.318600E-02, -3.549020E-01, -6.197080E-01, 8.129860E-01, 8.191180E-01, -9.017050E-01, -1.359130E-01
c, 1.16, 5.000000E-06, 4.200000E-05, 2.410000E-04, 1.085000E-03, 3.831000E-03, 1.142300E-02, 2.579200E-02, 4.481800E-02, 4.459800E-02, -1.117700E-02, -1.381340E-01, -1.882850E-01, -1.073990E-01, 4.448630E-01, 6.402390E-01, 6.445700E-02
c, 1.16, 3.000000E-06, 2.900000E-05, 1.650000E-04, 7.340000E-04, 2.626000E-03, 7.725000E-03, 1.773300E-02, 3.005500E-02, 3.109400E-02, -1.004800E-02, -8.830600E-02, -1.298240E-01, -7.693700E-02, 2.126610E-01, 5.730610E-01, 3.696510E-01
c, 16.16, 1.000000E+00
c, 17.17, 1.0000000
d, FE , 1.133440E+02, 3.364140E+01, 1.233100E+01, 4.994780E+00, 2.072800E+00, 8.307530E-01, 3.091780E-01, 1.001300E-01, 0.0324300
c, 1.8, 3.530000E-03, 2.578400E-02, 9.911900E-02, 2.390730E-01, 3.571990E-01, 3.621880E-01, 2.364610E-01, 6.011800E-02
c, 1.8, -3.890000E-03, -2.844200E-02, -1.124290E-01, -2.742570E-01, -3.155460E-01, 5.710900E-02, 5.636040E-01, 3.846370E-01
c, 1.8, 5.695000E-03, 4.200100E-02, 1.735400E-01, 4.101570E-01, 1.132520E-01, -7.696800E-01, -3.164300E-02, 7.137970E-01
c, 8.8, 1.000000E+00
c, 9.9, 1.0000000
f, FE , 1.577248053099E+00, 4.251380732880E-01
c, 1.1, 1.000000E+00
c, 2.2, 1.000000E+00
!
! cobalt               (21s,17p,9d,2f) -> [8s,7p,5d,2f]
s, CO , 4.675675E+06, 7.001615E+05, 1.593373E+05, 4.513046E+04, 1.472238E+04, 5.314222E+03, 2.072018E+03, 8.586188E+02, 3.735497E+02, 1.689229E+02, 7.829639E+01, 3.552123E+01, 1.704144E+01, 8.173000E+00, 3.610318E+00, 1.697047E+00, 7.435320E-01, 1.583440E-01, 7.503600E-02, 3.309100E-02, 0.0145900
c, 1.20, 7.979026E-06, 6.204071E-05, 3.261735E-04, 1.375360E-03, 4.979997E-03, 1.596434E-02, 4.552086E-02, 1.127385E-01, 2.268262E-01, 3.203074E-01, 2.374021E-01, 7.477686E-02, 9.581872E-02, 9.649911E-02, 1.623362E-02, -4.535497E-04, 5.113519E-05, -4.174508E-05, 4.027577E-05, -5.789067E-06
c, 1.20, -4.200240E-06, -3.265831E-05, -1.717644E-04, -7.247853E-04, -2.631462E-03, -8.489272E-03, -2.460619E-02, -6.322059E-02, -1.381957E-01, -2.340680E-01, -2.415002E-01, 3.035312E-02, 5.101341E-01, 4.974939E-01, 8.970746E-02, -5.941034E-03, 2.175362E-04, -5.480155E-04, 4.525804E-04, -1.066748E-04
c, 1.20, 9.592692E-07, 7.461851E-06, 3.923137E-05, 1.657706E-04, 6.024335E-04, 1.955217E-03, 5.726326E-03, 1.512984E-02, 3.483973E-02, 6.570351E-02, 7.831503E-02, -1.877037E-02, -3.062663E-01, -4.566429E-01, 1.378169E-01, 7.193676E-01, 3.992579E-01, 2.079933E-02, -7.820663E-03, 3.533911E-03
c, 1.20, -2.028840E-07, -1.577580E-06, -8.298813E-06, -3.504154E-05, -1.274655E-04, -4.132695E-04, -1.212261E-03, -3.199318E-03, -7.390972E-03, -1.393649E-02, -1.678575E-02, 4.149856E-03, 6.797646E-02, 1.075807E-01, -4.166022E-02, -2.128044E-01, -2.381360E-01, 2.650788E-01, 5.722774E-01, 3.091556E-01
c, 1.20, -7.174687E-07, -5.722157E-06, -2.900970E-05, -1.285845E-04, -4.398434E-04, -1.537586E-03, -4.116022E-03, -1.215514E-02, -2.440441E-02, -5.601976E-02, -4.689449E-02, -2.168828E-02, 3.477789E-01, 3.500597E-01, -2.048551E-01, -2.163211E+00, 2.524091E+00, -1.590011E-01, -1.825267E+00, 1.534207E+00
c, 1.20, -3.863053E-07, -3.068788E-06, -1.564826E-05, -6.883588E-05, -2.377367E-04, -8.213173E-04, -2.229630E-03, -6.467841E-03, -1.325463E-02, -2.946686E-02, -2.599066E-02, -8.499807E-03, 1.727316E-01, 1.512189E-01, 3.554509E-02, -8.829353E-01, 2.143530E-01, 1.711865E+00, -7.140037E-01, -8.027727E-01
c, 20.20, 1.000000E+00
c, 21.21, 1.0000000
p, CO , 1.926778E+04, 4.560986E+03, 1.481436E+03, 5.668671E+02, 2.404910E+02, 1.096105E+02, 5.259491E+01, 2.608361E+01, 1.326143E+01, 6.799778E+00, 3.393414E+00, 1.648766E+00, 7.762820E-01, 2.980030E-01, 1.136180E-01, 4.162400E-02, 0.0152500
c, 1.16, 4.100000E-05, 3.690000E-04, 2.128000E-03, 9.372000E-03, 3.315500E-02, 9.475200E-02, 2.090930E-01, 3.337220E-01, 3.322080E-01, 1.546130E-01, 2.090200E-02, -2.024000E-03, -1.697000E-03, -2.800000E-04, 2.600000E-05, -1.000000E-05
c, 1.16, -1.500000E-05, -1.310000E-04, -7.580000E-04, -3.363000E-03, -1.205400E-02, -3.542400E-02, -8.128700E-02, -1.369080E-01, -1.390190E-01, 3.546800E-02, 3.384980E-01, 4.544330E-01, 2.797930E-01, 4.477600E-02, -3.151000E-03, 1.317000E-03
c, 1.16, 1.100000E-05, 9.200000E-05, 5.630000E-04, 2.354000E-03, 8.976000E-03, 2.481000E-02, 6.158000E-02, 9.477700E-02, 1.266930E-01, -6.375400E-02, -4.185660E-01, -5.678650E-01, 8.754060E-01, 7.182630E-01, -8.747220E-01, -1.319270E-01
c, 1.16, 5.000000E-06, 4.500000E-05, 2.550000E-04, 1.144000E-03, 4.061000E-03, 1.209500E-02, 2.747600E-02, 4.755700E-02, 4.730200E-02, -1.441800E-02, -1.500620E-01, -1.990920E-01, -7.978300E-02, 4.590350E-01, 6.174950E-01, 6.469000E-02
c, 1.16, -3.000000E-06, -2.900000E-05, -1.670000E-04, -7.420000E-04, -2.662000E-03, -7.841000E-03, -1.805100E-02, -3.058000E-02, -3.131200E-02, 1.131100E-02, 8.999000E-02, 1.307330E-01, 7.180800E-02, -2.216580E-01, -5.710250E-01, -3.637890E-01
c, 16.16, 1.000000E+00
c, 17.17, 1.0000000
d, CO , 1.262640E+02, 3.752260E+01, 1.380210E+01, 5.609270E+00, 2.333690E+00, 9.364150E-01, 3.482370E-01, 1.123530E-01, 0.0362500
c, 1.8, 3.510000E-03, 2.588400E-02, 1.000580E-01, 2.405470E-01, 3.568430E-01, 3.595790E-01, 2.366290E-01, 6.212900E-02
c, 1.8, -4.067000E-03, -3.005300E-02, -1.196200E-01, -2.915130E-01, -3.180480E-01, 9.169800E-02, 5.608230E-01, 3.586780E-01
c, 1.8, 5.470000E-03, 4.081300E-02, 1.689780E-01, 4.093590E-01, 8.631600E-02, -7.690080E-01, 3.355000E-03, 7.184230E-01
c, 8.8, 1.000000E+00
c, 9.9, 1.0000000
f, CO , 2.075964870009E+00, 5.198762768143E-01
c, 1.1, 1.000000E+00
c, 2.2, 1.000000E+00
!
! nickel               (21s,17p,9d,2f) -> [8s,7p,5d,2f]
s, NI , 5.045991E+06, 7.556142E+05, 1.719568E+05, 4.870479E+04, 1.588841E+04, 5.735123E+03, 2.236137E+03, 9.266468E+02, 4.031743E+02, 1.823476E+02, 8.454885E+01, 3.839634E+01, 1.845859E+01, 8.863548E+00, 3.916227E+00, 1.838870E+00, 8.043620E-01, 1.697970E-01, 7.930600E-02, 3.467700E-02, 0.0151600
c, 1.20, 8.208996E-06, 6.382884E-05, 3.355800E-04, 1.415075E-03, 5.124444E-03, 1.643256E-02, 4.689398E-02, 1.163534E-01, 2.350511E-01, 3.350184E-01, 2.534779E-01, 7.300901E-02, 6.184244E-02, 6.302956E-02, 1.008063E-02, -2.244528E-04, -5.932767E-05, -1.158562E-05, 8.115109E-06, -1.681699E-06
c, 1.20, -3.657849E-06, -2.844094E-05, -1.495928E-04, -6.313009E-04, -2.293052E-03, -7.405123E-03, -2.152032E-02, -5.560974E-02, -1.230176E-01, -2.130104E-01, -2.265837E-01, 3.546796E-02, 5.181697E-01, 5.025630E-01, 8.955674E-02, -7.031311E-03, -4.339167E-04, -5.831711E-04, 4.228788E-04, -1.266714E-04
c, 1.20, 9.594149E-07, 7.462614E-06, 3.923843E-05, 1.657868E-04, 6.025905E-04, 1.955662E-03, 5.730391E-03, 1.514756E-02, 3.493499E-02, 6.598072E-02, 7.893083E-02, -1.906249E-02, -3.095921E-01, -4.558610E-01, 1.482931E-01, 7.134039E-01, 3.976063E-01, 2.295523E-02, -9.151758E-03, 3.875414E-03
c, 1.20, -2.013753E-07, -1.565832E-06, -8.237182E-06, -3.478105E-05, -1.265265E-04, -4.102589E-04, -1.203834E-03, -3.179062E-03, -7.353828E-03, -1.389022E-02, -1.677875E-02, 4.163378E-03, 6.814703E-02, 1.061029E-01, -4.339980E-02, -2.094950E-01, -2.310271E-01, 2.590532E-01, 5.691426E-01, 3.158125E-01
c, 1.20, -7.303633E-07, -5.802013E-06, -2.958547E-05, -1.301499E-04, -4.495332E-04, -1.553314E-03, -4.219884E-03, -1.225419E-02, -2.519707E-02, -5.621717E-02, -5.022229E-02, -1.677412E-02, 3.388021E-01, 3.984975E-01, -3.032053E-01, -2.079619E+00, 2.500542E+00, -2.169002E-01, -1.709178E+00, 1.469166E+00
c, 1.20, -3.924245E-07, -3.113909E-06, -1.590447E-05, -6.981394E-05, -2.417848E-04, -8.326195E-04, -2.270294E-03, -6.557427E-03, -1.354288E-02, -2.989768E-02, -2.693106E-02, -7.827693E-03, 1.741667E-01, 1.595468E-01, 1.995550E-02, -8.897000E-01, 2.486892E-01, 1.613012E+00, -5.990277E-01, -8.369078E-01
c, 20.20, 1.000000E+00
c, 21.21, 1.0000000
p, NI , 2.102792E+04, 4.977560E+03, 1.616740E+03, 6.186718E+02, 2.625183E+02, 1.196907E+02, 5.746585E+01, 2.852829E+01, 1.452148E+01, 7.453850E+00, 3.723553E+00, 1.809813E+00, 8.513360E-01, 3.248140E-01, 1.195220E-01, 4.236600E-02, 0.0150200
c, 1.16, 4.100000E-05, 3.630000E-04, 2.097000E-03, 9.250000E-03, 3.279600E-02, 9.400400E-02, 2.082800E-01, 3.336540E-01, 3.329040E-01, 1.553720E-01, 2.085900E-02, -2.440000E-03, -1.998000E-03, -3.380000E-04, 3.500000E-05, -1.200000E-05
c, 1.16, -1.500000E-05, -1.290000E-04, -7.490000E-04, -3.328000E-03, -1.194700E-02, -3.524200E-02, -8.120400E-02, -1.374930E-01, -1.392260E-01, 3.601600E-02, 3.391280E-01, 4.504720E-01, 2.817830E-01, 4.789800E-02, -2.987000E-03, 1.309000E-03
c, 1.16, 6.000000E-06, 5.300000E-05, 3.050000E-04, 1.364000E-03, 4.876000E-03, 1.450300E-02, 3.329600E-02, 5.748200E-02, 5.870200E-02, -1.990400E-02, -1.946950E-01, -2.396130E-01, -2.232000E-03, 5.214350E-01, 5.455400E-01, 4.362200E-02
c, 1.16, 1.100000E-05, 9.500000E-05, 5.800000E-04, 2.451000E-03, 9.282000E-03, 2.600900E-02, 6.409600E-02, 1.007100E-01, 1.325390E-01, -6.508900E-02, -4.897560E-01, -4.984550E-01, 9.663570E-01, 5.283790E-01, -8.676760E-01, -1.044560E-01
c, 1.16, 3.000000E-06, 2.600000E-05, 1.520000E-04, 6.780000E-04, 2.427000E-03, 7.201000E-03, 1.657800E-02, 2.839200E-02, 2.859900E-02, -1.013200E-02, -8.291200E-02, -1.159980E-01, -7.279500E-02, 1.956400E-01, 5.670990E-01, 3.952700E-01
c, 16.16, 1.000000E+00
c, 17.17, 1.0000000
d, NI , 1.402527E+02, 4.172610E+01, 1.539810E+01, 6.277100E+00, 2.618500E+00, 1.052600E+00, 3.916000E-01, 1.262000E-01, 0.0406700
c, 1.8, 3.376000E-03, 2.514100E-02, 9.774600E-02, 2.347090E-01, 3.469450E-01, 3.510680E-01, 2.502550E-01, 1.000820E-01
c, 1.8, -3.495000E-03, -2.601500E-02, -1.038760E-01, -2.520700E-01, -2.945800E-01, 1.152000E-03, 4.385890E-01, 5.436260E-01
c, 1.8, 5.052000E-03, 3.808700E-02, 1.561130E-01, 3.861560E-01, 1.756050E-01, -6.268070E-01, -3.427750E-01, 7.918190E-01
c, 8.8, 1.000000E+00
c, 9.9, 1.0000000
f, NI , 4.711942694203E+00, 7.437380486770E-01
c, 1.1, 1.000000E+00
c, 2.2, 1.000000E+00
!
! copper               (21s,17p,9d,2f) -> [8s,7p,5d,2f]
s, CU , 5.430321E+06, 8.131665E+05, 1.850544E+05, 5.241466E+04, 1.709868E+04, 6.171994E+03, 2.406481E+03, 9.972584E+02, 4.339289E+02, 1.962869E+02, 9.104280E+01, 4.138425E+01, 1.993278E+01, 9.581891E+00, 4.234516E+00, 1.985814E+00, 8.670830E-01, 1.813390E-01, 8.365700E-02, 3.626700E-02, 0.0157200
c, 1.20, 7.801026E-06, 6.065666E-05, 3.188964E-04, 1.344687E-03, 4.869050E-03, 1.561013E-02, 4.452077E-02, 1.103111E-01, 2.220342E-01, 3.133739E-01, 2.315121E-01, 7.640920E-02, 1.103818E-01, 1.094372E-01, 1.836311E-02, -6.043084E-04, 5.092245E-05, -5.540730E-05, 3.969482E-05, -1.269538E-05
c, 1.20, -4.404706E-06, -3.424801E-05, -1.801238E-04, -7.600455E-04, -2.759348E-03, -8.900970E-03, -2.579378E-02, -6.623861E-02, -1.445927E-01, -2.440110E-01, -2.504837E-01, 2.852577E-02, 5.115874E-01, 4.928061E-01, 8.788437E-02, -5.820281E-03, 2.013508E-04, -5.182553E-04, 3.731503E-04, -1.193171E-04
c, 1.20, 9.704682E-07, 7.549245E-06, 3.968892E-05, 1.677200E-04, 6.095101E-04, 1.978846E-03, 5.798049E-03, 1.534158E-02, 3.540484E-02, 6.702098E-02, 8.026945E-02, -1.927231E-02, -3.160129E-01, -4.573162E-01, 1.550841E-01, 7.202872E-01, 3.885122E-01, 1.924326E-02, -7.103807E-03, 3.272906E-03
c, 1.20, -1.959354E-07, -1.523472E-06, -8.014808E-06, -3.383992E-05, -1.231191E-04, -3.992085E-04, -1.171900E-03, -3.096141E-03, -7.171993E-03, -1.356621E-02, -1.643989E-02, 4.107628E-03, 6.693964E-02, 1.028221E-01, -4.422945E-02, -2.031191E-01, -2.230022E-01, 2.517975E-01, 5.650091E-01, 3.247243E-01
c, 1.20, -7.508267E-07, -5.972018E-06, -3.039682E-05, -1.340405E-04, -4.615778E-04, -1.601064E-03, -4.330942E-03, -1.265434E-02, -2.586864E-02, -5.835428E-02, -5.132322E-02, -1.908953E-02, 3.586116E-01, 3.885818E-01, -3.057106E-01, -2.069896E+00, 2.431774E+00, -2.121974E-02, -1.820251E+00, 1.434585E+00
c, 1.20, -3.532229E-07, -2.798812E-06, -1.432517E-05, -6.270946E-05, -2.179490E-04, -7.474316E-04, -2.049271E-03, -5.885203E-03, -1.226885E-02, -2.683147E-02, -2.479261E-02, -5.984746E-03, 1.557124E-01, 1.436683E-01, 8.374103E-03, -7.460711E-01, 1.244367E-01, 1.510110E+00, -3.477122E-01, -9.774169E-01
c, 20.20, 1.000000E+00
c, 21.21, 1.0000000
p, CU , 2.276057E+04, 5.387679E+03, 1.749945E+03, 6.696653E+02, 2.841948E+02, 1.296077E+02, 6.225415E+01, 3.092964E+01, 1.575827E+01, 8.094211E+00, 4.046921E+00, 1.967869E+00, 9.252950E-01, 3.529920E-01, 1.273070E-01, 4.435600E-02, 0.0154500
c, 1.16, 4.000000E-05, 3.610000E-04, 2.083000E-03, 9.197000E-03, 3.266000E-02, 9.379500E-02, 2.082740E-01, 3.339930E-01, 3.324930E-01, 1.547280E-01, 2.127100E-02, -1.690000E-03, -1.516000E-03, -2.420000E-04, 2.300000E-05, -9.000000E-06
c, 1.16, -1.500000E-05, -1.310000E-04, -7.550000E-04, -3.359000E-03, -1.208100E-02, -3.570300E-02, -8.250200E-02, -1.398900E-01, -1.407290E-01, 3.876600E-02, 3.426950E-01, 4.523100E-01, 2.770540E-01, 4.388500E-02, -2.802000E-03, 1.152000E-03
c, 1.16, 5.000000E-06, 4.900000E-05, 2.780000E-04, 1.253000E-03, 4.447000E-03, 1.337000E-02, 3.046900E-02, 5.344700E-02, 5.263900E-02, -1.688100E-02, -1.794480E-01, -2.095880E-01, -3.963300E-02, 5.021300E-01, 5.811110E-01, 4.566600E-02
c, 1.16, 1.100000E-05, 9.600000E-05, 5.900000E-04, 2.484000E-03, 9.463000E-03, 2.645300E-02, 6.568900E-02, 1.027320E-01, 1.370410E-01, -7.096100E-02, -5.047080E-01, -4.780560E-01, 9.428920E-01, 5.446990E-01, -8.327660E-01, -1.084160E-01
c, 1.16, 3.000000E-06, 2.500000E-05, 1.470000E-04, 6.560000E-04, 2.351000E-03, 7.004000E-03, 1.613100E-02, 2.777000E-02, 2.756700E-02, -1.011500E-02, -8.100900E-02, -1.104090E-01, -7.173200E-02, 1.879300E-01, 5.646290E-01, 4.070000E-01
c, 16.16, 1.000000E+00
c, 17.17, 1.0000000
d, CU , 1.738970E+02, 5.188690E+01, 1.934190E+01, 7.975720E+00, 3.398230E+00, 1.409320E+00, 5.488580E-01, 1.901990E-01, 0.0659100
c, 1.8, 2.700000E-03, 2.090900E-02, 8.440800E-02, 2.139990E-01, 3.359800E-01, 3.573010E-01, 2.645780E-01, 1.039720E-01
c, 1.8, -3.363000E-03, -2.607900E-02, -1.082310E-01, -2.822170E-01, -3.471900E-01, 2.671100E-02, 4.920470E-01, 4.384220E-01
c, 1.8, 4.133000E-03, 3.308500E-02, 1.383360E-01, 3.901660E-01, 1.698420E-01, -6.830180E-01, -2.657970E-01, 8.380630E-01
c, 8.8, 1.000000E+00
c, 9.9, 1.0000000
f, CU , 6.006064612854E+00, 8.719066700278E-01
c, 1.1, 1.000000E+00
c, 2.2, 1.000000E+00
!
! zinc                 (21s,17p,9d,2f) -> [8s,7p,5d,2f]
s, ZN , 5.820021E+06, 8.715234E+05, 1.983350E+05, 5.617631E+04, 1.832582E+04, 6.614955E+03, 2.579199E+03, 1.068849E+03, 4.651045E+02, 2.104130E+02, 9.761629E+01, 4.438020E+01, 2.142308E+01, 1.030891E+01, 4.553645E+00, 2.132821E+00, 9.296970E-01, 1.921470E-01, 8.759500E-02, 3.770200E-02, 0.0162300
c, 1.20, 8.549241E-06, 6.647410E-05, 3.494962E-04, 1.473832E-03, 5.338330E-03, 1.712708E-02, 4.894085E-02, 1.217934E-01, 2.476589E-01, 3.582431E-01, 2.798174E-01, 6.857491E-02, -1.311092E-03, 1.914001E-03, -8.759220E-04, 3.740096E-04, -1.401399E-04, 4.757132E-05, -3.642711E-05, 1.153248E-05
c, 1.20, -2.640069E-06, -2.052720E-05, -1.079859E-04, -4.558577E-04, -1.657758E-03, -5.368492E-03, -1.571249E-02, -4.122558E-02, -9.406459E-02, -1.719954E-01, -1.958523E-01, 4.532907E-02, 5.244442E-01, 5.006142E-01, 8.945527E-02, -2.146262E-03, 2.112113E-03, -4.133980E-04, 3.209752E-04, -1.016140E-04
c, 1.20, 9.967103E-07, 7.754163E-06, 4.076019E-05, 1.722811E-04, 6.259370E-04, 2.032855E-03, 5.954646E-03, 1.576640E-02, 3.637638E-02, 6.892343E-02, 8.238093E-02, -2.011360E-02, -3.252526E-01, -4.602899E-01, 1.635546E-01, 7.297118E-01, 3.769751E-01, 1.433224E-02, -6.671210E-03, 1.766214E-03
c, 1.20, 1.995818E-07, 1.552973E-06, 8.161259E-06, 3.450747E-05, 1.253275E-04, 4.072990E-04, 1.192734E-03, 3.163140E-03, 7.303942E-03, 1.391279E-02, 1.670620E-02, -4.035586E-03, -6.968861E-02, -1.030105E-01, 4.471442E-02, 2.150027E-01, 2.220163E-01, -3.114776E-01, -5.693429E-01, -2.678440E-01
c, 1.20, 8.040791E-07, 6.282936E-06, 3.281868E-05, 1.398858E-04, 5.029836E-04, 1.655419E-03, 4.778677E-03, 1.292479E-02, 2.925831E-02, 5.791816E-02, 6.640681E-02, -7.388966E-03, -3.329989E-01, -5.917865E-01, 9.011406E-01, 1.585951E+00, -2.788008E+00, 2.071884E+00, -6.012025E-01, -5.937184E-01
c, 1.20, -5.435910E-07, -4.336894E-06, -2.197572E-05, -9.747392E-05, -3.331615E-04, -1.166192E-03, -3.119308E-03, -9.239504E-03, -1.855471E-02, -4.281189E-02, -3.571095E-02, -1.638350E-02, 2.644664E-01, 2.086588E-01, -1.774382E-02, -1.353873E+00, 8.182926E-01, 1.695036E+00, -1.388656E+00, -2.188900E-01
c, 20.20, 1.000000E+00
c, 21.21, 1.0000000
p, ZN , 2.441198E+04, 5.778518E+03, 1.876862E+03, 7.182361E+02, 3.048327E+02, 1.390453E+02, 6.680417E+01, 3.320699E+01, 1.692816E+01, 8.696229E+00, 4.350510E+00, 2.116523E+00, 9.953870E-01, 3.781120E-01, 1.345790E-01, 4.628200E-02, 0.0159200
c, 1.15, 4.100000E-05, 3.610000E-04, 2.088000E-03, 9.221000E-03, 3.277300E-02, 9.417900E-02, 2.091320E-01, 3.345690E-01, 3.303590E-01, 1.523470E-01, 2.298400E-02, 1.607000E-03, 4.680000E-04, 6.600000E-05, -2.000000E-06
c, 1.16, -1.500000E-05, -1.350000E-04, -7.820000E-04, -3.478000E-03, -1.252000E-02, -3.701600E-02, -8.555900E-02, -1.447180E-01, -1.434420E-01, 4.359500E-02, 3.488880E-01, 4.538650E-01, 2.685940E-01, 3.886800E-02, -2.492000E-03, 1.014000E-03
c, 1.16, 1.200000E-05, 9.600000E-05, 5.940000E-04, 2.484000E-03, 9.537000E-03, 2.647900E-02, 6.636600E-02, 1.024580E-01, 1.386830E-01, -8.014000E-02, -4.960690E-01, -4.635100E-01, 8.745310E-01, 6.297900E-01, -8.116860E-01, -1.089480E-01
c, 1.16, 5.000000E-06, 4.200000E-05, 2.380000E-04, 1.088000E-03, 3.821000E-03, 1.164400E-02, 2.616700E-02, 4.675000E-02, 4.330900E-02, -1.342900E-02, -1.538970E-01, -1.674130E-01, -8.499500E-02, 4.508130E-01, 6.408690E-01, 5.417200E-02
c, 1.16, 3.000000E-06, 2.500000E-05, 1.440000E-04, 6.450000E-04, 2.311000E-03, 6.898000E-03, 1.588200E-02, 2.735000E-02, 2.662100E-02, -1.085800E-02, -7.985300E-02, -1.061270E-01, -6.888300E-02, 1.843850E-01, 5.617880E-01, 4.144160E-01
c, 16.16, 1.000000E+00
c, 17.17, 1.0000000
d, ZN , 2.056177E+02, 6.144981E+01, 2.305689E+01, 9.577739E+00, 4.133734E+00, 1.747518E+00, 6.995600E-01, 2.516080E-01, 0.0904900
c, 1.8, 2.342000E-03, 1.860600E-02, 7.710200E-02, 2.020260E-01, 3.294540E-01, 3.609760E-01, 2.716570E-01, 1.049810E-01
c, 1.8, 3.279000E-03, 2.617600E-02, 1.113670E-01, 3.045810E-01, 3.862990E-01, -5.837500E-02, -5.388760E-01, -3.454730E-01
c, 1.8, 3.740000E-03, 3.182500E-02, 1.322290E-01, 4.245500E-01, 1.203700E-01, -7.626610E-01, -1.128230E-01, 8.096230E-01
c, 8.8, 1.000000E+00
c, 9.9, 1.0000000
f, ZN , 6.827944777420E+00, 9.775748050298E-01
c, 1.1, 1.000000E+00
c, 2.2, 1.000000E+00
!
