# Supplementary material for: Correlation Consistent Basis Sets for Explicitly Correlated Theory: The Transition Metals
Source: J Chem Theory Comput. 2023 Aug 4;19(17):5806–20. doi: 10.1021/acs.jctc.3c00506 (PMC10500978; doi:10.1021/acs.jctc.3c00506)
Supplement: Supplementary file 3 — ct3c00506_si_003.txt [file ct3c00506_si_003.txt]

!
! yttrium              (11s,10p,9d,2f) -> [6s,6p,5d,2f]
s, Y , 121.5550000, 13.3508000, 8.3430400, 5.2126200, 2.8482200, 0.7360920, 0.3395250, 0.0850000, 0.0457190, 0.0217750, 0.0104000
c, 1.9, 0.0003990, -0.0373740, 0.2104080, -0.1742590, -0.4490590, 0.7515460, 0.5039130, 0.0381900, -0.0168190
c, 1.9, -0.0000250, 0.0025120, -0.0493070, -0.0036710, 0.3721140, -1.0040470, -0.0462620, 2.7996160, -1.8967450
c, 1.9, -0.0001380, 0.0126550, -0.0725770, 0.0689460, 0.1410760, -0.3097690, -0.3640910, 0.3089760, 0.6183900
c, 1.9, 0.0003360, -0.0302260, 0.0575900, -0.2202050, 0.8124860, -2.9159010, 2.9601310, 0.3098150, -3.0151070
c, 10.10, 1.0000000
c, 11.11, 1.0000000
p, Y , 15.7057000, 9.8143400, 3.9515200, 1.0287300, 0.5203410, 0.2628060, 0.1191270, 0.0532630, 0.0233840, 0.0103000
c, 1.8, -0.0010080, 0.0184510, -0.1533130, 0.3882870, 0.4715490, 0.2442250, 0.0374550, 0.0009170
c, 1.8, -0.0006490, 0.0126010, -0.1098480, 0.3192010, 0.8044380, -0.8756500, -1.0192500, 0.9413270
c, 1.8, 0.0008090, -0.0150420, 0.1388090, -0.6034190, -0.8228890, 2.6576020, -1.8092190, -0.4174460
c, 1.8, -0.0001460, -0.0045380, 0.0466130, -0.1376680, -0.1888270, -0.1161280, 0.3231850, 0.6065240
c, 9.9, 1.0000000
c, 10.10, 1.0000000
d, Y , 15.8535000, 5.0818300, 1.4509500, 0.6892770, 0.3133420, 0.1383830, 0.0595550, 0.0245030, 0.0101000
c, 1.7, 0.0009920, -0.0052340, 0.0867890, 0.2297090, 0.3256070, 0.3432860, 0.2503880
c, 1.7, 0.0013370, -0.0069910, 0.1521840, 0.4617290, 0.1555670, -0.9016730, -0.0617510
c, 1.7, -0.0010910, 0.0056570, -0.1099010, -0.2902090, -0.3566240, 0.0229490, 0.5623060
c, 8.8, 1.0000000
c, 9.9, 1.0000000
f, Y , 5.081360414922E-01, 1.326508386379E-01
c, 1.1, 1.000000E+00
c, 2.2, 1.000000E+00
!
! zirconium            (11s,10p,9d,2f) -> [6s,6p,5d,2f]
s, ZR , 136.8260000, 14.5128000, 9.0698100, 5.6664000, 3.1131900, 0.8234820, 0.3811930, 0.0977920, 0.0508390, 0.0236930, 0.0110000
c, 1.9, 0.0004090, -0.0385170, 0.2158150, -0.1733400, -0.4700670, 0.7634610, 0.5037400, 0.0378590, -0.0153900
c, 1.9, -0.0000310, 0.0019190, -0.0509770, -0.0153840, 0.4351660, -1.1911120, 0.1292570, 2.6494430, -1.8700320
c, 1.9, -0.0001420, 0.0131450, -0.0753410, 0.0699780, 0.1504360, -0.3253820, -0.3567120, 0.3070140, 0.6239180
c, 1.9, 0.0000940, -0.0109880, -0.0305380, -0.0961350, 0.8023080, -3.2348630, 3.4978270, -0.7468840, -1.7815950
c, 10.10, 1.0000000
c, 11.11, 1.0000000
p, ZR , 17.4119000, 10.8799000, 4.3280400, 1.1386400, 0.5758550, 0.2886700, 0.1280140, 0.0552900, 0.0236130, 0.0101000
c, 1.8, -0.0011830, 0.0191740, -0.1600700, 0.4057620, 0.4736200, 0.2319610, 0.0326620, 0.0006340
c, 1.8, -0.0001070, -0.0067180, 0.0683650, -0.2045500, -0.2797650, -0.0980140, 0.6499590, 0.4986110
c, 1.8, 0.0003190, -0.0136660, 0.1316590, -0.4538160, -0.8019150, 1.2831030, 0.5992920, -1.0604800
c, 1.8, -0.0001340, -0.0046090, 0.0481890, -0.1454840, -0.1898740, -0.0778140, 0.3319510, 0.5837920
c, 9.9, 1.0000000
c, 10.10, 1.0000000
d, ZR , 18.0732000, 5.2195900, 1.6998500, 0.8363230, 0.3933540, 0.1788240, 0.0782750, 0.0322480, 0.0133000
c, 1.7, 0.0011410, -0.0082810, 0.0933770, 0.2509730, 0.3439070, 0.3298380, 0.2121770
c, 1.7, 0.0016120, -0.0118120, 0.1997150, 0.5039140, 0.0093700, -0.9116610, 0.0859150
c, 1.7, -0.0012140, 0.0087890, -0.1164370, -0.3126190, -0.3388120, 0.1097870, 0.5744830
c, 8.8, 1.0000000
c, 9.9, 1.0000000
f, ZR , 7.279138788795E-01, 1.989665181513E-01
c, 1.1, 1.000000E+00
c, 2.2, 1.000000E+00
!
! niobium              (11s,10p,9d,2f) -> [6s,6p,5d,2f]
s, NB , 153.0710000, 15.6363000, 9.7721800, 6.1054400, 3.3909000, 0.9116760, 0.4221390, 0.1090790, 0.0556240, 0.0255240, 0.0117000
c, 1.9, 0.0004270, -0.0398340, 0.2232090, -0.1760000, -0.4860610, 0.7744000, 0.5027280, 0.0374030, -0.0146450
c, 1.9, -0.0000530, 0.0020220, -0.0540960, -0.0218900, 0.4738280, -1.2925960, 0.2337550, 2.5185120, -1.7822210
c, 1.9, -0.0001480, 0.0135970, -0.0781900, 0.0718380, 0.1563340, -0.3360430, -0.3472660, 0.3058060, 0.6211110
c, 1.9, -0.0001160, 0.0059360, -0.1098620, 0.0225290, 0.7625580, -3.3668890, 3.7305380, -1.2109090, -1.2127230
c, 10.10, 1.0000000
c, 11.11, 1.0000000
p, NB , 18.8713000, 11.7929000, 4.7152900, 1.2553000, 0.6350230, 0.3175950, 0.1410540, 0.0604940, 0.0256300, 0.0109000
c, 1.8, -0.0013830, 0.0207100, -0.1677060, 0.4181250, 0.4741640, 0.2237340, 0.0306890, 0.0006280
c, 1.8, -0.0000540, -0.0077120, 0.0758660, -0.2266570, -0.3034970, -0.0467380, 0.6780350, 0.4528850
c, 1.8, 0.0002690, -0.0147500, 0.1419370, -0.5173210, -0.7179400, 1.3148940, 0.4894290, -1.0389510
c, 1.8, -0.0001020, -0.0050790, 0.0513210, -0.1541440, -0.1927810, -0.0631470, 0.3412080, 0.5757850
c, 9.9, 1.0000000
c, 10.10, 1.0000000
d, NB , 20.8985000, 5.6013400, 1.9380500, 0.9775120, 0.4697960, 0.2179050, 0.0969170, 0.0403560, 0.0168000
c, 1.7, 0.0012390, -0.0091370, 0.0974180, 0.2640250, 0.3520390, 0.3189190, 0.1905900
c, 1.7, 0.0018290, -0.0134510, 0.2322370, 0.5415760, -0.1098090, -0.8826960, 0.1429900
c, 1.7, -0.0013190, 0.0096450, -0.1237060, -0.3240320, -0.3217030, 0.1565040, 0.5624300
c, 8.8, 1.0000000
c, 9.9, 1.0000000
f, NB , 9.462153737008E-01, 2.611860635521E-01
c, 1.1, 1.000000E+00
c, 2.2, 1.000000E+00
!
! molybdenum           (11s,10p,9d,2f) -> [6s,6p,5d,2f]
s, MO , 170.0690000, 16.7338000, 10.4587000, 6.5343400, 3.6793500, 1.0019200, 0.4631400, 0.1187270, 0.0595140, 0.0270390, 0.0123000
c, 1.9, 0.0004530, -0.0413800, 0.2326990, -0.1825190, -0.4983180, 0.7853790, 0.5013700, 0.0358290, -0.0140370
c, 1.9, -0.0000750, 0.0015070, -0.0536740, -0.0331090, 0.5047010, -1.3515930, 0.3070100, 2.3973260, -1.6896850
c, 1.9, -0.0002980, 0.0209690, -0.1814220, 0.1285330, 0.7288700, -3.4647110, 3.8855920, -1.5475660, -0.7618020
c, 1.9, -0.0001560, 0.0139920, -0.0809630, 0.0744540, 0.1588830, -0.3414150, -0.3366740, 0.3095560, 0.6149970
c, 10.10, 1.0000000
c, 11.11, 1.0000000
p, MO , 20.3080000, 12.6907000, 5.1195000, 1.3778300, 0.6968240, 0.3473670, 0.1528190, 0.0650490, 0.0273390, 0.0115000
c, 1.8, -0.0015140, 0.0221680, -0.1743690, 0.4279430, 0.4753060, 0.2174030, 0.0285240, 0.0004610
c, 1.8, -0.0000340, -0.0086930, 0.0831140, -0.2494680, -0.3235300, 0.0156020, 0.6864390, 0.4139530
c, 1.8, 0.0001020, -0.0158590, 0.1536300, -0.5873860, -0.6442110, 1.3803170, 0.3384870, -0.9969510
c, 1.8, -0.0000830, -0.0054470, 0.0532030, -0.1581500, -0.1918290, -0.0524490, 0.3447620, 0.5699340
c, 9.9, 1.0000000
c, 10.10, 1.0000000
d, MO , 22.6032000, 6.3391400, 2.1776300, 1.1070000, 0.5353720, 0.2489800, 0.1104090, 0.0453770, 0.0186000
c, 1.7, 0.0013060, -0.0124380, 0.1035120, 0.2776610, 0.3588570, 0.3092260, 0.1740360
c, 1.7, 0.0020230, -0.0206910, 0.2714220, 0.5579390, -0.2102870, -0.8724070, 0.2634070
c, 1.7, -0.0013410, 0.0130470, -0.1256280, -0.3434410, -0.2978970, 0.2001940, 0.5671490
c, 8.8, 1.0000000
c, 9.9, 1.0000000
f, MO , 1.052664555606E+00, 2.763439748097E-01
c, 1.1, 1.000000E+00
c, 2.2, 1.000000E+00
!
! technetium           (11s,10p,9d,2f) -> [6s,6p,5d,2f]
s, TC , 188.5090000, 17.8080000, 11.1310000, 6.9548300, 3.9764000, 1.0938100, 0.5040080, 0.1272060, 0.0630470, 0.0284080, 0.0128000
c, 1.9, 0.0004850, -0.0430660, 0.2441460, -0.1935770, -0.5059760, 0.7962750, 0.4985920, 0.0341460, -0.0129910
c, 1.9, -0.0001130, 0.0021590, -0.0586310, -0.0346400, 0.5239370, -1.3880530, 0.3582630, 2.2951440, -1.5928100
c, 1.9, -0.0004540, 0.0339630, -0.2396960, 0.2133340, 0.6897390, -3.4513310, 3.8753210, -1.6683870, -0.5242970
c, 1.9, -0.0001640, 0.0143460, -0.0837410, 0.0784280, 0.1569650, -0.3397950, -0.3239530, 0.3005360, 0.6094500
c, 10.10, 1.0000000
c, 11.11, 1.0000000
p, TC , 21.6444000, 13.5268000, 5.5426600, 1.5061100, 0.7616800, 0.3783660, 0.1635880, 0.0689410, 0.0286740, 0.0119000
c, 1.8, -0.0015590, 0.0237090, -0.1803710, 0.4355170, 0.4764540, 0.2128830, 0.0266430, 0.0001880
c, 1.8, -0.0000390, -0.0097340, 0.0897940, -0.2706050, -0.3378530, 0.0755710, 0.6858690, 0.3823930
c, 1.8, 0.0003340, -0.0181240, 0.1656770, -0.6480380, -0.5825740, 1.4399830, 0.1921730, -0.9459650
c, 1.8, -0.0000960, -0.0057220, 0.0539440, -0.1582580, -0.1873640, -0.0448460, 0.3427490, 0.5657040
c, 9.9, 1.0000000
c, 10.10, 1.0000000
d, TC , 25.3828000, 6.9853800, 2.4121700, 1.2417700, 0.6052420, 0.2828290, 0.1255600, 0.0514850, 0.0211000
c, 1.7, 0.0013390, -0.0132810, 0.1080380, 0.2860310, 0.3608340, 0.3011930, 0.1650010
c, 1.7, 0.0022390, -0.0238620, 0.3053790, 0.5904270, -0.3180930, -0.8455750, 0.3421110
c, 1.7, -0.0013560, 0.0137140, -0.1234670, -0.3501630, -0.2873210, 0.2197000, 0.5668830
c, 8.8, 1.0000000
c, 9.9, 1.0000000
f, TC , 1.362197252525E+00, 3.700496518902E-01
c, 1.1, 1.000000E+00
c, 2.2, 1.000000E+00
!
! ruthenium            (11s,10p,9d,2f) -> [6s,6p,5d,2f]
s, RU , 208.2500000, 18.8471000, 11.7818000, 7.3619500, 4.2777100, 1.1910700, 0.5485680, 0.1386940, 0.0676510, 0.0301410, 0.0134000
c, 1.9, 0.0005230, -0.0449130, 0.2576260, -0.2091300, -0.5106620, 0.8032470, 0.4984140, 0.0337660, -0.0120940
c, 1.9, -0.0001820, 0.0052730, -0.0785570, -0.0138970, 0.5479870, -1.4980850, 0.4795000, 2.1402540, -1.4545610
c, 1.9, -0.0006350, 0.0517470, -0.3171890, 0.3298480, 0.6270530, -3.4222090, 3.8479480, -1.6239260, -0.6032230
c, 1.9, -0.0001750, 0.0148030, -0.0875270, 0.0842820, 0.1549110, -0.3381410, -0.3160050, 0.2835260, 0.6092730
c, 10.10, 1.0000000
c, 11.11, 1.0000000
p, RU , 22.7753000, 14.2340000, 5.9875500, 1.6392400, 0.8278800, 0.4090100, 0.1718770, 0.0712710, 0.0292260, 0.0120000
c, 1.8, -0.0015440, 0.0257710, -0.1865980, 0.4427740, 0.4781510, 0.2083690, 0.0246350, -0.0002190
c, 1.8, -0.0000630, -0.0114610, 0.0999930, -0.3036410, -0.3638860, 0.1659350, 0.7005450, 0.3189430
c, 1.8, -0.0001480, -0.0091740, 0.0813740, -0.2361250, -0.2943330, 0.0150980, 0.6560890, 0.4389440
c, 1.8, 0.0011030, -0.0225190, 0.1821610, -0.7313300, -0.4901170, 1.5235390, -0.0391820, -0.8661830
c, 9.9, 1.0000000
c, 10.10, 1.0000000
d, RU , 25.8838000, 7.5925500, 2.7129300, 1.3970800, 0.6825650, 0.3193780, 0.1417810, 0.0580170, 0.0237000
c, 1.7, 0.0015230, -0.0181620, 0.1096910, 0.2915970, 0.3620440, 0.2975140, 0.1610370
c, 1.7, 0.0026560, -0.0337600, 0.2929230, 0.6173710, -0.3625300, -0.8031580, 0.3154610
c, 1.7, -0.0015510, 0.0190350, -0.1257740, -0.3632850, -0.2793510, 0.2457120, 0.5472610
c, 8.8, 1.0000000
c, 9.9, 1.0000000
f, RU , 1.490939428533E+00, 3.916607038084E-01
c, 1.1, 1.000000E+00
c, 2.2, 1.000000E+00
!
! rhodium              (11s,10p,9d,2f) -> [6s,6p,5d,2f]
s, RH , 228.9320000, 19.9087000, 12.4468000, 7.7782100, 4.5800600, 1.2906800, 0.5934140, 0.1491580, 0.0719530, 0.0317520, 0.0140000
c, 1.9, 0.0005680, -0.0468030, 0.2723670, -0.2301680, -0.5095540, 0.8098500, 0.4978760, 0.0331540, -0.0115130
c, 1.9, -0.0002440, 0.0079290, -0.0938930, 0.0079360, 0.5418830, -1.4974880, 0.4948550, 1.9905270, -1.2260370
c, 1.9, -0.0001860, 0.0151800, -0.0911300, 0.0911990, 0.1503790, -0.3344630, -0.3074430, 0.2695540, 0.6048640
c, 1.9, -0.0007250, 0.0599300, -0.3549510, 0.3902970, 0.5857430, -3.3028560, 3.6257170, -1.2367490, -1.0070470
c, 10.10, 1.0000000
c, 11.11, 1.0000000
p, RH , 24.2117000, 15.1331000, 6.4472000, 1.7777600, 0.8990200, 0.4445220, 0.1886740, 0.0785140, 0.0321950, 0.0132000
c, 1.8, -0.0015790, 0.0271980, -0.1914630, 0.4476580, 0.4777240, 0.2058190, 0.0243520, -0.0000580
c, 1.8, 0.0001470, -0.0133530, 0.1094800, -0.3362590, -0.3686360, 0.2138540, 0.6803790, 0.3077610
c, 1.8, 0.0023040, -0.0272970, 0.1976470, -0.8063470, -0.3874520, 1.5168270, -0.1135820, -0.8286130
c, 1.8, -0.0001320, -0.0065320, 0.0564450, -0.1610630, -0.1842580, -0.0336100, 0.3445440, 0.5595730
c, 9.9, 1.0000000
c, 10.10, 1.0000000
d, RH , 29.4998000, 7.4043700, 3.0595900, 1.5820500, 0.7748340, 0.3630560, 0.1610470, 0.0656200, 0.0267000
c, 1.7, 0.0016770, -0.0184390, 0.1050760, 0.2937700, 0.3641780, 0.2972650, 0.1599580
c, 1.7, 0.0030290, -0.0362820, 0.2815510, 0.6384210, -0.3871850, -0.7962390, 0.3375180
c, 1.7, -0.0017860, 0.0201300, -0.1279690, -0.3807800, -0.2708410, 0.2651630, 0.5378200
c, 8.8, 1.0000000
c, 9.9, 1.0000000
f, RH , 1.751015538392E+00, 4.506921564904E-01
c, 1.1, 1.000000E+00
c, 2.2, 1.000000E+00
!
! palladium            (11s,10p,9d,2f) -> [6s,6p,5d,2f]
s, PD , 247.2020000, 20.7937000, 13.0019000, 8.1256200, 4.8884200, 1.3920600, 0.6383820, 0.1588280, 0.0757930, 0.0331840, 0.0145000
c, 1.9, 0.0006240, -0.0501980, 0.2962420, -0.2640150, -0.5037150, 0.8177430, 0.4964090, 0.0323180, -0.0110230
c, 1.9, -0.0002890, 0.0100490, -0.1055420, 0.0255180, 0.5196830, -1.4174220, 0.4318030, 1.8563460, -0.9626340
c, 1.9, -0.0002000, 0.0158670, -0.0968700, 0.1017160, 0.1434910, -0.3291740, -0.2996310, 0.2591500, 0.5993290
c, 1.9, -0.0008060, 0.0673350, -0.3972070, 0.4583510, 0.5570950, -3.2352070, 3.4344500, -0.8478430, -1.3772410
c, 10.10, 1.0000000
c, 11.11, 1.0000000
p, PD , 24.8824000, 15.5517000, 6.9234300, 1.9228600, 0.9711910, 0.4769190, 0.1938660, 0.0787920, 0.0316530, 0.0127000
c, 1.8, -0.0017220, 0.0315340, -0.2010620, 0.4525720, 0.4799470, 0.2040450, 0.0225170, -0.0006140
c, 1.8, 0.0002580, -0.0165210, 0.1208050, -0.3642750, -0.3807400, 0.2890590, 0.6824540, 0.2585140
c, 1.8, 0.0034320, -0.0345360, 0.2162500, -0.8692850, -0.2962990, 1.5226960, -0.2638220, -0.7598920
c, 1.8, -0.0002120, -0.0068010, 0.0539880, -0.1486710, -0.1667440, -0.0347260, 0.3263210, 0.5599760
c, 9.9, 1.0000000
c, 10.10, 1.0000000
d, PD , 29.0204000, 6.4114900, 3.9973600, 1.8874200, 0.9132080, 0.4256750, 0.1877270, 0.0757900, 0.0306000
c, 1.7, 0.0021720, -0.0479580, 0.1033430, 0.2932100, 0.3716870, 0.3064560, 0.1666290
c, 1.7, 0.0037610, -0.0967630, 0.2519190, 0.7039300, -0.3283750, -0.8381000, 0.3242530
c, 1.7, -0.0023520, 0.0544140, -0.1263090, -0.3977950, -0.2964330, 0.2617170, 0.5376890
c, 8.8, 1.0000000
c, 9.9, 1.0000000
f, PD , 2.051351106544E+00, 5.157984111307E-01
c, 1.1, 1.000000E+00
c, 2.2, 1.000000E+00
!
! silver               (11s,10p,9d,2f) -> [6s,6p,5d,2f]
s, AG , 222.6450000, 20.1725000, 12.7197000, 8.0021100, 5.0205300, 1.5208500, 0.6949200, 0.1729330, 0.0818970, 0.0351900, 0.0151000
c, 1.10, 0.0007000, -0.0798090, 0.4589790, -0.5218260, -0.4075440, 0.8414580, 0.4956480, 0.0276600, -0.0086430, 0.0035010
c, 1.10, -0.0002080, 0.0228050, -0.1373250, 0.1730850, 0.1057550, -0.3140630, -0.2985340, 0.2313240, 0.5969110, 0.3448480
c, 1.10, -0.0007140, 0.0726550, -0.4696600, 0.5845510, 0.5663560, -3.2222430, 3.1502630, -0.1517250, -1.9921310, 1.5740570
c, 1.10, -0.0002500, 0.0210250, -0.1682510, 0.1442000, 0.4139110, -1.1739400, 0.1871810, 1.7116850, -0.5350550, -0.8921690
c, 10.10, 1.0000000
c, 11.11, 1.0000000
p, AG , 22.0490000, 13.8356000, 7.6299400, 2.1037200, 1.0626200, 0.5193830, 0.2051990, 0.0829790, 0.0331440, 0.0132000
c, 1.9, -0.0058860, 0.0763570, -0.2661720, 0.4622010, 0.4894950, 0.2000890, 0.0193450, -0.0007170, 0.0003960
c, 1.9, 0.0022350, -0.0383630, 0.1454190, -0.3278470, -0.3817440, 0.2524550, 0.6915130, 0.2763110, 0.0092800
c, 1.9, 0.0087290, -0.0828090, 0.2865900, -0.8760860, -0.3443670, 1.5334530, -0.2330540, -0.7471730, 0.0010450
c, 1.9, 0.0005940, -0.0170800, 0.0679410, -0.1427200, -0.1683930, -0.0329600, 0.3267400, 0.5580540, 0.2652810
c, 9.9, 1.0000000
c, 10.10, 1.0000000
d, AG , 73.2665000, 18.7729000, 10.9237000, 3.0019700, 1.4717700, 0.6847640, 0.3003970, 0.1201550, 0.0481000
c, 1.8, 0.0004510, 0.0059840, -0.0189680, 0.1923860, 0.3721720, 0.3721880, 0.2300660, 0.0642420
c, 1.8, -0.0006060, -0.0075860, 0.0246380, -0.3135690, -0.5000300, 0.1211390, 0.5946850, 0.3049170
c, 1.8, 0.0004890, 0.0155170, -0.0470560, 0.6569190, 0.2238260, -1.1068170, 0.1657200, 0.7113670
c, 8.8, 1.0000000
c, 9.9, 1.0000000
f, AG , 2.472008729156E+00, 6.081910151618E-01
c, 1.1, 1.000000E+00
c, 2.2, 1.000000E+00
!
! cadmium              (11s,10p,9d,2f) -> [6s,6p,5d,2f]
s, CD , 257.4970000, 21.3546000, 13.4806000, 8.4865100, 5.3255100, 1.6268600, 0.7404690, 0.1809330, 0.0850960, 0.0363840, 0.0156000
c, 1.10, 0.0007680, -0.0781940, 0.4609280, -0.5362100, -0.4008230, 0.8553620, 0.4898680, 0.0220290, -0.0083600, 0.0019660
c, 1.10, -0.0002310, 0.0222790, -0.1382050, 0.1777840, 0.1056950, -0.3259540, -0.2993250, 0.2821000, 0.6020440, 0.2966350
c, 1.10, 0.0004270, -0.0241760, 0.2190290, -0.1984150, -0.5647670, 1.8215160, -0.8098690, -1.9098510, 1.4360880, 0.2772270
c, 1.10, 0.0014390, -0.1719290, 0.9499110, -1.5172470, 0.1055120, 3.3939830, -4.0474090, 2.4869710, -0.5824690, -0.6802540
c, 10.10, 1.0000000
c, 11.11, 1.0000000
p, CD , 243.1650000, 13.9588000, 8.3100100, 2.2020000, 1.1007200, 0.5359750, 0.2136540, 0.0854690, 0.0338230, 0.0134000
c, 1.9, 0.0001130, 0.0696720, -0.2536750, 0.4824920, 0.4845500, 0.1796400, 0.0152290, -0.0001880, 0.0002340
c, 1.9, -0.0000610, -0.0330520, 0.1255300, -0.3052730, -0.3223690, 0.1819080, 0.6863790, 0.3216860, 0.0073220
c, 1.9, -0.0000860, -0.0719040, 0.2712270, -0.9039590, -0.2760210, 1.4946140, -0.2070140, -0.7304040, 0.0051470
c, 1.9, -0.0000370, -0.0165070, 0.0636620, -0.1465210, -0.1561870, -0.0273550, 0.3226010, 0.5566980, 0.2700640
c, 9.9, 1.0000000
c, 10.10, 1.0000000
d, CD , 86.0666000, 22.6386000, 12.1384000, 3.4408100, 1.7176100, 0.8148490, 0.3660070, 0.1502820, 0.0617000
c, 1.8, 0.0004430, 0.0050060, -0.0160770, 0.1771520, 0.3666560, 0.3772260, 0.2339200, 0.0645830
c, 1.8, 0.0006330, 0.0073050, -0.0238720, 0.3340440, 0.5448850, -0.1745820, -0.6047310, -0.2492790
c, 1.8, -0.0003260, -0.0146770, 0.0459900, -0.6525580, -0.2130730, 1.1468110, -0.2158710, -0.7322260
c, 8.8, 1.0000000
c, 9.9, 1.0000000
f, CD , 3.034519970680E+00, 7.175298947884E-01
c, 1.1, 1.000000E+00
c, 2.2, 1.000000E+00
!
! hafnium              (11s,10p,9d,2f) -> [6s,6p,5d,2f]
s, HF , 26.5042000, 16.5840000, 10.3831000, 6.4955000, 3.4643100, 0.9862000, 0.4578280, 0.1321180, 0.0669670, 0.0290100, 0.0126000
c, 1.9, 0.0320170, -0.2583380, 0.7419580, -0.5972460, -0.4674330, 0.7814380, 0.5337560, 0.0363800, -0.0136480
c, 1.9, -0.0051870, 0.0780690, -0.2633410, 0.1631730, 0.4121450, -0.9279190, -0.3552850, 2.5901110, -1.2877130
c, 1.9, -0.0092200, 0.0766750, -0.2256410, 0.1855680, 0.1565490, -0.3114170, -0.3945230, 0.2034830, 0.6862960
c, 1.9, 0.0266200, -0.0510920, -0.0133860, -0.2493960, 1.1377230, -3.2919740, 3.0952960, 0.5233810, -2.9817690
c, 10.10, 1.0000000
c, 11.11, 1.0000000
p, HF , 15.2724000, 9.5703500, 5.0361800, 1.1521500, 0.5624010, 0.2742040, 0.1205050, 0.0528120, 0.0228910, 0.0099000
c, 1.8, -0.0249160, 0.1349670, -0.3145280, 0.4766040, 0.4841910, 0.1844940, 0.0186390, 0.0015040
c, 1.8, 0.0094170, -0.0530870, 0.1282870, -0.2170080, -0.3251220, -0.0046510, 0.7343430, 0.3849980
c, 1.8, 0.0190460, -0.1039530, 0.2510270, -0.5289630, -0.8006570, 1.6510980, 0.1195080, -0.9590230
c, 1.8, 0.0066140, -0.0369260, 0.0887770, -0.1514170, -0.2041520, -0.0401350, 0.3663260, 0.5626960
c, 9.9, 1.0000000
c, 10.10, 1.0000000
d, HF , 11.9756000, 7.4799800, 4.6738300, 1.1750300, 0.5283500, 0.2277570, 0.0941690, 0.0366310, 0.0142000
c, 1.7, -0.0014780, 0.0187080, -0.0580870, 0.1823340, 0.3486640, 0.3933500, 0.2772230
c, 1.7, -0.0031330, 0.0334770, -0.1038090, 0.4716820, 0.5191890, -1.0917460, 0.0084120
c, 1.7, 0.0012390, -0.0202160, 0.0669450, -0.2392560, -0.4736770, -0.0843030, 0.6333300
c, 8.8, 1.0000000
c, 9.9, 1.0000000
f, HF , 5.298464147603E-01, 1.610386050695E-01
c, 1.1, 1.000000E+00
c, 2.2, 1.000000E+00
!
! tantalum             (11s,10p,9d,2f) -> [6s,6p,5d,2f]
s, TA , 27.1236000, 16.9695000, 10.6228000, 6.6449300, 3.5948000, 1.0504400, 0.4928350, 0.1487360, 0.0722280, 0.0309970, 0.0133000
c, 1.9, 0.0310530, -0.2562460, 0.7537040, -0.6221810, -0.4709360, 0.7957440, 0.5320760, 0.0359520, -0.0130440
c, 1.9, -0.0036940, 0.0741990, -0.2667320, 0.1638740, 0.4542910, -1.0387690, -0.2840230, 2.4631730, -1.1724650
c, 1.9, -0.0090380, 0.0776200, -0.2351160, 0.1985680, 0.1643530, -0.3367730, -0.3948460, 0.2230040, 0.6886390
c, 1.9, 0.0199390, -0.0119830, -0.1263190, -0.1072520, 1.0858150, -3.3698120, 3.2164070, 0.3284360, -2.7861580
c, 10.10, 1.0000000
c, 11.11, 1.0000000
p, TA , 15.5273000, 9.7259300, 5.2380300, 1.2270200, 0.6053810, 0.2963140, 0.1305110, 0.0571160, 0.0246790, 0.0107000
c, 1.8, -0.0247840, 0.1412710, -0.3273280, 0.4834390, 0.4839520, 0.1812620, 0.0183560, 0.0014010
c, 1.8, 0.0100470, -0.0601510, 0.1452770, -0.2448290, -0.3637170, 0.0650640, 0.7639420, 0.3237320
c, 1.8, 0.0206680, -0.1177830, 0.2832870, -0.6451770, -0.6698480, 1.6952860, -0.0513130, -0.8985720
c, 1.8, 0.0068180, -0.0402940, 0.0966590, -0.1633710, -0.2142180, -0.0232540, 0.3814550, 0.5524390
c, 9.9, 1.0000000
c, 10.10, 1.0000000
d, TA , 12.1917000, 7.6161300, 4.7595400, 1.2759000, 0.5929460, 0.2642870, 0.1124950, 0.0447800, 0.0178000
c, 1.7, -0.0017560, 0.0229090, -0.0715900, 0.1997750, 0.3628730, 0.3846300, 0.2504110
c, 1.7, -0.0034800, 0.0408190, -0.1314870, 0.5878110, 0.4024980, -1.1685840, 0.1607410
c, 1.7, 0.0014680, -0.0248100, 0.0829610, -0.2725710, -0.4890720, -0.0016350, 0.6453820
c, 8.8, 1.0000000
c, 9.9, 1.0000000
f, TA , 6.396759164402E-01, 2.009185336882E-01
c, 1.1, 1.000000E+00
c, 2.2, 1.000000E+00
!
! tungsten             (11s,10p,9d,2f) -> [6s,6p,5d,2f]
s, W , 28.3881000, 17.7568000, 11.1120000, 6.9493400, 3.8150600, 1.1124900, 0.5254010, 0.1615290, 0.0764090, 0.0326700, 0.0140000
c, 1.9, 0.0286980, -0.2410370, 0.7152180, -0.5713300, -0.5072560, 0.8128760, 0.5252410, 0.0346380, -0.0129350
c, 1.9, -0.0018080, 0.0639220, -0.2421830, 0.1239880, 0.5003090, -1.1225650, -0.1993080, 2.3607790, -1.1023500
c, 1.9, -0.0084840, 0.0745440, -0.2285180, 0.1874400, 0.1806120, -0.3615620, -0.3873630, 0.2480770, 0.6828620
c, 1.9, 0.0138380, 0.0202260, -0.2093720, -0.0130360, 1.0461320, -3.4415170, 3.3512290, 0.1364630, -2.6080750
c, 10.10, 1.0000000
c, 11.11, 1.0000000
p, W , 16.5554000, 10.3744000, 5.5219000, 1.2890200, 0.6355960, 0.3096450, 0.1370120, 0.0599380, 0.0258750, 0.0112000
c, 1.8, -0.0252630, 0.1409610, -0.3299160, 0.5017200, 0.4805660, 0.1689050, 0.0157270, 0.0014690
c, 1.8, 0.0109680, -0.0640750, 0.1564780, -0.2790200, -0.3897030, 0.1566280, 0.7687580, 0.2655370
c, 1.8, 0.0221780, -0.1230550, 0.2995730, -0.7580510, -0.4980530, 1.7176990, -0.2467290, -0.8204790
c, 1.8, 0.0071290, -0.0411130, 0.0996190, -0.1760570, -0.2167410, -0.0011430, 0.3928970, 0.5406250
c, 9.9, 1.0000000
c, 10.10, 1.0000000
d, W , 13.6383000, 8.5173400, 5.3232800, 1.3931900, 0.6543070, 0.2943900, 0.1257220, 0.0497170, 0.0197000
c, 1.7, -0.0026060, 0.0290880, -0.0831780, 0.2105050, 0.3794490, 0.3825380, 0.2279060
c, 1.7, 0.0068120, -0.0594810, 0.1659640, -0.7073810, -0.2548900, 1.2651180, -0.4506990
c, 1.7, 0.0025740, -0.0333260, 0.1006620, -0.3117890, -0.5101020, 0.1043210, 0.6647930
c, 8.8, 1.0000000
c, 9.9, 1.0000000
f, W , 7.027000751780E-01, 2.177208393873E-01
c, 1.1, 1.000000E+00
c, 2.2, 1.000000E+00
!
! rhenium              (11s,10p,9d,2f) -> [6s,6p,5d,2f]
s, RE , 30.4120000, 19.0142000, 11.8921000, 7.4336100, 4.1811300, 1.1685700, 0.5539770, 0.1707810, 0.0792870, 0.0339090, 0.0145000
c, 1.9, 0.0229870, -0.1976360, 0.5813760, -0.3840040, -0.6002800, 0.8264270, 0.5102290, 0.0365510, -0.0087660
c, 1.9, 0.0008190, 0.0437380, -0.1772190, 0.0197240, 0.5658650, -1.1960450, -0.0926010, 2.2639340, -1.0605870
c, 1.9, -0.0072090, 0.0645740, -0.1963520, 0.1354270, 0.2175540, -0.3902690, -0.3723360, 0.2672200, 0.6716710
c, 1.9, -0.0059360, -0.0062770, 0.0754730, 0.0512310, -0.5040200, 1.6252170, -1.6511890, 0.1479060, 0.9643860
c, 10.10, 1.0000000
c, 11.11, 1.0000000
p, RE , 18.3488000, 11.4877000, 5.4325600, 1.3785900, 0.6887660, 0.3380830, 0.1491600, 0.0643210, 0.0273440, 0.0116000
c, 1.8, -0.0168770, 0.0929150, -0.2914010, 0.4982270, 0.4796070, 0.1752920, 0.0173410, 0.0013480
c, 1.8, 0.0073690, -0.0437140, 0.1463200, -0.3009630, -0.4000020, 0.1900900, 0.7604950, 0.2562560
c, 1.8, 0.0150340, -0.0837840, 0.2804860, -0.8342650, -0.4202230, 1.7104440, -0.3011560, -0.7920800
c, 1.8, 0.0046080, -0.0268720, 0.0889710, -0.1794810, -0.2111050, -0.0043780, 0.3822050, 0.5438540
c, 9.9, 1.0000000
c, 10.10, 1.0000000
d, RE , 13.8248000, 8.6358600, 5.3969500, 1.4943200, 0.7134790, 0.3249100, 0.1398360, 0.0555530, 0.0221000
c, 1.7, -0.0010140, 0.0200690, -0.0709260, 0.2136340, 0.3740960, 0.3691180, 0.2324990
c, 1.7, -0.0008920, 0.0318260, -0.1289560, 0.6891180, 0.2530110, -1.1068680, 0.1625610
c, 1.7, 0.0014410, -0.0233020, 0.0813920, -0.2826220, -0.4844350, 0.0772300, 0.6339580
c, 8.8, 1.0000000
c, 9.9, 1.0000000
f, RE , 8.190492179877E-01, 2.637606473324E-01
c, 1.1, 1.000000E+00
c, 2.2, 1.000000E+00
!
! osmium               (11s,10p,9d,2f) -> [6s,6p,5d,2f]
s, OS , 32.3055000, 20.1934000, 12.6258000, 7.8902100, 4.4618300, 1.2361300, 0.5888300, 0.1832610, 0.0839720, 0.0358740, 0.0153000
c, 1.9, 0.0197370, -0.1722810, 0.5020590, -0.2729310, -0.6628560, 0.8403110, 0.5041200, 0.0360460, -0.0077430
c, 1.9, 0.0032420, 0.0321220, -0.1472230, -0.0521880, 0.6858550, -1.4787110, 0.1833530, 2.2357940, -1.2321000
c, 1.9, -0.0065050, 0.0585150, -0.1762530, 0.1041850, 0.2405050, -0.4093240, -0.3607630, 0.2734870, 0.6639500
c, 1.9, 0.0069550, 0.0417920, -0.2181670, -0.1049580, 1.2105800, -4.1259100, 4.5902800, -1.6062050, -0.9747310
c, 10.10, 1.0000000
c, 11.11, 1.0000000
p, OS , 19.5631000, 12.2451000, 5.5534200, 1.4628400, 0.7345370, 0.3605750, 0.1566910, 0.0663330, 0.0277460, 0.0116000
c, 1.8, -0.0147080, 0.0813650, -0.2865920, 0.5046710, 0.4803480, 0.1720070, 0.0167790, 0.0010290
c, 1.8, 0.0068020, -0.0412110, 0.1569900, -0.3433910, -0.4303710, 0.2960230, 0.7536120, 0.1966590
c, 1.8, 0.0137510, -0.0773820, 0.2953390, -0.9653980, -0.2465530, 1.7281840, -0.5259660, -0.6793560
c, 1.8, 0.0038110, -0.0227510, 0.0856230, -0.1797460, -0.2015160, -0.0014850, 0.3717870, 0.5436820
c, 9.9, 1.0000000
c, 10.10, 1.0000000
d, OS , 14.6857000, 9.1712400, 5.7299200, 1.5875600, 0.7672690, 0.3528390, 0.1530360, 0.0612280, 0.0245000
c, 1.7, -0.0002690, 0.0164940, -0.0666740, 0.2245470, 0.3796600, 0.3618810, 0.2216830
c, 1.7, 0.0026700, -0.0374650, 0.1404650, -0.8231180, -0.0536040, 1.1529670, -0.4177890
c, 1.7, 0.0012700, -0.0225880, 0.0838610, -0.3263310, -0.5066390, 0.1706070, 0.6360850
c, 8.8, 1.0000000
c, 9.9, 1.0000000
f, OS , 8.663233099262E-01, 2.743721332960E-01
c, 1.1, 1.000000E+00
c, 2.2, 1.000000E+00
!
! iridium              (11s,10p,9d,2f) -> [6s,6p,5d,2f]
s, IR , 34.2048000, 21.3768000, 13.3624000, 8.3483500, 4.7316300, 1.3078500, 0.6243340, 0.1938710, 0.0879490, 0.0375390, 0.0160000
c, 1.9, 0.0173300, -0.1532030, 0.4419330, -0.1886920, -0.7122250, 0.8529050, 0.4997460, 0.0352490, -0.0070780
c, 1.9, 0.0057000, 0.0186860, -0.1098820, -0.1262300, 0.7876390, -1.7027670, 0.4383340, 2.1004080, -1.2318660
c, 1.9, -0.0060010, 0.0538850, -0.1606020, 0.0803950, 0.2575940, -0.4237510, -0.3483540, 0.2800310, 0.6545570
c, 1.9, -0.0001450, 0.0001550, 0.0004580, 0.0027310, -0.0111600, 0.0322630, -0.0309800, -0.0019260, 0.0244470
c, 10.10, 1.0000000
c, 11.11, 1.0000000
p, IR , 20.7204000, 12.9677000, 5.7222400, 1.5503800, 0.7826600, 0.3855150, 0.1706090, 0.0728290, 0.0305710, 0.0128000
c, 1.8, -0.0132020, 0.0739520, -0.2843120, 0.5102230, 0.4795020, 0.1697720, 0.0166680, 0.0012420
c, 1.8, 0.0068620, -0.0422290, 0.1771470, -0.4201130, -0.4381970, 0.4034530, 0.7048150, 0.1692730
c, 1.8, 0.0121460, -0.0723020, 0.3121050, -1.1249840, 0.0092840, 1.6533010, -0.6527860, -0.6166420
c, 1.8, 0.0035200, -0.0215200, 0.0890920, -0.1924180, -0.2089670, 0.0046730, 0.3828460, 0.5399630
c, 9.9, 1.0000000
c, 10.10, 1.0000000
d, IR , 91.4125000, 9.7301300, 6.0771200, 1.6882000, 0.8237860, 0.3820680, 0.1669650, 0.0672310, 0.0271000
c, 1.7, 0.0000240, 0.0152170, -0.0657240, 0.2340050, 0.3845350, 0.3558490, 0.2119760
c, 1.7, -0.0000080, 0.0306140, -0.1301790, 0.7766970, 0.1046450, -1.0602650, 0.1697160
c, 1.7, -0.0000130, -0.0183130, 0.0780220, -0.3254460, -0.4793950, 0.1391480, 0.5831340
c, 8.8, 1.0000000
c, 9.9, 1.0000000
f, IR , 9.648060097215E-01, 3.151011585706E-01
c, 1.1, 1.000000E+00
c, 2.2, 1.000000E+00
!
! platinum             (11s,10p,9d,2f) -> [6s,6p,5d,2f]
s, PT , 36.0064000, 22.4991000, 14.0609000, 8.7816100, 4.9923800, 1.3838500, 0.6616170, 0.2048820, 0.0922300, 0.0392640, 0.0167000
c, 1.9, 0.0156030, -0.1396000, 0.3994690, -0.1277440, -0.7514510, 0.8633270, 0.4975940, 0.0347580, -0.0065890
c, 1.9, 0.0070370, 0.0105250, -0.0854980, -0.1765590, 0.8567070, -1.8442100, 0.6011560, 1.9822930, -1.1764800
c, 1.9, -0.0114450, 0.1220440, -0.3759060, 0.0553880, 1.1335870, -4.2149190, 4.8759410, -2.1659360, -0.4268040
c, 1.9, -0.0056780, 0.0507550, -0.1500300, 0.0639820, 0.2704110, -0.4346570, -0.3372900, 0.2814460, 0.6455790
c, 10.10, 1.0000000
c, 11.11, 1.0000000
p, PT , 21.5986000, 13.5160000, 5.9203700, 1.6412600, 0.8311310, 0.4084300, 0.1754270, 0.0726850, 0.0297610, 0.0122000
c, 1.8, -0.0125150, 0.0715700, -0.2872760, 0.5154190, 0.4804610, 0.1679960, 0.0158600, 0.0007950
c, 1.8, 0.0067690, -0.0429400, 0.1894550, -0.4606470, -0.4463350, 0.4896840, 0.6825880, 0.1279470
c, 1.8, 0.0116510, -0.0715220, 0.3259640, -1.2148310, 0.1587270, 1.5953330, -0.7779330, -0.5304420
c, 1.8, 0.0029600, -0.0191100, 0.0838980, -0.1830090, -0.1878840, -0.0017870, 0.3606710, 0.5449210
c, 9.9, 1.0000000
c, 10.10, 1.0000000
d, PT , 72.7562000, 10.4742000, 6.2509000, 1.8018500, 0.8884540, 0.4156650, 0.1830800, 0.0742330, 0.0301000
c, 1.7, 0.0000520, 0.0126260, -0.0632410, 0.2396470, 0.3876720, 0.3517440, 0.2052900
c, 1.7, -0.0000260, 0.0271890, -0.1307380, 0.8378570, 0.0073940, -1.0612590, 0.2490050
c, 1.7, -0.0000370, -0.0157890, 0.0782970, -0.3582960, -0.4793250, 0.1884070, 0.5781450
c, 8.8, 1.0000000
c, 9.9, 1.0000000
f, PT , 1.056233651616E+00, 3.382517093687E-01
c, 1.1, 1.000000E+00
c, 2.2, 1.000000E+00
!
! gold                 (11s,10p,9d,2f) -> [6s,6p,5d,2f]
s, AU , 36.0126000, 22.5645000, 14.1620000, 8.8548700, 5.0607200, 1.4740500, 0.7049130, 0.2177870, 0.0974080, 0.0412140, 0.0174000
c, 1.10, 0.0190290, -0.1678000, 0.4966770, -0.2662560, -0.6998980, 0.8731080, 0.5025820, 0.0321960, -0.0055030, 0.0025190
c, 1.10, -0.0067770, 0.0600080, -0.1833280, 0.1147190, 0.2488220, -0.4376710, -0.3311080, 0.2741810, 0.6377380, 0.3092360
c, 1.10, 0.0039090, 0.0337600, -0.1660600, -0.0517890, 0.7950230, -1.8059270, 0.5612390, 1.8784270, -0.9692290, -0.5756350
c, 1.10, -0.0119140, 0.1330690, -0.4342870, 0.1701570, 1.0647560, -4.0055360, 4.4028320, -1.4321630, -1.1432550, 1.3908690
c, 10.10, 1.0000000
c, 11.11, 1.0000000
p, AU , 21.5954000, 13.5145000, 6.2551400, 1.7181400, 0.8694390, 0.4267590, 0.1842970, 0.0763790, 0.0312200, 0.0128000
c, 1.9, -0.0132180, 0.0801960, -0.2966860, 0.5289590, 0.4788890, 0.1576200, 0.0138970, 0.0008350, -0.0000290
c, 1.9, 0.0070860, -0.0474930, 0.1918930, -0.4636370, -0.4351380, 0.4944030, 0.6751140, 0.1315360, 0.0024710
c, 1.9, 0.0129200, -0.0820290, 0.3386190, -1.2549920, 0.2258130, 1.5758790, -0.8043540, -0.5073130, 0.0102040
c, 1.9, 0.0030800, -0.0214060, 0.0867760, -0.1897740, -0.1858350, 0.0047800, 0.3638360, 0.5417640, 0.2345610
c, 9.9, 1.0000000
c, 10.10, 1.0000000
d, AU , 87.0208000, 11.0668000, 6.6604700, 1.9469600, 0.9847060, 0.4746550, 0.2165580, 0.0914720, 0.0386000
c, 1.8, 0.0000440, 0.0142880, -0.0688760, 0.2395590, 0.3873230, 0.3487560, 0.1984920, 0.0498790
c, 1.8, -0.0000310, -0.0199590, 0.0953200, -0.4213430, -0.5069330, 0.2854660, 0.5825650, 0.2194620
c, 1.8, -0.0000440, 0.0350830, -0.1619420, 1.0421550, -0.2648650, -1.1163050, 0.5457620, 0.4996220
c, 8.8, 1.0000000
c, 9.9, 1.0000000
f, AU , 1.151303964097E+00, 3.765823835975E-01
c, 1.1, 1.000000E+00
c, 2.2, 1.000000E+00
!
! mercury              (11s,10p,9d,2f) -> [6s,6p,5d,2f]
s, HG , 98.3058000, 19.6406000, 12.3397000, 7.7478200, 4.8629100, 1.5771900, 0.7529260, 0.2351120, 0.1039680, 0.0434000, 0.0181000
c, 1.10, 0.0010330, -0.1063820, 0.5320730, -0.5223240, -0.5373210, 0.8847880, 0.5138340, 0.0294070, -0.0061590, 0.0013840
c, 1.10, -0.0003560, 0.0379090, -0.2000130, 0.2240930, 0.1793740, -0.4508330, -0.3390550, 0.2934140, 0.6446280, 0.2916260
c, 1.10, -0.0002170, -0.0440670, 0.2876950, -0.1894760, -0.7807040, 2.1756040, -0.8865840, -1.8749170, 1.2470530, 0.3523510
c, 1.10, -0.0020930, 0.1557830, -0.7951410, 0.9970540, 0.5928610, -4.4071970, 5.2898370, -2.8866330, 0.3158740, 0.8226100
c, 10.10, 1.0000000
c, 11.11, 1.0000000
p, HG , 21.4065000, 13.3929000, 6.5102100, 1.8222200, 0.9265070, 0.4550820, 0.1927600, 0.0786890, 0.0317290, 0.0128000
c, 1.9, -0.0128370, 0.0865310, -0.3080410, 0.5327940, 0.4822070, 0.1546950, 0.0132010, 0.0005850, 0.0000200
c, 1.9, 0.0061400, -0.0480560, 0.1891060, -0.4381190, -0.4321930, 0.4570570, 0.6953570, 0.1420160, 0.0020300
c, 1.9, 0.0130140, -0.0890970, 0.3480200, -1.2184470, 0.1232280, 1.6284380, -0.7824510, -0.5112540, 0.0165110
c, 1.9, 0.0026690, -0.0218770, 0.0865390, -0.1847680, -0.1773950, 0.0009770, 0.3536030, 0.5435820, 0.2455390
c, 9.9, 1.0000000
c, 10.10, 1.0000000
d, HG , 86.9881000, 11.9913000, 6.9364800, 2.0864100, 1.0766400, 0.5311530, 0.2488080, 0.1081700, 0.0470000
c, 1.8, 0.0000580, 0.0127790, -0.0689630, 0.2415630, 0.3878580, 0.3454410, 0.1915090, 0.0465020
c, 1.8, 0.0000500, 0.0192460, -0.1034870, 0.4847690, 0.5069510, -0.3625720, -0.5729800, -0.1666370
c, 1.8, -0.0000430, 0.0337600, -0.1746100, 1.2017020, -0.5030930, -1.1299990, 0.7749310, 0.3655340
c, 8.8, 1.0000000
c, 9.9, 1.0000000
f, HG , 1.264532512485E+00, 4.178111252902E-01
c, 1.1, 1.000000E+00
c, 2.2, 1.000000E+00
!
! Effective core Potentials
!  Q=20., MEFIT, MCDHF+Breit, Ref 37.
ECP,Cd,28,4,3;
1; 2,1.000000,0.000000; 
2; 2,13.355176,270.039448; 2,7.308378,38.877766; 
4; 2,12.659728,64.607470; 2,12.289639,129.219445; 2,6.786176,10.622558; 2,6.400743,21.265046; 
4; 2,11.161722,31.663965; 2,11.219615,47.489216; 2,4.537733,5.186200; 2,4.335727,7.566063; 
2; 2,11.478986,-12.632785; 2,11.487027,-16.760171; 
4; 2,12.659728,-129.214939; 2,12.289639,129.219445; 2,6.786176,-21.245116; 2,6.400743,21.265046; 
4; 2,11.161722,-31.663965; 2,11.219615,31.659477; 2,4.537733,-5.186200; 2,4.335727,5.044042; 
2; 2,11.478986,8.421857; 2,11.487027,-8.380086; 
!  Q=14., MEFIT, MCDHF+Breit+shift, Ref 43.
ECP,Mo,28,4,3;
1; 2,1.000000,0.000000; 
2; 2,10.097000,180.076853; 2,4.375670,24.715920; 
4; 2,9.126564,41.227678; 2,8.863223,82.452670; 2,4.044948,6.345092; 2,3.866657,12.458423; 
4; 2,7.535754,19.308744; 2,7.278976,28.977674; 2,2.763205,3.189516; 2,2.772085,4.700169; 
2; 2,6.306633,-7.178888; 2,6.356448,-9.745978; 
4; 2,9.126564,-82.455357; 2,8.863223,82.452670; 2,4.044948,-12.690183; 2,3.866657,12.458423; 
4; 2,7.535754,-19.308744; 2,7.278976,19.318449; 2,2.763205,-3.189516; 2,2.772085,3.133446; 
2; 2,6.306633,4.785926; 2,6.356448,-4.872989; 
!  Q=13., MEFIT, MCDHF+Breit+shift, Ref 43.
ECP,Nb,28,4,3;
1; 2,1.000000,0.000000; 
2; 2,9.376578,165.156736; 2,4.043572,21.823951; 
4; 2,8.363609,37.249284; 2,8.166898,74.507389; 2,3.693075,5.439486; 2,3.551047,10.913252; 
4; 2,6.689108,15.214549; 2,6.537193,22.833508; 2,2.551118,3.000052; 2,2.567896,4.553734; 
2; 2,5.568285,-6.281354; 2,5.671372,-8.755644; 
4; 2,8.363609,-74.498569; 2,8.166898,74.507389; 2,3.693075,-10.878972; 2,3.551047,10.913252; 
4; 2,6.689108,-15.214549; 2,6.537193,15.222338; 2,2.551118,-3.000052; 2,2.567896,3.035823; 
2; 2,5.568285,4.187569; 2,5.671372,-4.377822; 
!  Q=18., MEFIT, MCDHF+Breit+shift, Ref 43.
ECP,Pd,28,4,3;
1; 2,1.000000,0.000000; 
2; 2,12.798825,240.262789; 2,5.800528,34.729961; 
4; 2,11.874697,56.746929; 2,11.474335,113.444417; 2,5.515999,9.345639; 2,5.248043,18.345447; 
4; 2,8.502212,28.595554; 2,7.983324,43.453921; 2,3.107628,1.852286; 2,2.476734,1.406765; 
2; 2,9.679571,-10.987255; 2,9.691349,-14.626190; 
4; 2,11.874697,-113.493859; 2,11.474335,113.444417; 2,5.515999,-18.691279; 2,5.248043,18.345447; 
4; 2,8.502212,-28.595554; 2,7.983324,28.969281; 2,3.107628,-1.852286; 2,2.476734,0.937844; 
2; 2,9.679571,7.324837; 2,9.691349,-7.313095; 
!  Q=17., MEFIT, MCDHF+Breit+shift, Ref 43.
ECP,Rh,28,4,3;
1; 2,1.000000,0.000000; 
2; 2,12.194816,225.312054; 2,5.405137,32.441582; 
4; 2,11.280755,52.872826; 2,10.927248,105.745526; 2,5.090117,8.619344; 2,4.851832,16.973459; 
4; 2,9.136337,25.108501; 2,8.964808,37.695731; 2,3.643612,4.202584; 2,3.636007,6.292790; 
2; 2,8.616228,-9.673568; 2,8.629435,-12.899847; 
4; 2,11.280755,-105.745651; 2,10.927248,105.745526; 2,5.090117,-17.238687; 2,4.851832,16.973459; 
4; 2,9.136337,-25.108501; 2,8.964808,25.130487; 2,3.643612,-4.202584; 2,3.636007,4.195193; 
2; 2,8.616228,6.449046; 2,8.629435,-6.449924; 
!  Q=16., MEFIT, MCDHF+Breit+shift, Ref 43.
ECP,Ru,28,4,3;
1; 2,1.000000,0.000000; 
2; 2,11.500590,209.786493; 2,5.068575,30.214307; 
4; 2,10.532634,48.751244; 2,10.192010,97.496529; 2,4.734892,7.860188; 2,4.509065,15.329751; 
4; 2,8.877977,26.967506; 2,8.766122,40.432303; 2,3.170196,3.340758; 2,3.228851,5.256352; 
2; 2,7.820249,-8.847525; 2,7.839647,-11.835518; 
4; 2,10.532634,-97.502488; 2,10.192010,97.496529; 2,4.734892,-15.720375; 2,4.509065,15.329751; 
4; 2,8.877977,-26.967506; 2,8.766122,26.954869; 2,3.170196,-3.340758; 2,3.228851,3.504235; 
2; 2,7.820249,5.898350; 2,7.839647,-5.917759; 
!  Q=19., MEFIT, MCDHF+Breit, Ref 37.
ECP,Ag,28,4,3;
1; 2,1.000000,0.000000; 
2; 2,12.567714,255.054771; 2,6.997662,36.983393; 
4; 2,11.316496,60.715705; 2,10.958063,121.443889; 2,7.111400,10.171866; 2,6.773319,20.486564; 
4; 2,8.928437,29.504938; 2,11.102567,44.018736; 2,5.543212,5.368333; 2,3.928835,7.408375; 
2; 2,11.012913,-12.623403; 2,11.019898,-16.764327; 
4; 2,11.316496,-121.431411; 2,10.958063,121.443889; 2,7.111400,-20.343733; 2,6.773319,20.486564; 
4; 2,8.928437,-29.504938; 2,11.102567,29.345824; 2,5.543212,-5.368333; 2,3.928835,4.938916; 
2; 2,11.012913,8.415602; 2,11.019898,-8.382163; 
!  Q=15., MEFIT, MCDHF+Breit+shift, Ref 43.
ECP,Tc,28,4,3;
1; 2,1.000000,0.000000; 
2; 2,10.799369,195.091303; 2,4.707257,27.340413; 
4; 2,9.826699,45.060812; 2,9.561115,90.117295; 2,4.378578,7.070517; 2,4.190907,14.048019; 
4; 2,8.336045,21.657755; 2,8.244533,32.471959; 2,3.093707,3.789525; 2,3.168722,6.053430; 
2; 2,7.040940,-7.995623; 2,7.069473,-10.745696; 
4; 2,9.826699,-90.121625; 2,9.561115,90.117295; 2,4.378578,-14.141034; 2,4.190907,14.048019; 
4; 2,8.336045,-21.657755; 2,8.244533,21.647973; 2,3.093707,-3.789525; 2,3.168722,4.035620; 
2; 2,7.040940,5.330415; 2,7.069473,-5.372848; 
set,df
!  Q=11., MEFIT, MCDHF+Breit+shift, Ref 43.
ECP,Y,28,4,3;
1; 2,1.000000,0.000000; 
2; 2,7.858275,135.134974; 2,3.382128,15.411632; 
4; 2,6.849791,29.251437; 2,6.710092,58.508363; 2,3.042159,3.780243; 2,2.937330,7.676547; 
4; 2,5.416315,11.849911; 2,5.333416,17.778103; 2,1.976212,2.062383; 2,1.961111,3.075654; 
2; 2,5.028590,-6.928078; 2,5.005582,-9.155099; 
4; 2,6.849791,-58.502875; 2,6.710092,58.508363; 2,3.042159,-7.560487; 2,2.937330,7.676547; 
4; 2,5.416315,-11.849911; 2,5.333416,11.852069; 2,1.976212,-2.062383; 2,1.961111,2.050436; 
2; 2,5.028590,4.618718; 2,5.005582,-4.577550; 
!  Q=12., MEFIT, MCDHF+Breit+shift, Ref 43.
ECP,Zr,28,4,3;
1; 2,1.000000,0.000000; 
2; 2,8.636528,150.242994; 2,3.717639,18.780036; 
4; 2,7.626728,33.192791; 2,7.453207,66.389039; 2,3.358389,4.620726; 2,3.229738,9.260270; 
4; 2,5.938086,13.993383; 2,5.825544,20.995882; 2,2.205019,2.285166; 2,2.206292,3.441260; 
2; 2,4.800215,-5.239320; 2,4.798992,-6.987424; 
4; 2,7.626728,-66.385582; 2,7.453207,66.389039; 2,3.358389,-9.241452; 2,3.229738,9.260270; 
4; 2,5.938086,-13.993383; 2,5.825544,13.997255; 2,2.205019,-2.285166; 2,2.206292,2.294174; 
2; 2,4.800215,3.492880; 2,4.798992,-3.493712; 
! Effective core Potentials
ECP, hf, 60, 5 ;
1; !  ul potential
2,1.00000000,0.00000000;
3; !  s-ul potential
2,10.24885600,478.23740400;
4,10.72912700,0.38802400;
2,1.96485600,-1.07123200;
6; !  p-ul potential
2,8.68346200,101.04681800;
2,7.91692000,212.19776100;
4,9.37924300,0.13264600;
4,8.24420900,0.45310800;
2,1.59668600,-0.40791400;
2,1.71028100,-0.56181700;
6; !  d-ul potential
2,5.18955700,43.11546700;
2,5.25322900,65.93473200;
4,5.93787100,0.02591200;
4,5.71290600,0.03374100;
2,1.01485600,-0.28057900;
2,0.47371200,-0.08484900;
2; !  f-ul potential
2,1.91260800,4.81180100;
2,1.88074000,6.41857400;
2; !  g-ul potential
2,2.72418000,-4.63658500;
2,2.70895300,-5.76728800;
! Effective core Potentials
ECP, ta, 60, 5 ;
1; !  ul potential
2,1.00000000,0.00000000;
3; !  s-ul potential
2,10.31806900,454.60064900;
4,10.54026700,2.83797500;
2,2.57472600,-0.81473600;
6; !  p-ul potential
2,8.74334200,96.91078300;
2,7.91622300,195.85043200;
4,9.27573600,4.81252400;
4,8.10167500,6.33851200;
2,2.07712700,-0.45917300;
2,2.75037200,-0.64458600;
6; !  d-ul potential
2,5.44731400,45.96997600;
2,5.21254500,69.63897200;
4,5.88435800,0.80293300;
4,5.64957900,0.42959500;
2,1.38818000,-0.30722700;
2,1.29439800,-0.46156000;
2; !  f-ul potential
2,2.16127500,5.75777300;
2,2.12593900,7.67816700;
2; !  g-ul potential
2,3.14592000,-5.68406600;
2,3.12794200,-7.06231300;
ECP, w, 60, 5 ;
1; !  ul potential
2,1.00000000,0.00000000;
2; !  s-ul potential
2,11.06379500,419.22759900;
2,8.21764100,41.19130700;
6; !  p-ul potential
2,9.33818800,107.34811000;
2,8.43044800,214.69956800;
4,9.49002000,0.02544200;
4,9.48994700,0.05189500;
2,1.88299700,-0.11718400;
2,1.90697200,0.29668900;
6; !  d-ul potential
2,6.20543300,58.88127900;
2,6.12215700,98.68355600;
4,6.27455600,0.01953700;
4,6.22637500,0.02195600;
2,1.96387500,-0.08857700;
2,1.88828700,-0.20972600;
2; !  f-ul potential
2,2.30795300,6.23247200;
2,2.27060900,8.31134500;
2; !  g-ul potential
2,3.58349100,-6.80294400;
2,3.56251500,-8.44323200;
ECP,Re,60,5,4;
1; 2,1.000000,0.000000; 
2; 2,12.163814,421.970300; 2,7.107595,50.134439; 
4; 2,9.684597,88.481910; 2,9.476214,176.787220; 2,7.668066,10.434338; 2,5.055156,20.458743; 
4; 2,6.509888,43.162431; 2,6.091216,64.767759; 2,4.164006,5.340301; 2,4.407379,8.243332; 
2; 2,2.562658,7.244543; 2,2.521549,9.659266; 
2; 2,4.034599,-7.974940; 2,4.009628,-9.882736; 
4; 2,9.684597,-176.963820; 2,9.476214,176.787220; 2,7.668066,-20.868677; 2,5.055156,20.458743; 
4; 2,6.509888,-43.162431; 2,6.091216,43.178506; 2,4.164006,-5.340301; 2,4.407379,5.495555; 
2; 2,2.562658,-4.829695; 2,2.521549,4.829633; 
2; 2,4.034599,3.987470; 2,4.009628,-3.953095;
ECP, os, 60, 5 ;
1; !  ul potential
2,1.00000000,0.00000000;
2; !  s-ul potential
2,13.00200100,424.39037600;
2,6.96276300,57.12250300;
4; !  p-ul potential
2,10.49894100,88.27900300;
2,9.99252300,176.48606400;
2,6.58824800,11.71501200;
2,5.03716700,22.91500600;
4; !  d-ul potential
2,7.08344100,44.77770800;
2,6.72117900,67.15364800;
2,3.79462600,5.55038700;
2,3.74812500,8.22010400;
2; !  f-ul potential
2,2.82627600,8.32833200;
2,2.78119800,11.10310200;
2; !  g-ul potential
2,4.49698100,-9.18134300;
2,4.46773800,-11.36160400;
ECP, ir, 60, 5 ;
1; !  ul potential
2,1.00000000,0.00000000;
2; !  s-ul potential
2,13.83147400,426.95814900;
2,7.04791400,65.33881300;
4; !  p-ul potential
2,11.10643300,88.07544200;
2,10.45655200,176.12477000;
2,6.37961400,12.68226000;
2,5.06472600,24.63594900;
4; !  d-ul potential
2,7.54875400,46.43325800;
2,7.26530800,69.63807400;
2,3.80096900,6.15024800;
2,3.71828000,9.46356000;
2; !  f-ul potential
2,3.09870600,9.48361000;
2,3.04946100,12.64274200;
2; !  g-ul potential
2,4.96979000,-10.41069700;
2,4.93561400,-12.86319600;
ECP, pt, 60, 5 ;
1; !  ul potential
2,1.00000000,0.00000000;
2; !  s-ul potential
2,14.60450000,429.64608700;
2,7.21828700,73.15688400;
4; !  p-ul potential
2,11.57716200,88.02291700;
2,10.88384300,175.99819600;
2,6.42440300,13.68227400;
2,5.22419800,27.41465100;
4; !  d-ul potential
2,7.69961000,43.55785200;
2,7.55080800,65.36910800;
2,3.96116400,7.01859600;
2,3.87277700,11.39173300;
2; !  f-ul potential
2,3.37986900,10.71022000;
2,3.32625500,14.27812500;
2; !  g-ul potential
2,5.45202000,-11.65174900;
2,5.41258500,-14.37552500;
ECP, au, 60, 5 ;
1; !  ul potential
2,1.0000000,0.0000000;
2; !  s-ul potential
2,13.5232180,426.6418670;
2,6.2643840,36.8006680;
4; !  p-ul potential
2,11.4138670,87.0020910;
2,10.3292150,174.0043700;
2,5.7074240,8.8706100;
2,4.8281650,17.9024380;
4; !  d-ul potential
2,7.4309630,49.8836550;
2,8.3219900,74.6845490;
2,4.6096420,6.4862270;
2,3.5115070,9.5468210;
2; !  f-ul potential
2,3.0846390,8.7916400;
2,3.0247430,11.6584560;
2; !  g-ul potential
2,3.9784420,-5.2343370;
2,4.0114910,-6.7381420;
ECP, hg, 60, 5 ;
1; !  ul potential
2,1.0000000,0.0000000;
2; !  s-ul potential
2,12.4130710,275.7747970;
2,6.8979130,49.2678980;
4; !  p-ul potential
2,11.3103200,80.5069840;
2,10.2107730,161.0348240;
2,5.9398040,9.0834160;
2,5.0197550,18.3677730;
4; !  d-ul potential
2,8.4078950,51.1372560;
2,8.2140860,76.7074590;
2,4.0126120,6.5618210;
2,3.7953980,9.8180700;
2; !  f-ul potential
2,3.2731060,9.4290010;
2,3.2083210,12.4948560;
2; !  g-ul potential
2,4.4852960,-6.3384140;
2,4.5132000,-8.0998630;
