# Supplementary material for: Correlation Consistent Basis Sets for Explicitly Correlated Theory: The Transition Metals
Source: J Chem Theory Comput. 2023 Aug 4;19(17):5806–20. doi: 10.1021/acs.jctc.3c00506 (PMC10500978; doi:10.1021/acs.jctc.3c00506)
Supplement: Supplementary file 4 — ct3c00506_si_004.txt [file ct3c00506_si_004.txt]

!
! yttrium              (15s,12p,11d,3f,2g) -> [7s,7p,6d,3f,2g]
s, Y , 5177.1300000, 803.7880000, 176.8550000, 24.7094000, 15.4311000, 9.6370600, 3.6556900, 2.1887900, 0.9669010, 0.5203350, 0.2687380, 0.0934310, 0.0442780, 0.0205860, 0.0096000
c, 1.13, 0.0000060, 0.0000420, 0.0001850, 0.0068560, -0.0514100, 0.1537220, -0.3427500, -0.2814160, 0.4317850, 0.6443500, 0.2560410, 0.0142160, -0.0008570
c, 1.13, -0.0000030, -0.0000340, -0.0000560, -0.0065930, 0.0389400, -0.1029080, 0.2703540, 0.0618350, -0.1353620, -1.2866270, 0.5668990, 2.0738270, -1.1966140
c, 1.13, -0.0000020, -0.0000130, -0.0000630, -0.0020340, 0.0156890, -0.0487030, 0.1209540, 0.0857950, -0.1647410, -0.3133730, -0.2505130, 0.3309260, 0.6689400
c, 1.13, -0.0000040, -0.0000520, -0.0000830, -0.0098760, 0.0577990, -0.1538970, 0.4217130, 0.1309820, -0.5555320, -2.5771630, 4.1711070, -1.4383750, -1.6047110
c, 1.13, -0.0000120, 0.0000460, -0.0006750, 0.0212080, -0.0598710, 0.0151140, -0.0377770, 1.1622360, -3.2770720, 1.2701190, 3.1537770, -6.7129510, 7.3005270
c, 14.14, 1.0000000
c, 15.15, 1.0000000
p, Y , 107.4110000, 7.8253700, 4.8896400, 2.6346700, 1.2906400, 0.6865630, 0.3642540, 0.1880790, 0.0906470, 0.0433930, 0.0203400, 0.0095000
c, 1.10, 0.0000910, 0.0412730, -0.1207510, -0.0913090, 0.2467110, 0.4542820, 0.3496890, 0.1146010, 0.0109550, 0.0016130
c, 1.10, -0.0000790, -0.0378270, 0.1192150, 0.0674820, -0.2648700, -1.1887760, 1.3402300, 1.1973990, -2.3967800, 0.7039560
c, 1.10, -0.0000650, -0.0284960, 0.0852470, 0.0687010, -0.1845780, -0.6131370, -0.2279870, 1.3845570, 0.1841280, -0.8904790
c, 1.10, -0.0000300, -0.0128200, 0.0389180, 0.0262170, -0.0850530, -0.1644870, -0.1767940, 0.0390610, 0.4379790, 0.5157770
c, 1.10, -0.0001660, -0.0512630, 0.1531410, 0.2656770, -1.1525810, -1.1729520, 4.9116730, -5.0069800, 1.9625810, 0.7231000
c, 11.11, 1.0000000
c, 12.12, 1.0000000
d, Y , 44.4707000, 12.2260000, 5.0145900, 1.6657600, 0.8894000, 0.4492320, 0.2178540, 0.1023240, 0.0468400, 0.0205940, 0.0091000
c, 1.9, 0.0001300, 0.0012450, -0.0064180, 0.0515240, 0.1608100, 0.2592560, 0.3131190, 0.2970510, 0.1865630
c, 1.9, 0.0001980, 0.0019390, -0.0100050, 0.0955710, 0.2915650, 0.4281810, -0.3428950, -0.8129610, 0.3614820
c, 1.9, -0.0001640, -0.0014080, 0.0073280, -0.0672140, -0.1989690, -0.3268610, -0.2274790, 0.2344810, 0.5414920
c, 1.9, -0.0003660, -0.0021570, 0.0129660, -0.1214120, -0.6795100, 0.0093200, 1.4118300, -0.9492730, -0.5277300
c, 10.10, 1.0000000
c, 11.11, 1.0000000
f, Y , 9.796704307509E-01, 2.865695224740E-01, 9.583849827605E-02
c, 1.1, 1.000000E+00
c, 2.2, 1.000000E+00
c, 3.3, 1.000000E+00
g, Y , 4.097321098135E-01, 1.380288914329E-01
c, 1.1, 1.000000E+00
c, 2.2, 1.000000E+00
!
! zirconium            (15s,12p,11d,3f,2g) -> [7s,7p,6d,3f,2g]
s, ZR , 5675.2400000, 863.1340000, 190.3400000, 26.9090000, 16.8039000, 10.4957000, 3.9316800, 2.4065300, 1.0562800, 0.5710270, 0.2958580, 0.1043250, 0.0485630, 0.0223560, 0.0103000
c, 1.13, 0.0000060, 0.0000460, 0.0001980, 0.0070570, -0.0530490, 0.1577920, -0.3577070, -0.2830480, 0.4624190, 0.6391000, 0.2418360, 0.0136140, -0.0007280
c, 1.13, -0.0000030, -0.0000400, -0.0000710, -0.0072040, 0.0429900, -0.1141280, 0.3101060, 0.0689160, -0.2137110, -1.4303860, 0.8787700, 1.8905350, -1.2450350
c, 1.13, -0.0000020, -0.0000150, -0.0000680, -0.0021350, 0.0164650, -0.0508100, 0.1293950, 0.0858250, -0.1802650, -0.3258040, -0.2273070, 0.3456950, 0.6582420
c, 1.13, -0.0000060, -0.0000510, -0.0001690, -0.0077740, 0.0527550, -0.1563380, 0.4515910, 0.2384230, -1.1251000, -2.0104270, 4.3180980, -2.3194350, -0.6481260
c, 1.13, -0.0000160, 0.0000580, -0.0008910, 0.0273980, -0.0769940, 0.0179110, -0.0205690, 1.4847690, -5.2993640, 5.0797270, -0.0139520, -4.7172460, 6.0430530
c, 14.14, 1.0000000
c, 15.15, 1.0000000
p, ZR , 122.6140000, 8.6017600, 5.3756700, 2.8732600, 1.4314800, 0.7585420, 0.3983330, 0.2005520, 0.0942630, 0.0439730, 0.0202460, 0.0093000
c, 1.10, 0.0000890, 0.0431890, -0.1256900, -0.0984530, 0.2616530, 0.4684370, 0.3431180, 0.1015390, 0.0077750, 0.0014680
c, 1.10, -0.0000420, -0.0186700, 0.0562710, 0.0412580, -0.1303570, -0.2424890, -0.2520430, 0.2222450, 0.6873330, 0.2793880
c, 1.10, -0.0000720, -0.0353270, 0.1073430, 0.0781030, -0.2483300, -0.7742400, 0.1204770, 1.5143590, -0.4188840, -0.7176520
c, 1.10, -0.0000290, -0.0132920, 0.0402610, 0.0278420, -0.0900280, -0.1740550, -0.1576400, 0.0813280, 0.4341340, 0.4929950
c, 1.10, -0.0001010, -0.0557630, 0.1714680, 0.1546890, -0.7228250, -1.2765790, 2.9768200, -1.0541120, -1.4600030, 1.3306580
c, 11.11, 1.0000000
c, 12.12, 1.0000000
d, ZR , 48.6431000, 13.5835000, 5.3945300, 1.8630000, 1.0079200, 0.5198200, 0.2594550, 0.1255900, 0.0589320, 0.0262290, 0.0117000
c, 1.9, 0.0001600, 0.0015130, -0.0091330, 0.0638690, 0.1893790, 0.2877480, 0.3152610, 0.2608760, 0.1415580
c, 1.9, 0.0003110, 0.0020970, -0.0135190, 0.1372450, 0.3797260, 0.3322720, -0.5609850, -0.6443880, 0.4851650
c, 1.9, -0.0004680, -0.0028050, 0.0199580, -0.2202750, -0.7531930, 0.4522480, 1.1905720, -1.2301770, -0.2159390
c, 1.9, -0.0001990, -0.0016270, 0.0100510, -0.0817780, -0.2318160, -0.3431630, -0.1316050, 0.3309010, 0.5074600
c, 10.10, 1.0000000
c, 11.11, 1.0000000
f, ZR , 1.423082244223E+00, 4.115759601415E-01, 1.378383291383E-01
c, 1.1, 1.000000E+00
c, 2.2, 1.000000E+00
c, 3.3, 1.000000E+00
g, ZR , 5.680414142306E-01, 1.893128092000E-01
c, 1.1, 1.000000E+00
c, 2.2, 1.000000E+00
!
! niobium              (15s,12p,11d,3f,2g) -> [7s,7p,6d,3f,2g]
s, NB , 5729.3600000, 898.7570000, 203.1540000, 29.0821000, 18.1596000, 11.3420000, 4.2245400, 2.6381700, 1.1509900, 0.6250000, 0.3244810, 0.1141370, 0.0524230, 0.0239040, 0.0109000
c, 1.13, 0.0000080, 0.0000520, 0.0002160, 0.0073960, -0.0552510, 0.1632580, -0.3721490, -0.2827570, 0.4840580, 0.6333390, 0.2343950, 0.0132460, -0.0007750
c, 1.13, -0.0000040, -0.0000460, -0.0000850, -0.0076920, 0.0460280, -0.1222600, 0.3382530, 0.0701100, -0.2716550, -1.4798190, 1.0436440, 1.7512880, -1.2255670
c, 1.13, -0.0000080, -0.0000580, -0.0002260, -0.0074160, 0.0539120, -0.1667540, 0.5029010, 0.2662620, -1.5007590, -1.5285370, 4.2085080, -2.6574950, -0.1836000
c, 1.13, -0.0000030, -0.0000170, -0.0000750, -0.0022520, 0.0172420, -0.0528630, 0.1363550, 0.0845410, -0.1912600, -0.3296300, -0.2097360, 0.3537950, 0.6495660
c, 1.13, -0.0000200, 0.0000500, -0.0009920, 0.0264760, -0.0672280, -0.0180330, 0.1081030, 1.5653000, -6.7398560, 7.9760920, -2.5603720, -2.9311650, 4.7735390
c, 14.14, 1.0000000
c, 15.15, 1.0000000
p, NB , 138.4600000, 9.3123800, 5.8201500, 3.0589600, 1.5902700, 0.8361380, 0.4360320, 0.2167160, 0.1018830, 0.0473870, 0.0217480, 0.0100000
c, 1.10, 0.0000870, 0.0460850, -0.1347720, -0.1053350, 0.2747760, 0.4792360, 0.3375730, 0.0941580, 0.0062330, 0.0014690
c, 1.10, -0.0000430, -0.0210770, 0.0638960, 0.0466950, -0.1449560, -0.2742540, -0.2375990, 0.2952600, 0.6708660, 0.2356770
c, 1.10, -0.0000730, -0.0390570, 0.1198810, 0.0864220, -0.2891420, -0.8052000, 0.2953950, 1.4185360, -0.5209570, -0.6615440
c, 1.10, -0.0000290, -0.0143860, 0.0438130, 0.0302870, -0.0963090, -0.1837030, -0.1496950, 0.1031560, 0.4396420, 0.4785870
c, 1.10, -0.0001020, -0.0630370, 0.1953600, 0.1871900, -0.9029120, -1.0655850, 3.0265000, -1.4246220, -1.1257930, 1.2566670
c, 11.11, 1.0000000
c, 12.12, 1.0000000
d, NB , 55.5243000, 15.8430000, 5.7920600, 2.1776800, 1.2209000, 0.6445770, 0.3278110, 0.1609180, 0.0761310, 0.0339110, 0.0151000
c, 1.9, 0.0001800, 0.0015650, -0.0100360, 0.0585180, 0.1897930, 0.2945090, 0.3174790, 0.2524380, 0.1316200
c, 1.9, 0.0003560, 0.0023390, -0.0159450, 0.1419710, 0.4109560, 0.3210380, -0.5989470, -0.6084580, 0.4610850
c, 1.9, -0.0005480, -0.0030070, 0.0229940, -0.2487660, -0.7513270, 0.5055700, 1.1509160, -1.1909780, -0.2850970
c, 1.9, -0.0002210, -0.0016600, 0.0108870, -0.0759490, -0.2327040, -0.3415990, -0.1222670, 0.3328420, 0.5027080
c, 10.10, 1.0000000
c, 11.11, 1.0000000
f, NB , 1.794816279274E+00, 5.240346449668E-01, 1.622631863748E-01
c, 1.1, 1.000000E+00
c, 2.2, 1.000000E+00
c, 3.3, 1.000000E+00
g, NB , 6.962897467544E-01, 2.121338626948E-01
c, 1.1, 1.000000E+00
c, 2.2, 1.000000E+00
!
! molybdenum           (15s,12p,11d,3f,2g) -> [7s,7p,6d,3f,2g]
s, MO , 6711.2300000, 988.2620000, 216.2910000, 31.1617000, 19.4654000, 12.1603000, 4.5171000, 2.8203200, 1.2602800, 0.6800130, 0.3514060, 0.1247460, 0.0566870, 0.0255690, 0.0115000
c, 1.13, 0.0000080, 0.0000590, 0.0002440, 0.0077510, -0.0577500, 0.1702780, -0.3983930, -0.2761780, 0.5039470, 0.6368170, 0.2246810, 0.0120130, -0.0007040
c, 1.13, -0.0000050, -0.0000490, -0.0001130, -0.0076210, 0.0466430, -0.1260310, 0.3550690, 0.0788460, -0.3292100, -1.4622420, 1.1047470, 1.6428490, -1.1446510
c, 1.13, -0.0000090, -0.0000660, -0.0002910, -0.0072570, 0.0559090, -0.1790880, 0.5626060, 0.2990240, -1.8724510, -0.9933480, 3.9567310, -2.7368330, -0.0070370
c, 1.13, -0.0000030, -0.0000190, -0.0000840, -0.0023280, 0.0178340, -0.0546970, 0.1452280, 0.0805810, -0.1986470, -0.3318030, -0.1945790, 0.3483100, 0.6441110
c, 1.13, -0.0000180, -0.0000170, -0.0008440, 0.0129570, -0.0099490, -0.1236980, 0.4468930, 1.4039530, -7.7842940, 10.2859540, -4.7884940, -1.2294860, 3.4559250
c, 14.14, 1.0000000
c, 15.15, 1.0000000
p, MO , 152.9580000, 10.0454000, 6.2786900, 3.2529000, 1.7561900, 0.9164400, 0.4752100, 0.2340410, 0.1099870, 0.0509000, 0.0231980, 0.0106000
c, 1.10, 0.0000890, 0.0486580, -0.1429160, -0.1119240, 0.2872550, 0.4882670, 0.3325040, 0.0879450, 0.0051370, 0.0014690
c, 1.10, -0.0000460, -0.0234060, 0.0713700, 0.0523310, -0.1606860, -0.3056960, -0.2096950, 0.3498440, 0.6427110, 0.2113020
c, 1.10, -0.0000820, -0.0425660, 0.1316610, 0.1041920, -0.3540870, -0.8231200, 0.4691120, 1.3060670, -0.6005210, -0.6033790
c, 1.10, -0.0001570, -0.0617300, 0.1912730, 0.3034920, -1.2601600, -0.6601690, 2.9941100, -1.8628630, -0.6548950, 1.0766410
c, 1.10, -0.0000300, -0.0151180, 0.0462370, 0.0321610, -0.1003680, -0.1878280, -0.1412290, 0.1129270, 0.4365490, 0.4735680
c, 11.11, 1.0000000
c, 12.12, 1.0000000
d, MO , 64.0194000, 17.5538000, 6.5001600, 2.4048200, 1.3421000, 0.7078230, 0.3603360, 0.1770770, 0.0836650, 0.0370260, 0.0164000
c, 1.9, 0.0001670, 0.0016530, -0.0132930, 0.0670070, 0.2091290, 0.3096950, 0.3139960, 0.2323510, 0.1119340
c, 1.9, 0.0003680, 0.0022850, -0.0210710, 0.1657440, 0.4848470, 0.2113940, -0.7066180, -0.4649570, 0.5321680
c, 1.9, -0.0003500, -0.0041070, 0.0359670, -0.2938650, -0.8126500, 0.8503400, 0.8690250, -1.3237980, 0.0049480
c, 1.9, -0.0001970, -0.0017110, 0.0142690, -0.0826730, -0.2573070, -0.3434210, -0.0548000, 0.3765310, 0.4797980
c, 10.10, 1.0000000
c, 11.11, 1.0000000
f, MO , 2.686766966146E+00, 6.314369615584E-01, 1.284665318979E-01
c, 1.1, 1.000000E+00
c, 2.2, 1.000000E+00
c, 3.3, 1.000000E+00
g, MO , 9.310221212125E-01, 2.663606095021E-01
c, 1.1, 1.000000E+00
c, 2.2, 1.000000E+00
!
! technetium           (15s,12p,11d,3f,2g) -> [7s,7p,6d,3f,2g]
s, TC , 7011.0800000, 1046.1000000, 230.4930000, 33.3218000, 20.8105000, 12.9975000, 4.8305100, 3.0155200, 1.3706200, 0.7358360, 0.3788160, 0.1335490, 0.0601560, 0.0269230, 0.0120000
c, 1.13, 0.0000090, 0.0000670, 0.0002740, 0.0082370, -0.0606330, 0.1778160, -0.4220620, -0.2693360, 0.5218430, 0.6380050, 0.2160910, 0.0112120, -0.0003020
c, 1.13, -0.0000060, -0.0000540, -0.0001390, -0.0077180, 0.0477700, -0.1303120, 0.3691480, 0.0873940, -0.3819580, -1.4316690, 1.1436500, 1.5516400, -1.0701580
c, 1.13, -0.0000110, -0.0000760, -0.0003310, -0.0077450, 0.0590240, -0.1882670, 0.5902840, 0.3330380, -2.0874360, -0.6503990, 3.7087420, -2.6700620, 0.0200220
c, 1.13, -0.0000030, -0.0000220, -0.0000930, -0.0024160, 0.0183200, -0.0560010, 0.1511880, 0.0755970, -0.2027390, -0.3248550, -0.1823170, 0.3372970, 0.6378330
c, 1.13, -0.0000160, -0.0001130, -0.0005110, -0.0109830, 0.0864930, -0.2861790, 1.0012380, 0.7225520, -7.6503270, 10.7993970, -5.5917980, -0.4226910, 2.7545010
c, 14.14, 1.0000000
c, 15.15, 1.0000000
p, TC , 165.0311000, 10.7957000, 6.7484100, 3.4824900, 1.9185300, 1.0018800, 0.5221550, 0.2608820, 0.1212740, 0.0554020, 0.0248480, 0.0111000
c, 1.10, 0.0000940, 0.0509640, -0.1500490, -0.1153530, 0.2970100, 0.4901870, 0.3265400, 0.0873840, 0.0060650, 0.0011260
c, 1.10, -0.0000510, -0.0254430, 0.0778710, 0.0573030, -0.1772360, -0.3257380, -0.1883490, 0.3694040, 0.6276010, 0.2078840
c, 1.10, -0.0002000, -0.0617730, 0.1884450, 0.4209310, -1.6231020, -0.2356560, 2.8630840, -2.0324030, -0.4381220, 0.9624810
c, 1.10, -0.0000970, -0.0448590, 0.1386420, 0.1301660, -0.4343680, -0.7982230, 0.5413080, 1.2254840, -0.5919300, -0.5926290
c, 1.10, -0.0000310, -0.0155010, 0.0475240, 0.0326450, -0.1022890, -0.1840740, -0.1346980, 0.1036920, 0.4224280, 0.4828080
c, 11.11, 1.0000000
c, 12.12, 1.0000000
d, TC , 71.1813000, 19.5319000, 7.2374300, 2.6113400, 1.4773400, 0.7880050, 0.4049350, 0.2003640, 0.0949110, 0.0419450, 0.0185000
c, 1.9, 0.0001750, 0.0017220, -0.0138320, 0.0740660, 0.2185740, 0.3134600, 0.3079090, 0.2213540, 0.1051100
c, 1.9, 0.0003950, 0.0025090, -0.0230280, 0.1928110, 0.5425200, 0.1303490, -0.7811880, -0.3613460, 0.5512450
c, 1.9, -0.0002340, -0.0055190, 0.0446410, -0.3882320, -0.8042540, 1.1596620, 0.5374260, -1.3024870, 0.1537280
c, 1.9, -0.0001940, -0.0017430, 0.0144030, -0.0844590, -0.2669030, -0.3360340, -0.0315050, 0.3870680, 0.4744620
c, 10.10, 1.0000000
c, 11.11, 1.0000000
f, TC , 3.362172564747E+00, 8.652268736217E-01, 2.790101483371E-01
c, 1.1, 1.000000E+00
c, 2.2, 1.000000E+00
c, 3.3, 1.000000E+00
g, TC , 1.013654610360E+00, 3.424364609442E-01
c, 1.1, 1.000000E+00
c, 2.2, 1.000000E+00
!
! ruthenium            (15s,12p,11d,3f,2g) -> [7s,7p,6d,3f,2g]
s, RU , 7269.8900000, 1087.8400000, 241.7870000, 35.4525000, 22.1415000, 13.8292000, 5.1321300, 3.1705900, 1.4948700, 0.8005300, 0.4116380, 0.1424170, 0.0635630, 0.0282960, 0.0126000
c, 1.13, 0.0000110, 0.0000780, 0.0003110, 0.0087340, -0.0636040, 0.1857150, -0.4544900, -0.2563420, 0.5330450, 0.6399720, 0.2152730, 0.0112610, -0.0000950
c, 1.13, -0.0000070, -0.0000650, -0.0001740, -0.0083680, 0.0517850, -0.1417710, 0.4144270, 0.0784730, -0.4446880, -1.4550350, 1.2722320, 1.4072450, -0.9996440
c, 1.13, -0.0000120, -0.0000840, -0.0003620, -0.0076580, 0.0584390, -0.1862370, 0.5749660, 0.4015520, -2.1997860, -0.4355220, 3.4276070, -2.4454790, -0.1499430
c, 1.13, -0.0000040, -0.0000250, -0.0001060, -0.0024970, 0.0188420, -0.0575810, 0.1604580, 0.0691260, -0.2039790, -0.3204980, -0.1746560, 0.3326960, 0.6303210
c, 1.13, -0.0000160, -0.0001810, -0.0003320, -0.0254290, 0.1443970, -0.3836440, 1.3902860, 0.1271540, -6.8551520, 9.6961050, -4.7399940, -0.9214660, 3.0543570
c, 14.14, 1.0000000
c, 15.15, 1.0000000
p, RU , 174.3070000, 11.5040000, 7.1917600, 3.5749800, 2.1307800, 1.0892200, 0.5586370, 0.2704770, 0.1238960, 0.0558230, 0.0248420, 0.0111000
c, 1.10, 0.0001030, 0.0539940, -0.1610120, -0.1290380, 0.3147630, 0.5041410, 0.3252710, 0.0787020, 0.0037630, 0.0012860
c, 1.10, -0.0000610, -0.0287850, 0.0893050, 0.0707170, -0.2047470, -0.3715110, -0.1436350, 0.4622210, 0.5855810, 0.1507490
c, 1.10, -0.0002500, -0.0629920, 0.1916210, 0.6528290, -2.1533740, 0.4094420, 2.4570950, -2.2868480, 0.0777690, 0.7656040
c, 1.10, 0.0001120, 0.0492620, -0.1538200, -0.1731520, 0.5309750, 0.8176260, -0.7867320, -1.0474860, 0.7549080, 0.4632510
c, 1.10, -0.0000330, -0.0157130, 0.0487720, 0.0351930, -0.1032230, -0.1811150, -0.1243880, 0.1120280, 0.4225110, 0.4772310
c, 11.11, 1.0000000
c, 12.12, 1.0000000
d, RU , 75.3751000, 19.8901000, 7.8792400, 2.9083400, 1.6388300, 0.8757300, 0.4504830, 0.2227700, 0.1053420, 0.0464550, 0.0205000
c, 1.9, 0.0001800, 0.0020840, -0.0186710, 0.0780540, 0.2263280, 0.3171000, 0.3050360, 0.2151500, 0.0997580
c, 1.9, -0.0003550, -0.0031930, 0.0319560, -0.1855990, -0.5831850, -0.0727660, 0.7987070, 0.3016360, -0.5409680
c, 1.9, -0.0001820, -0.0072830, 0.0616630, -0.4441680, -0.7998390, 1.3061620, 0.3470880, -1.2223020, 0.1744000
c, 1.9, -0.0002030, -0.0020860, 0.0194280, -0.0871060, -0.2864130, -0.3319080, -0.0021210, 0.4023550, 0.4543320
c, 10.10, 1.0000000
c, 11.11, 1.0000000
f, RU , 3.936950913730E+00, 9.697281437014E-01, 3.003723829795E-01
c, 1.1, 1.000000E+00
c, 2.2, 1.000000E+00
c, 3.3, 1.000000E+00
g, RU , 1.117429159091E+00, 3.700240906487E-01
c, 1.1, 1.000000E+00
c, 2.2, 1.000000E+00
!
! rhodium              (15s,12p,11d,3f,2g) -> [7s,7p,6d,3f,2g]
s, RH , 7374.2200000, 1114.7200000, 249.9380000, 37.5315000, 23.4385000, 14.6379000, 5.5542100, 3.4224200, 1.6492800, 0.8832260, 0.4519700, 0.1530060, 0.0678490, 0.0299320, 0.0132000
c, 1.13, 0.0000130, 0.0000920, 0.0003570, 0.0091740, -0.0666920, 0.1956740, -0.4574820, -0.2746970, 0.5224540, 0.6524920, 0.2257080, 0.0117950, -0.0001350
c, 1.13, -0.0000090, -0.0000760, -0.0002050, -0.0086430, 0.0537070, -0.1483390, 0.4122880, 0.1007430, -0.4427320, -1.4323570, 1.2199820, 1.3428560, -0.8361540
c, 1.13, -0.0000140, -0.0000950, -0.0003820, -0.0080940, 0.0598120, -0.1876680, 0.5255080, 0.4667230, -2.0232050, -0.6914780, 3.3320100, -1.9922090, -0.6067250
c, 1.13, -0.0000040, -0.0000290, -0.0001190, -0.0025760, 0.0194110, -0.0596780, 0.1589680, 0.0738260, -0.1968910, -0.3141660, -0.1768790, 0.3157110, 0.6247220
c, 1.13, -0.0000200, -0.0002080, -0.0003950, -0.0264950, 0.1507880, -0.4024970, 1.3689580, 0.2373890, -6.6015610, 8.6166140, -3.5310110, -1.7537080, 3.5259850
c, 14.14, 1.0000000
c, 15.15, 1.0000000
p, RH , 186.8620000, 12.3059000, 7.6935800, 3.7795600, 2.3232600, 1.1847300, 0.6092370, 0.2968270, 0.1372710, 0.0621260, 0.0276060, 0.0123000
c, 1.10, 0.0001090, 0.0560310, -0.1675940, -0.1363730, 0.3251810, 0.5055390, 0.3232040, 0.0788210, 0.0040650, 0.0012500
c, 1.10, -0.0000680, -0.0314700, 0.0979240, 0.0812320, -0.2287880, -0.4007930, -0.1097740, 0.4791740, 0.5581190, 0.1517420
c, 1.10, 0.0002540, 0.0713490, -0.2177380, -0.7639570, 2.4866360, -0.8314040, -2.1695430, 2.2490950, -0.1275420, -0.7284670
c, 1.10, 0.0001220, 0.0521280, -0.1624920, -0.2125080, 0.6239090, 0.7831600, -0.8575390, -0.9666410, 0.7421150, 0.4634940
c, 1.10, -0.0000350, -0.0167420, 0.0520850, 0.0385720, -0.1095340, -0.1882860, -0.1245600, 0.1171100, 0.4230670, 0.4736850
c, 11.11, 1.0000000
c, 12.12, 1.0000000
d, RH , 80.6204000, 22.1259000, 7.9583400, 3.1956900, 1.8113700, 0.9713830, 0.5017970, 0.2490680, 0.1179700, 0.0519500, 0.0229000
c, 1.9, 0.0002370, 0.0022370, -0.0176500, 0.0788370, 0.2317500, 0.3192230, 0.3020620, 0.2104350, 0.0966100
c, 1.9, -0.0002410, -0.0084470, 0.0698380, -0.5173290, -0.7709280, 1.4511960, 0.1698730, -1.1898870, 0.2468430
c, 1.9, -0.0004280, -0.0036360, 0.0308490, -0.1829010, -0.6144640, -0.0158290, 0.8110440, 0.2541130, -0.5519210
c, 1.9, -0.0002760, -0.0023470, 0.0190780, -0.0936260, -0.3085340, -0.3262390, 0.0310980, 0.4099490, 0.4368930
c, 10.10, 1.0000000
c, 11.11, 1.0000000
f, RH , 4.816482647744E+00, 1.149132215220E+00, 3.428704046638E-01
c, 1.1, 1.000000E+00
c, 2.2, 1.000000E+00
c, 3.3, 1.000000E+00
g, RH , 1.319805701007E+00, 3.838132823712E-01
c, 1.1, 1.000000E+00
c, 2.2, 1.000000E+00
!
! palladium            (15s,12p,11d,3f,2g) -> [7s,7p,6d,3f,2g]
s, PD , 7844.8900000, 1169.5300000, 259.6440000, 39.2211000, 24.4934000, 15.2969000, 6.0389600, 3.7622800, 1.8071000, 0.9743050, 0.4972030, 0.1620200, 0.0714600, 0.0313100, 0.0137000
c, 1.13, 0.0000150, 0.0001070, 0.0004120, 0.0098640, -0.0719220, 0.2128330, -0.4542200, -0.2996210, 0.5046120, 0.6622770, 0.2406810, 0.0126460, -0.0004720
c, 1.13, -0.0000100, -0.0000840, -0.0002300, -0.0090740, 0.0563390, -0.1563130, 0.3943670, 0.1184910, -0.3911140, -1.3967980, 1.1011240, 1.3128540, -0.6576300
c, 1.13, -0.0000050, -0.0000330, -0.0001350, -0.0027160, 0.0205170, -0.0636890, 0.1551180, 0.0800520, -0.1865700, -0.3054990, -0.1813090, 0.3039740, 0.6177640
c, 1.13, 0.0000020, 0.0000150, 0.0000580, 0.0012900, -0.0092020, 0.0283700, -0.0690030, -0.0717590, 0.2549580, 0.1451930, -0.4647570, 0.2244370, 0.1291750
c, 1.13, -0.0000150, -0.0001090, -0.0004080, -0.0090780, 0.0648030, -0.1999130, 0.4866890, 0.5061480, -1.8058520, -1.0058890, 3.2670160, -1.5764190, -0.9382990
c, 14.14, 1.0000000
c, 15.15, 1.0000000
p, PD , 98.8243000, 27.9859000, 17.4873000, 6.7863800, 1.9878800, 1.0657300, 0.5838290, 0.3146360, 0.1357370, 0.0602770, 0.0265400, 0.0117000
c, 1.10, 0.0003180, -0.0046710, 0.0292410, -0.1992820, 0.4101390, 0.4471440, 0.2362210, 0.0624690, 0.0060750, -0.0000850
c, 1.10, -0.0001660, 0.0022660, -0.0161180, 0.1219530, -0.3403790, -0.3281810, -0.0330520, 0.5487950, 0.5332220, 0.0994340
c, 1.10, 0.0000090, -0.0013240, 0.0372040, -0.3882460, 2.6384130, -2.7457290, -0.6384020, 1.9045610, -0.1954810, -0.6798620
c, 1.10, 0.0004190, -0.0058840, 0.0317000, -0.2240400, 0.8656960, 0.3452800, -0.9931720, -0.6775520, 0.7731840, 0.3765310
c, 1.10, -0.0000510, 0.0006780, -0.0066790, 0.0544150, -0.1382020, -0.1410000, -0.1010710, 0.1265930, 0.4211200, 0.4722370
c, 11.11, 1.0000000
c, 12.12, 1.0000000
d, PD , 78.3406000, 21.0235000, 7.5187300, 3.6893300, 2.0193400, 1.0717600, 0.5516620, 0.2739330, 0.1301110, 0.0574730, 0.0254000
c, 1.9, 0.0003190, 0.0031690, -0.0301280, 0.0820580, 0.2405330, 0.3254140, 0.3009480, 0.2050090, 0.0921770
c, 1.9, -0.0004130, -0.0116470, 0.1255530, -0.5684920, -0.7972550, 1.5702270, 0.0164980, -1.1631360, 0.3227120
c, 1.9, -0.0005710, -0.0049650, 0.0523140, -0.1757260, -0.6558300, 0.0297190, 0.8321610, 0.1960240, -0.5651970
c, 1.9, -0.0003900, -0.0033600, 0.0334560, -0.0998880, -0.3344540, -0.3267360, 0.0663700, 0.4205140, 0.4170070
c, 10.10, 1.0000000
c, 11.11, 1.0000000
f, PD , 5.756254671585E+00, 1.329841862133E+00, 3.930610409805E-01
c, 1.1, 1.000000E+00
c, 2.2, 1.000000E+00
c, 3.3, 1.000000E+00
g, PD , 1.476318289219E+00, 5.510106588447E-01
c, 1.1, 1.000000E+00
c, 2.2, 1.000000E+00
!
! silver               (15s,12p,11d,3f,2g) -> [7s,7p,6d,3f,2g]
s, AG , 8123.1400000, 1213.3500000, 268.3390000, 37.7949000, 23.5569000, 14.6887000, 6.8550100, 4.1501000, 1.9670800, 1.0555800, 0.5356910, 0.1714340, 0.0751230, 0.0327140, 0.0142000
c, 1.14, 0.0000150, 0.0001100, 0.0004200, 0.0131810, -0.1045750, 0.3282440, -0.5360540, -0.3312650, 0.5220930, 0.6769540, 0.2298530, 0.0099980, 0.0000040, 0.0012490
c, 1.14, -0.0000050, -0.0000320, -0.0001350, -0.0033140, 0.0279050, -0.0929070, 0.1697180, 0.0874880, -0.1802730, -0.2987180, -0.1766820, 0.2949860, 0.6098960, 0.2873860
c, 1.14, -0.0000090, -0.0000750, -0.0002150, -0.0098780, 0.0689300, -0.2095320, 0.4003210, 0.1121400, -0.3203310, -1.2009440, 0.7920340, 1.3257180, -0.3968510, -0.8604900
c, 1.14, -0.0000160, -0.0001110, -0.0004430, -0.0111380, 0.0911750, -0.3069920, 0.5628120, 0.5281440, -1.6646220, -1.2981790, 3.2811190, -1.1821200, -1.2688480, 1.3981890
c, 1.14, -0.0000260, -0.0001440, -0.0008240, -0.0083010, 0.1039930, -0.4235890, 0.8799960, 1.1771790, -6.5454940, 6.9751850, -1.6693400, -2.9472570, 4.1809470, -2.0578000
c, 14.14, 1.0000000
c, 15.15, 1.0000000
p, AG , 99.5339000, 24.3926000, 15.2691000, 7.3895000, 2.1891400, 1.1641300, 0.6136600, 0.3066080, 0.1363460, 0.0609370, 0.0269680, 0.0119000
c, 1.11, 0.0002930, -0.0086430, 0.0626310, -0.2546790, 0.4153370, 0.4712950, 0.2399810, 0.0459130, 0.0026410, 0.0004260, -0.0000360
c, 1.11, -0.0001390, 0.0039750, -0.0321780, 0.1419020, -0.3013970, -0.3496070, 0.0078870, 0.5448030, 0.5057240, 0.0982270, 0.0051900
c, 1.11, -0.0000650, -0.0044780, 0.0834410, -0.4753380, 2.5592720, -2.4904940, -0.6965260, 1.9699180, -0.4364670, -0.5794010, 0.0184220
c, 1.11, -0.0003560, 0.0094120, -0.0644850, 0.2789050, -0.8354180, -0.4395730, 1.1479170, 0.5663380, -0.8183880, -0.3034240, -0.0039640
c, 1.11, -0.0000460, 0.0014650, -0.0143630, 0.0661260, -0.1305340, -0.1506930, -0.0888000, 0.1440160, 0.4270630, 0.4565880, 0.1478750
c, 11.11, 1.0000000
c, 12.12, 1.0000000
d, AG , 94.2866000, 26.0504000, 8.5332100, 4.1393000, 2.3676000, 1.2934300, 0.6854690, 0.3511500, 0.1722770, 0.0788950, 0.0361000
c, 1.10, 0.0002750, 0.0024600, -0.0240320, 0.0638430, 0.2247680, 0.3195440, 0.3060530, 0.2131570, 0.0957390, 0.0173080
c, 1.10, -0.0003860, -0.0030490, 0.0312650, -0.0929530, -0.3825950, -0.3670700, 0.1100820, 0.4598890, 0.3715490, 0.0993590
c, 1.10, -0.0004640, -0.0043970, 0.0475130, -0.1523550, -0.7265610, 0.0858510, 0.9312950, 0.0992390, -0.6326340, -0.2791080
c, 1.10, -0.0002070, -0.0112610, 0.1297190, -0.6288980, -0.8758070, 1.8842660, -0.2016960, -1.2470160, 0.5101280, 0.4504590
c, 10.10, 1.0000000
c, 11.11, 1.0000000
f, AG , 6.701468800184E+00, 1.544080719176E+00, 4.643976356672E-01
c, 1.1, 1.000000E+00
c, 2.2, 1.000000E+00
c, 3.3, 1.000000E+00
g, AG , 2.087468833189E+00, 5.871107062209E-01
c, 1.1, 1.000000E+00
c, 2.2, 1.000000E+00
!
! cadmium              (15s,12p,11d,3f,2g) -> [7s,7p,6d,3f,2g]
s, CD , 8793.0000000, 1304.3500000, 286.9300000, 40.9458000, 25.4342000, 15.8264000, 7.0915300, 4.4135500, 1.9778500, 1.0595900, 0.5428770, 0.1790010, 0.0775800, 0.0336320, 0.0146000
c, 1.14, 0.0000180, 0.0001320, 0.0005050, 0.0135020, -0.1022910, 0.3144790, -0.5633230, -0.2766280, 0.5888700, 0.6409640, 0.1862320, 0.0058780, -0.0011090, 0.0002590
c, 1.14, -0.0000250, -0.0005180, 0.0001440, -0.1004100, 0.5137630, -1.2429870, 3.4112760, -2.1883730, -6.1974000, 11.4249990, -7.5722620, 2.0448040, 0.4634670, -0.8954360
c, 1.14, 0.0000140, 0.0001180, 0.0003700, 0.0129780, -0.0880930, 0.2653300, -0.5610540, -0.1382420, 0.7673490, 1.3726410, -1.6006730, -1.0887970, 1.0119630, 0.2952320
c, 1.14, -0.0000060, -0.0000390, -0.0001620, -0.0035000, 0.0277310, -0.0900690, 0.1821160, 0.0677900, -0.2051570, -0.3064560, -0.1475430, 0.3470450, 0.6136400, 0.2377100
c, 1.14, 0.0000220, 0.0001240, 0.0007350, 0.0049080, -0.0671910, 0.2753480, -0.5469830, -0.7971070, 3.3339810, -1.1322300, -2.6764780, 3.0276260, -0.9754520, -0.5270070
c, 14.14, 1.0000000
c, 15.15, 1.0000000
p, CD , 120.1895000, 27.9530000, 17.5012000, 7.8216000, 2.3231500, 1.2310900, 0.6486230, 0.3251940, 0.1425240, 0.0630880, 0.0276800, 0.0121000
c, 1.11, 0.0002880, -0.0060500, 0.0453130, -0.2309620, 0.4229230, 0.4720020, 0.2302990, 0.0414230, 0.0024440, 0.0003630, -0.0000220
c, 1.11, -0.0001300, 0.0025440, -0.0212710, 0.1174690, -0.2756440, -0.3062620, -0.0323190, 0.5011630, 0.5490480, 0.1145660, 0.0050730
c, 1.11, -0.0003210, 0.0066800, -0.0465340, 0.2512720, -0.8207010, -0.4365830, 1.0883990, 0.6322200, -0.8039930, -0.3005600, -0.0016920
c, 1.11, -0.0003640, 0.0052480, 0.0417290, -0.4067060, 2.4451880, -2.3362140, -0.8066910, 1.9782120, -0.3944950, -0.5958600, 0.0276980
c, 1.11, -0.0000460, 0.0008440, -0.0098170, 0.0582890, -0.1301770, -0.1415740, -0.0857170, 0.1398650, 0.4210830, 0.4603340, 0.1545780
c, 11.11, 1.0000000
c, 12.12, 1.0000000
d, CD , 105.3300000, 29.3090000, 9.5323900, 4.7796100, 2.6613300, 1.4457400, 0.7683300, 0.3985390, 0.1999000, 0.0942680, 0.0445000
c, 1.10, 0.0002970, 0.0025980, -0.0221920, 0.0592660, 0.2292930, 0.3280280, 0.3078190, 0.2047850, 0.0855270, 0.0141120
c, 1.10, -0.0004580, -0.0035730, 0.0319050, -0.0955770, -0.4517700, -0.3712080, 0.2107970, 0.4842170, 0.3019970, 0.0589150
c, 1.10, -0.0004410, -0.0049140, 0.0469010, -0.1432230, -0.7734170, 0.2242430, 0.9456240, -0.0343390, -0.6751870, -0.2304630
c, 1.10, 0.0001290, 0.0120660, -0.1289060, 0.5781290, 0.9086400, -1.9362210, 0.2848470, 1.3005940, -0.6077290, -0.4564420
c, 10.10, 1.0000000
c, 11.11, 1.0000000
f, CD , 7.615352310755E+00, 1.768927363181E+00, 5.303102238965E-01
c, 1.1, 1.000000E+00
c, 2.2, 1.000000E+00
c, 3.3, 1.000000E+00
g, CD , 2.470984379569E+00, 6.483059388428E-01
c, 1.1, 1.000000E+00
c, 2.2, 1.000000E+00
!
! hafnium              (15s,12p,11d,3f,2g) -> [7s,7p,6d,3f,2g]
s, HF , 72.4389000, 45.2162000, 28.2220000, 17.6385000, 11.0226000, 6.8849000, 3.5401300, 1.9114300, 1.1108400, 0.6210720, 0.3317360, 0.1185800, 0.0548520, 0.0251920, 0.0116000
c, 1.13, 0.0011630, -0.0114520, 0.0739620, -0.3243560, 0.7373860, -0.4920420, -0.5503310, 0.0068040, 0.5487620, 0.5890330, 0.2060050, 0.0088010, -0.0030800
c, 1.13, 0.0012180, -0.0046350, -0.0055870, 0.0992940, -0.2810020, 0.1448310, 0.4847140, -0.2888910, 0.0737130, -1.6459660, 0.9783500, 1.9238700, -1.2965760
c, 1.13, 0.0016570, -0.0059790, -0.0118030, 0.1606530, -0.4541850, 0.2557780, 0.7460350, -0.2399350, -0.8580200, -2.5354000, 4.9533640, -2.7189210, -0.3507780
c, 1.13, -0.0002440, 0.0027980, -0.0202250, 0.0943500, -0.2219970, 0.1514670, 0.1831980, -0.0037340, -0.2019920, -0.3343960, -0.1997340, 0.3916460, 0.6450710
c, 1.13, -0.0189520, 0.1126140, -0.3791580, 0.9695960, -1.8053410, 1.7993640, -1.2136050, 4.3487530, -10.5038250, 9.8551680, -2.5265540, -3.6117060, 5.3189020
c, 14.14, 1.0000000
c, 15.15, 1.0000000
p, HF , 27.5515000, 17.2296000, 10.7808000, 4.8379500, 1.1914000, 0.6007080, 0.3074110, 0.1562270, 0.0760330, 0.0373420, 0.0181300, 0.0088000
c, 1.10, 0.0043130, -0.0366020, 0.1160700, -0.2926280, 0.4420380, 0.4780660, 0.2122140, 0.0327530, 0.0048070, -0.0002130
c, 1.10, -0.0014480, 0.0136000, -0.0454180, 0.1200980, -0.2032580, -0.2941450, -0.1276190, 0.5058440, 0.5783360, 0.1178420
c, 1.10, -0.0032460, 0.0272840, -0.0875310, 0.2316860, -0.4719300, -0.8206520, 1.1440980, 0.9145160, -0.9777530, -0.3066250
c, 1.10, 0.0093880, -0.0585180, 0.1606140, -0.4095390, 1.5183920, -0.4586730, -2.6576990, 3.0602870, -0.6219400, -0.6289150
c, 1.10, -0.0010340, 0.0094990, -0.0314490, 0.0827700, -0.1400300, -0.1925740, -0.0865620, 0.2069060, 0.4684290, 0.3988560
c, 11.11, 1.0000000
c, 12.12, 1.0000000
d, HF , 47.2322000, 13.1047000, 7.5050100, 4.5180600, 1.2669600, 0.6271160, 0.3015600, 0.1411600, 0.0642070, 0.0277910, 0.0120000
c, 1.9, 0.0000170, -0.0008770, 0.0155100, -0.0573800, 0.1453560, 0.2843090, 0.3476220, 0.3054930, 0.1632340
c, 1.9, -0.0000330, -0.0003780, 0.0220450, -0.0947120, 0.3497240, 0.6024320, -0.5248690, -0.7984990, 0.6042640
c, 1.9, 0.0006970, -0.0110350, 0.0668960, -0.1839770, 0.8013200, 0.2430220, -1.8839990, 1.6425780, -0.0995440
c, 1.9, 0.0000070, 0.0005750, -0.0165460, 0.0660740, -0.1879000, -0.3975450, -0.2773590, 0.3362230, 0.5471920
c, 10.10, 1.0000000
c, 11.11, 1.0000000
f, HF , 6.884937465475E-01, 2.446245276051E-01, 8.822669282177E-02
c, 1.1, 1.000000E+00
c, 2.2, 1.000000E+00
c, 3.3, 1.000000E+00
g, HF , 5.473939586746E-01, 1.857376729053E-01
c, 1.1, 1.000000E+00
c, 2.2, 1.000000E+00
!
! tantalum             (15s,12p,11d,3f,2g) -> [7s,7p,6d,3f,2g]
s, TA , 73.7813000, 46.0585000, 28.7729000, 17.9697000, 11.2263000, 7.0033200, 3.6334100, 1.9104700, 1.1325100, 0.6371150, 0.3430120, 0.1304260, 0.0597240, 0.0272230, 0.0124000
c, 1.13, 0.0010840, -0.0106880, 0.0702380, -0.3188000, 0.7504170, -0.5237200, -0.5605690, 0.0417880, 0.5891840, 0.5664000, 0.1788110, 0.0069420, -0.0034680
c, 1.13, 0.0009880, -0.0033780, -0.0096380, 0.1133850, -0.3230420, 0.1973730, 0.4721130, -0.2411030, -0.1267900, -1.5906280, 1.1589900, 1.7377590, -1.1917780
c, 1.13, -0.0002130, 0.0025590, -0.0193980, 0.0949430, -0.2327050, 0.1669980, 0.1927810, -0.0150810, -0.2349860, -0.3487000, -0.1647020, 0.4033670, 0.6386680
c, 1.13, 0.0009140, -0.0018790, -0.0242770, 0.1948080, -0.5400090, 0.3650020, 0.7127130, -0.1537290, -1.5167170, -1.5267620, 4.5523910, -2.7308240, -0.4295940
c, 1.13, -0.0137090, 0.0819450, -0.2819230, 0.7594780, -1.4786470, 1.4265190, -0.5641730, 3.4165950, -10.1513490, 10.4775230, -3.1726800, -3.3629210, 5.1320540
c, 14.14, 1.0000000
c, 15.15, 1.0000000
p, TA , 27.9136000, 17.4530000, 10.9180000, 5.0300800, 1.2717500, 0.6519410, 0.3393560, 0.1775360, 0.0863880, 0.0416460, 0.0197310, 0.0093000
c, 1.10, 0.0040610, -0.0358630, 0.1199340, -0.3036450, 0.4445670, 0.4750100, 0.2119180, 0.0361900, 0.0054550, -0.0001940
c, 1.10, -0.0014500, 0.0143690, -0.0509460, 0.1359460, -0.2282980, -0.3233980, -0.1091860, 0.5313070, 0.5690130, 0.1056730
c, 1.10, 0.0077180, -0.0556400, 0.1747500, -0.4767370, 1.9284790, -1.1687440, -2.2422620, 3.0810600, -0.7866630, -0.5436600
c, 1.10, -0.0034200, 0.0290570, -0.0975450, 0.2603850, -0.5643600, -0.7742520, 1.2323600, 0.7955210, -0.9257990, -0.3360500
c, 1.10, -0.0009880, 0.0096120, -0.0338360, 0.0898790, -0.1496740, -0.2007630, -0.0819650, 0.2001060, 0.4661240, 0.4100630
c, 11.11, 1.0000000
c, 12.12, 1.0000000
d, TA , 47.2399000, 13.1212000, 7.9410300, 4.5789100, 1.3728600, 0.7006000, 0.3472210, 0.1669860, 0.0775680, 0.0340580, 0.0150000
c, 1.9, 0.0000260, -0.0014810, 0.0178090, -0.0690840, 0.1596480, 0.2981540, 0.3480990, 0.2867490, 0.1438900
c, 1.9, -0.0000610, -0.0004510, 0.0240590, -0.1166800, 0.4375110, 0.5807630, -0.6903200, -0.6825310, 0.6453860
c, 1.9, 0.0006040, -0.0113380, 0.0659210, -0.2133010, 1.0202930, -0.1151460, -1.7382210, 1.7498200, -0.2073400
c, 1.9, 0.0000050, 0.0010590, -0.0188100, 0.0800010, -0.2138050, -0.4252560, -0.2277030, 0.3960240, 0.5188780
c, 10.10, 1.0000000
c, 11.11, 1.0000000
f, TA , 7.053424142581E-01, 2.403809238746E-01, 5.299074190948E-02
c, 1.1, 1.000000E+00
c, 2.2, 1.000000E+00
c, 3.3, 1.000000E+00
g, TA , 8.064918815951E-01, 2.688437843065E-01
c, 1.1, 1.000000E+00
c, 2.2, 1.000000E+00
!
! tungsten             (15s,12p,11d,3f,2g) -> [7s,7p,6d,3f,2g]
s, W , 77.1195000, 48.1958000, 30.1187000, 18.7768000, 11.7358000, 7.2788700, 3.8670800, 1.9127300, 1.1804400, 0.6475100, 0.3432030, 0.1412450, 0.0640210, 0.0289530, 0.0131000
c, 1.13, 0.0009710, -0.0094870, 0.0630910, -0.2947690, 0.7008950, -0.4703580, -0.5853380, 0.0318840, 0.6455090, 0.5593650, 0.1432700, 0.0040440, -0.0035460
c, 1.13, -0.0006030, 0.0013840, 0.0144160, -0.1211050, 0.3338390, -0.2077230, -0.4467040, 0.1281090, 0.4202140, 1.3598420, -1.2237640, -1.5559960, 1.0824180
c, 1.13, -0.0001850, 0.0022560, -0.0176440, 0.0896450, -0.2227610, 0.1544930, 0.2057680, -0.0119820, -0.2742450, -0.3627550, -0.1249040, 0.4138630, 0.6326800
c, 1.13, -0.0000710, 0.0034200, -0.0385710, 0.2232260, -0.5873970, 0.4160230, 0.6715970, -0.0045440, -2.1351460, -0.4472160, 4.0371680, -2.7972560, -0.4402180
c, 1.13, -0.0090760, 0.0545770, -0.1942180, 0.5635980, -1.1452700, 1.0220890, 0.0759150, 2.4385620, -9.0879040, 10.2451000, -3.7254950, -2.9267180, 4.8592420
c, 14.14, 1.0000000
c, 15.15, 1.0000000
p, W , 29.7849000, 18.6260000, 11.6544000, 5.3065700, 1.3322000, 0.6793550, 0.3475220, 0.1736150, 0.0847170, 0.0414500, 0.0200010, 0.0097000
c, 1.10, 0.0042390, -0.0368190, 0.1206080, -0.3068540, 0.4655600, 0.4774170, 0.1982390, 0.0280040, 0.0038430, -0.0002560
c, 1.10, -0.0016220, 0.0157240, -0.0545450, 0.1466050, -0.2607220, -0.3620910, -0.0073890, 0.6264040, 0.4630080, 0.0634300
c, 1.10, 0.0053940, -0.0480700, 0.1663880, -0.4878230, 2.1901880, -1.9515560, -1.2594270, 2.8022120, -1.1616660, -0.3249580
c, 1.10, -0.0039160, 0.0317850, -0.1032130, 0.2769090, -0.6727660, -0.6716600, 1.4911520, 0.4168600, -0.9480850, -0.2160280
c, 1.10, -0.0010730, 0.0101370, -0.0347900, 0.0928310, -0.1624000, -0.2088740, -0.0538850, 0.2474960, 0.4681480, 0.3682370
c, 11.11, 1.0000000
c, 12.12, 1.0000000
d, W , 47.6003000, 14.5420000, 9.0813200, 5.0997400, 1.4962900, 0.7689810, 0.3842550, 0.1856380, 0.0862530, 0.0375810, 0.0164000
c, 1.9, 0.0000330, -0.0025530, 0.0218860, -0.0784400, 0.1687640, 0.3145610, 0.3535110, 0.2727040, 0.1226270
c, 1.9, 0.0005810, -0.0123990, 0.0712450, -0.2416100, 1.2819070, -0.6743030, -1.3615990, 1.9042820, -0.5902650
c, 2.9, -0.0032460, 0.0353940, -0.1435400, 0.5278820, 0.5600390, -0.9431490, -0.4525680, 0.7364580
c, 1.9, 0.0000080, 0.0022640, -0.0243420, 0.0948420, -0.2450010, -0.4648380, -0.1570150, 0.4777850, 0.4723200
c, 10.10, 1.0000000
c, 11.11, 1.0000000
f, W , 9.653837851165E-01, 3.750161750929E-01, 1.405659072511E-01
c, 1.1, 1.000000E+00
c, 2.2, 1.000000E+00
c, 3.3, 1.000000E+00
g, W , 7.825282050666E-01, 2.593044679785E-01
c, 1.1, 1.000000E+00
c, 2.2, 1.000000E+00
!
! rhenium              (15s,12p,11d,3f,2g) -> [7s,7p,6d,3f,2g]
s, RE , 82.3602000, 51.4686000, 32.1603000, 20.0660000, 12.4622000, 7.5180000, 4.1506800, 1.9643400, 1.2270000, 0.6571530, 0.3387020, 0.1441200, 0.0649710, 0.0295140, 0.0134000
c, 1.13, 0.0006360, -0.0064370, 0.0462420, -0.2274960, 0.5498740, -0.3203770, -0.6378710, 0.0269990, 0.6930860, 0.5435260, 0.1155350, 0.0046460, 0.0007070
c, 1.13, -0.0004390, 0.0009780, 0.0120630, -0.1013780, 0.2812560, -0.1516170, -0.4639690, 0.0623710, 0.6503050, 1.1453480, -1.3314350, -1.3425100, 1.0609040
c, 1.13, -0.0009080, 0.0074070, -0.0459360, 0.2203600, -0.5556240, 0.3751760, 0.7129580, 0.1590340, -2.9451850, 0.8920090, 3.3695610, -3.1755850, 0.1060080
c, 1.13, -0.0001250, 0.0016030, -0.0136440, 0.0728800, -0.1841680, 0.1126340, 0.2319940, -0.0147960, -0.3107090, -0.3716290, -0.0795990, 0.4391580, 0.6122060
c, 1.13, -0.0021520, 0.0143330, -0.0679810, 0.2773630, -0.6550320, 0.3786980, 1.0665680, 0.6140170, -7.8614560, 11.7297390, -6.9458570, 0.0308980, 3.0805360
c, 14.14, 1.0000000
c, 15.15, 1.0000000
p, RE , 32.4690000, 20.2970000, 12.6941000, 5.2869700, 1.4202400, 0.7343010, 0.3810460, 0.1971460, 0.0952250, 0.0459080, 0.0217670, 0.0103000
c, 1.10, 0.0029450, -0.0256880, 0.0857520, -0.2824710, 0.4641420, 0.4730530, 0.2020920, 0.0319370, 0.0048080, -0.0002900
c, 1.10, -0.0010490, 0.0110530, -0.0402980, 0.1433430, -0.2853640, -0.3650760, -0.0032000, 0.6099320, 0.4790080, 0.0693610
c, 1.10, -0.0030230, 0.0239340, -0.0783600, 0.2752990, -0.7659500, -0.5943630, 1.4982640, 0.3730740, -0.8983170, -0.2479210
c, 1.10, 0.0013180, -0.0252900, 0.1097100, -0.4629510, 2.3397460, -2.2266480, -1.1081910, 2.6957210, -0.9828420, -0.4244410
c, 1.10, -0.0006380, 0.0067070, -0.0244150, 0.0864310, -0.1669190, -0.2014050, -0.0604410, 0.2224410, 0.4576740, 0.3927610
c, 11.11, 1.0000000
c, 12.12, 1.0000000
d, RE , 47.7382000, 15.0360000, 9.3875900, 5.1609800, 1.6027500, 0.8343150, 0.4207260, 0.2047550, 0.0957060, 0.0419030, 0.0183000
c, 1.9, 0.0000420, -0.0012520, 0.0144400, -0.0676120, 0.1717950, 0.3138640, 0.3428700, 0.2655630, 0.1355580
c, 1.9, 0.0009540, -0.0145770, 0.0668650, -0.2302910, 1.2509670, -0.5515880, -1.4396770, 1.7125070, -0.2654990
c, 1.9, -0.0000670, 0.0003250, 0.0181980, -0.1178440, 0.5306130, 0.5052540, -0.7784010, -0.5695280, 0.6333480
c, 1.9, -0.0000470, 0.0013030, -0.0157960, 0.0766030, -0.2203650, -0.4468310, -0.1480700, 0.4277470, 0.4973000
c, 10.10, 1.0000000
c, 11.11, 1.0000000
f, RE , 1.071173943893E+00, 4.189768236878E-01, 1.595732168104E-01
c, 1.1, 1.000000E+00
c, 2.2, 1.000000E+00
c, 3.3, 1.000000E+00
g, RE , 9.176984538498E-01, 3.161549602652E-01
c, 1.1, 1.000000E+00
c, 2.2, 1.000000E+00
!
! osmium               (15s,12p,11d,3f,2g) -> [7s,7p,6d,3f,2g]
s, OS , 88.2006000, 55.1180000, 34.4482000, 21.5217000, 13.4044000, 7.0802200, 4.3353500, 2.6646000, 1.3201000, 0.7030860, 0.3585070, 0.1567570, 0.0704870, 0.0318370, 0.0144000
c, 1.13, 0.0006090, -0.0057630, 0.0399770, -0.1928220, 0.4375150, -0.2402670, -0.6446130, 0.0080600, 0.7119800, 0.5543000, 0.1138550, 0.0044490, 0.0013710
c, 1.13, -0.0001790, -0.0003850, 0.0154440, -0.1044350, 0.2649760, -0.1403670, -0.5192940, 0.0234310, 0.8927930, 1.0766050, -1.5497940, -1.1321140, 1.0563670
c, 1.13, 0.0013940, -0.0098010, 0.0506940, -0.2173830, 0.4993420, -0.3676680, -0.6773930, -0.3262780, 3.7857020, -2.2376600, -2.6737740, 3.4798650, -0.6550940
c, 1.13, -0.0001370, 0.0015220, -0.0121600, 0.0632540, -0.1499420, 0.0892650, 0.2391400, -0.0095340, -0.3288700, -0.3731540, -0.0749070, 0.4235470, 0.6120600
c, 1.13, 0.0119650, -0.0648350, 0.1667400, -0.2028200, 0.0740870, -0.9957190, 3.8484290, -2.7108190, -5.9258730, 12.4114900, -9.7779040, 3.1563620, 0.9797310
c, 14.14, 1.0000000
c, 15.15, 1.0000000
p, OS , 34.4538000, 21.5352000, 13.4667000, 5.4212400, 1.5072000, 0.7852120, 0.4101120, 0.2131350, 0.1007730, 0.0475860, 0.0221800, 0.0103000
c, 1.10, 0.0026020, -0.0226770, 0.0765000, -0.2805070, 0.4691690, 0.4726960, 0.1998810, 0.0328220, 0.0045210, -0.0002090
c, 1.10, -0.0009960, 0.0105380, -0.0390140, 0.1558430, -0.3274530, -0.3897860, 0.0552590, 0.6453450, 0.4392330, 0.0458690
c, 1.10, -0.0034350, 0.0245630, -0.0772030, 0.2984360, -0.9059580, -0.4693980, 1.6277740, 0.1275790, -0.8670940, -0.1952430
c, 1.10, -0.0014480, -0.0135590, 0.0892570, -0.4749820, 2.6052390, -2.8769040, -0.4307110, 2.4141580, -1.0494770, -0.3535840
c, 1.10, -0.0004860, 0.0055470, -0.0210020, 0.0840370, -0.1672940, -0.1910410, -0.0601410, 0.2088230, 0.4505520, 0.4058320
c, 11.11, 1.0000000
c, 12.12, 1.0000000
d, OS , 46.1455000, 17.4458000, 10.8908000, 5.4010400, 1.7049400, 0.8973250, 0.4561300, 0.2232570, 0.1048330, 0.0461230, 0.0203000
c, 1.9, 0.0000690, -0.0010520, 0.0100340, -0.0624020, 0.1801220, 0.3211200, 0.3405410, 0.2566720, 0.1277410
c, 1.9, 0.0009660, -0.0105910, 0.0462480, -0.2268280, 1.6025830, -1.3450410, -0.7878900, 1.6682930, -0.5570430
c, 1.9, 0.0002460, -0.0027010, 0.0198360, -0.1263280, 0.6377010, 0.4486600, -1.0127690, -0.3275190, 0.6835000
c, 1.9, -0.0001310, 0.0016440, -0.0126990, 0.0767760, -0.2526490, -0.4906830, -0.0789280, 0.4814540, 0.4524130
c, 10.10, 1.0000000
c, 11.11, 1.0000000
f, OS , 1.221349615442E+00, 4.835261872827E-01, 1.833918366733E-01
c, 1.1, 1.000000E+00
c, 2.2, 1.000000E+00
c, 3.3, 1.000000E+00
g, OS , 9.945806371983E-01, 3.324834252428E-01
c, 1.1, 1.000000E+00
c, 2.2, 1.000000E+00
!
! iridium              (15s,12p,11d,3f,2g) -> [7s,7p,6d,3f,2g]
s, IR , 99.3982000, 59.7348000, 37.3064000, 23.3112000, 13.4959000, 7.6049800, 4.5313300, 2.3087100, 1.3601100, 0.7322980, 0.3813520, 0.1640300, 0.0737290, 0.0331980, 0.0149000
c, 1.13, 0.0004580, -0.0046060, 0.0316100, -0.1428720, 0.3942810, -0.2127580, -0.6912870, 0.0445860, 0.7267130, 0.5268050, 0.1082530, 0.0055800, 0.0013060
c, 1.13, 0.0002210, -0.0001990, -0.0113270, 0.0794760, -0.2534940, 0.1289840, 0.5909610, -0.0593750, -1.0626430, -0.9731780, 1.7188600, 0.9367500, -1.0082480
c, 1.13, -0.0005110, 0.0015380, 0.0130200, -0.1133550, 0.3795890, -0.1479200, -1.1631820, 0.1491150, 4.0963770, -3.3812610, -1.6774500, 3.1755010, -0.7454630
c, 1.13, -0.0001200, 0.0013160, -0.0099630, 0.0478750, -0.1385630, 0.0830830, 0.2569740, -0.0292970, -0.3396010, -0.3604030, -0.0562520, 0.4218680, 0.6036200
c, 1.13, -0.0132150, 0.0783910, -0.2111880, 0.2858610, -0.2379870, 1.2800340, -4.3148610, 5.6632220, 1.5419410, -10.3480140, 9.5660340, -3.5876350, -0.5221100
c, 14.14, 1.0000000
c, 15.15, 1.0000000
p, IR , 36.4097000, 22.7558000, 14.2284000, 5.5960900, 1.5973000, 0.8378880, 0.4411290, 0.2344660, 0.1115150, 0.0528360, 0.0246160, 0.0115000
c, 1.10, 0.0023870, -0.0206380, 0.0702780, -0.2798050, 0.4739250, 0.4710650, 0.1978030, 0.0338300, 0.0051130, -0.0002720
c, 1.10, -0.0010530, 0.0108300, -0.0403920, 0.1766660, -0.3992470, -0.4077810, 0.1392320, 0.6411880, 0.4014080, 0.0408130
c, 1.10, -0.0039200, 0.0258350, -0.0785180, 0.3276760, -1.0985930, -0.2325000, 1.6725640, -0.0845670, -0.8015440, -0.1976930
c, 1.10, 0.0080660, -0.0114990, -0.0537570, 0.4715090, -2.8764400, 3.6250360, -0.3925860, -2.0037910, 0.9419720, 0.3970350
c, 1.10, -0.0004360, 0.0051630, -0.0200500, 0.0879310, -0.1789800, -0.1980510, -0.0603120, 0.2143880, 0.4546260, 0.4018720
c, 11.11, 1.0000000
c, 12.12, 1.0000000
d, IR , 52.9731000, 19.0521000, 11.8598000, 5.7186000, 1.8057500, 0.9571620, 0.4901660, 0.2416410, 0.1142040, 0.0505400, 0.0224000
c, 1.9, 0.0000690, -0.0008690, 0.0088410, -0.0614440, 0.1897440, 0.3281660, 0.3375200, 0.2474600, 0.1199030
c, 1.9, 0.0004330, -0.0044960, 0.0215990, -0.1214710, 0.6027800, 0.4503180, -0.8956850, -0.4187670, 0.5525300
c, 1.9, -0.0005010, 0.0057870, -0.0318090, 0.1983400, -1.5056470, 1.1365150, 0.9103540, -1.4285030, 0.1201680
c, 1.9, -0.0001380, 0.0015270, -0.0111590, 0.0729160, -0.2570590, -0.4663920, -0.0753040, 0.4160710, 0.4628000
c, 10.10, 1.0000000
c, 11.11, 1.0000000
f, IR , 9.644950431351E-01, 3.084608137757E-01, 7.463456398264E-02
c, 1.1, 1.000000E+00
c, 2.2, 1.000000E+00
c, 3.3, 1.000000E+00
g, IR , 1.102046703963E+00, 4.165911119924E-01
c, 1.1, 1.000000E+00
c, 2.2, 1.000000E+00
!
! platinum             (15s,12p,11d,3f,2g) -> [7s,7p,6d,3f,2g]
s, PT , 103.6120000, 64.6859000, 39.8400000, 24.9011000, 14.0033000, 7.8909000, 4.8456000, 2.3501200, 1.4671700, 0.7806710, 0.3946960, 0.1753230, 0.0788420, 0.0353890, 0.0159000
c, 1.13, 0.0005410, -0.0042820, 0.0279230, -0.1215420, 0.3554330, -0.1534930, -0.7258970, 0.0097520, 0.7419290, 0.5463830, 0.1046140, 0.0041520, 0.0020360
c, 1.13, -0.0000140, 0.0009880, -0.0135500, 0.0756570, -0.2479560, 0.1113150, 0.6080690, 0.0444240, -1.2579130, -0.8214190, 1.7271730, 0.7946170, -0.8962850
c, 1.13, -0.0005030, 0.0014690, 0.0108430, -0.0940950, 0.3378940, -0.0650820, -1.2245280, 0.1173930, 4.0554430, -3.3801850, -1.5351860, 2.9459960, -0.4434390
c, 1.13, -0.0001630, 0.0013240, -0.0091150, 0.0414900, -0.1272130, 0.0650280, 0.2695050, -0.0189050, -0.3462670, -0.3651790, -0.0511390, 0.4075980, 0.5982990
c, 1.13, -0.0140470, 0.0725050, -0.1892580, 0.2492270, -0.2112040, 1.3748360, -4.3141010, 6.2274430, 0.2464040, -8.7140170, 8.0961770, -2.6016490, -1.3052060
c, 14.14, 1.0000000
c, 15.15, 1.0000000
p, PT , 37.9380000, 23.7097000, 14.8236000, 5.7904600, 1.6955600, 0.8984940, 0.4791880, 0.2565920, 0.1170930, 0.0536550, 0.0243160, 0.0110000
c, 1.10, 0.0022880, -0.0197140, 0.0680900, -0.2834570, 0.4743470, 0.4685560, 0.1999420, 0.0374850, 0.0049230, -0.0002350
c, 1.10, -0.0011220, 0.0110810, -0.0414980, 0.1899730, -0.4366320, -0.4092230, 0.1550110, 0.6645690, 0.3881160, 0.0254450
c, 1.10, -0.0041670, 0.0265230, -0.0799420, 0.3477530, -1.1962950, -0.1291690, 1.6717400, -0.1548040, -0.8066650, -0.1591940
c, 1.10, 0.0103860, -0.0201920, -0.0425740, 0.4853910, -3.0474380, 3.9852690, -0.7191050, -1.8265930, 0.9270640, 0.3635220
c, 1.10, -0.0003110, 0.0043080, -0.0177850, 0.0831780, -0.1697580, -0.1738130, -0.0704300, 0.1836310, 0.4407300, 0.4297890
c, 11.11, 1.0000000
c, 12.12, 1.0000000
d, PT , 64.4513000, 19.3509000, 12.0833000, 5.9549800, 1.9173700, 1.0249700, 0.5295130, 0.2633060, 0.1253540, 0.0558110, 0.0248000
c, 1.9, 0.0000680, -0.0005040, 0.0083040, -0.0611390, 0.1964910, 0.3325240, 0.3345920, 0.2408270, 0.1146710
c, 1.9, 0.0000130, -0.0007420, -0.0189880, 0.1919930, -1.6656810, 1.4998920, 0.6224520, -1.3952750, 0.2067550
c, 1.9, 0.0004210, -0.0050290, 0.0243060, -0.1285460, 0.6635180, 0.3912420, -0.9712290, -0.3239450, 0.5670810
c, 1.9, -0.0001260, 0.0011530, -0.0110570, 0.0760890, -0.2885010, -0.4787580, -0.0290100, 0.4365010, 0.4392350
c, 10.10, 1.0000000
c, 11.11, 1.0000000
f, PT , 1.298434361350E+00, 4.736308691316E-01, 1.784103314294E-01
c, 1.1, 1.000000E+00
c, 2.2, 1.000000E+00
c, 3.3, 1.000000E+00
g, PT , 1.480403148243E+00, 4.516999058091E-01
c, 1.1, 1.000000E+00
c, 2.2, 1.000000E+00
!
! gold                 (15s,12p,11d,3f,2g) -> [7s,7p,6d,3f,2g]
s, AU , 1403.8400000, 98.8655000, 61.6103000, 38.4670000, 24.0230000, 14.9251000, 7.3979500, 4.6219200, 1.7196100, 0.9556040, 0.4955840, 0.2037700, 0.0883320, 0.0383800, 0.0167000
c, 1.14, 0.0000090, 0.0007400, -0.0059430, 0.0384440, -0.1847220, 0.4326540, -0.3385500, -0.6038720, 0.6213980, 0.6413890, 0.1742400, 0.0084930, 0.0015920, 0.0007130
c, 1.14, -0.0000030, -0.0002870, 0.0021480, -0.0132580, 0.0639000, -0.1539000, 0.1370550, 0.2150480, -0.2974980, -0.3719440, -0.1326630, 0.3601880, 0.6234710, 0.2540440
c, 1.14, -0.0000060, -0.0006540, 0.0045960, -0.0269110, 0.1284200, -0.3115220, 0.2723770, 0.5006430, -0.8481520, -1.3047410, 1.4622140, 1.1438780, -0.7584210, -0.5634080
c, 1.14, -0.0000160, 0.0014070, -0.0063250, -0.0005930, 0.1074110, -0.3455100, 0.2038070, 1.1112970, -3.1991300, 0.8134510, 3.1814680, -2.4541020, -0.4960330, 1.2260410
c, 1.14, 0.0000380, -0.0158500, 0.0864280, -0.2655710, 0.6411340, -1.0951470, 1.1586130, 1.0457890, -8.3301350, 11.8469770, -5.9776210, -0.7003390, 3.1033340, -1.8293480
c, 14.14, 1.0000000
c, 15.15, 1.0000000
p, AU , 38.2384000, 23.8975000, 14.9411000, 6.0974600, 1.7764500, 0.9433330, 0.5075860, 0.2788190, 0.1265610, 0.0576300, 0.0258940, 0.0116000
c, 1.11, 0.0025440, -0.0212200, 0.0745370, -0.2904710, 0.4859980, 0.4668230, 0.1905620, 0.0368290, 0.0050260, -0.0002420, 0.0001340
c, 1.11, -0.0013070, 0.0119300, -0.0448560, 0.1909790, -0.4386610, -0.3960480, 0.1302710, 0.6604720, 0.4090810, 0.0306010, 0.0046490
c, 1.11, -0.0045570, 0.0286310, -0.0879770, 0.3577880, -1.2377500, -0.0700640, 1.6256530, -0.1061240, -0.8142740, -0.1729260, 0.0018690
c, 1.11, 0.0106050, -0.0205480, -0.0480130, 0.4932400, -3.1135120, 4.1463100, -0.8180840, -1.7883020, 0.8552750, 0.4014420, -0.0217970
c, 1.11, -0.0003580, 0.0046250, -0.0194900, 0.0854730, -0.1760270, -0.1709450, -0.0705780, 0.1781830, 0.4375940, 0.4357120, 0.1344980
c, 11.11, 1.0000000
c, 12.12, 1.0000000
d, AU , 63.8112000, 20.7582000, 12.9143000, 6.3557100, 2.0708700, 1.1376900, 0.6067780, 0.3124420, 0.1540440, 0.0711190, 0.0328000
c, 1.10, 0.0000800, -0.0007480, 0.0095170, -0.0660540, 0.1946510, 0.3284690, 0.3311780, 0.2382780, 0.1126730, 0.0216860
c, 1.10, -0.0001870, 0.0018800, -0.0144830, 0.0924210, -0.3364040, -0.5298960, 0.0326050, 0.4869650, 0.3971970, 0.1017900
c, 1.10, 0.0006710, -0.0078160, 0.0333940, -0.1592270, 0.8199200, 0.2962380, -1.2094240, -0.0975860, 0.6326270, 0.2788380
c, 1.10, 0.0009760, -0.0111920, -0.0000080, 0.2043670, -2.0945970, 2.4496430, -0.1199040, -1.3458080, 0.4747170, 0.4927670
c, 10.10, 1.0000000
c, 11.11, 1.0000000
f, AU , 1.807548670317E+00, 7.043037487688E-01, 2.691348885711E-01
c, 1.1, 1.000000E+00
c, 2.2, 1.000000E+00
c, 3.3, 1.000000E+00
g, AU , 1.444973891111E+00, 4.777602353684E-01
c, 1.1, 1.000000E+00
c, 2.2, 1.000000E+00
!
! mercury              (15s,12p,11d,3f,2g) -> [7s,7p,6d,3f,2g]
s, HG , 8630.8100000, 1283.2600000, 283.3070000, 34.6635000, 21.5638000, 13.4091000, 7.8202700, 4.8853400, 1.7671400, 0.9649210, 0.4918620, 0.2114770, 0.0913810, 0.0396610, 0.0172000
c, 1.14, 0.0000090, 0.0000660, 0.0002510, 0.0149190, -0.1362110, 0.4613660, -0.3696460, -0.6293820, 0.6764100, 0.6278350, 0.1403450, 0.0043010, 0.0002370, -0.0000350
c, 1.14, 0.0000040, 0.0000250, 0.0000970, 0.0051520, -0.0484270, 0.1726080, -0.1646160, -0.2168790, 0.3333150, 0.3795260, 0.0969840, -0.3986080, -0.6167610, -0.2234630
c, 1.14, 0.0000080, 0.0000550, 0.0002390, 0.0101900, -0.1020190, 0.3774670, -0.3523890, -0.5798870, 1.2286510, 1.1010790, -1.8511230, -0.8243020, 0.9526400, 0.3295130
c, 1.14, 0.0000090, -0.0005590, 0.0017000, -0.2081090, 1.1201160, -2.9639790, 4.5463850, -1.7965670, -7.5297170, 14.3323400, -11.4744850, 4.7479960, -0.3556550, -0.7354960
c, 1.14, 0.0000130, 0.0000650, 0.0004170, 0.0070780, -0.1058240, 0.4418890, -0.2909040, -1.2906930, 4.5311250, -3.1426130, -2.1864450, 3.5030800, -0.9786360, -0.5691660
c, 14.14, 1.0000000
c, 15.15, 1.0000000
p, HG , 38.2938000, 23.9271000, 14.9555000, 6.3153600, 1.8977500, 1.0214900, 0.5518790, 0.2926970, 0.1304920, 0.0586130, 0.0260970, 0.0116000
c, 1.11, 0.0026410, -0.0212850, 0.0778820, -0.2996290, 0.4796160, 0.4704650, 0.1985100, 0.0370840, 0.0038680, -0.0000090, 0.0000620
c, 1.11, -0.0011620, 0.0108590, -0.0440970, 0.1881240, -0.4085970, -0.3911550, 0.0907750, 0.6711120, 0.4206810, 0.0315370, 0.0045270
c, 1.11, -0.0045930, 0.0282990, -0.0904990, 0.3639660, -1.1777460, -0.2063620, 1.6160990, 0.0022430, -0.8518630, -0.1487560, -0.0010820
c, 1.11, -0.0075320, 0.0104010, 0.0657390, -0.5283100, 3.1374050, -3.9142240, 0.4368260, 1.9816000, -0.9444140, -0.3385740, 0.0138650
c, 1.11, -0.0002970, 0.0041670, -0.0192670, 0.0849230, -0.1685650, -0.1618750, -0.0744770, 0.1721280, 0.4338950, 0.4398990, 0.1393980
c, 11.11, 1.0000000
c, 12.12, 1.0000000
d, HG , 70.1490000, 21.6955000, 13.4986000, 6.7047800, 2.1920000, 1.2171500, 0.6609710, 0.3488820, 0.1770630, 0.0842580, 0.0401000
c, 1.10, 0.0000870, -0.0006170, 0.0095880, -0.0672710, 0.2029970, 0.3331230, 0.3268120, 0.2283160, 0.1044170, 0.0195310
c, 1.10, -0.0002170, 0.0020040, -0.0161650, 0.1027230, -0.4032390, -0.5523160, 0.1242760, 0.5170710, 0.3493250, 0.0660530
c, 1.10, -0.0023960, 0.0314370, -0.0451680, -0.1681110, 2.4674650, -3.5155560, 1.2021150, 1.0535060, -0.7529190, -0.2875250
c, 1.10, -0.0007190, 0.0088660, -0.0384430, 0.1785180, -0.9959520, -0.0997170, 1.3725970, -0.1544020, -0.6751060, -0.1668330
c, 10.10, 1.0000000
c, 11.11, 1.0000000
f, HG , 2.030532756923E+00, 7.776783344557E-01, 2.972966393808E-01
c, 1.1, 1.000000E+00
c, 2.2, 1.000000E+00
c, 3.3, 1.000000E+00
g, HG , 1.828521200239E+00, 5.461852907135E-01
c, 1.1, 1.000000E+00
c, 2.2, 1.000000E+00
!
! Effective core Potentials
!  Q=11., MEFIT, MCDHF+Breit+shift, Ref 43.
ECP,Y,28,4,3;
1; 2,1.000000,0.000000; 
2; 2,7.858275,135.134974; 2,3.382128,15.411632; 
4; 2,6.849791,29.251437; 2,6.710092,58.508363; 2,3.042159,3.780243; 2,2.937330,7.676547; 
4; 2,5.416315,11.849911; 2,5.333416,17.778103; 2,1.976212,2.062383; 2,1.961111,3.075654; 
2; 2,5.028590,-6.928078; 2,5.005582,-9.155099; 
4; 2,6.849791,-58.502875; 2,6.710092,58.508363; 2,3.042159,-7.560487; 2,2.937330,7.676547; 
4; 2,5.416315,-11.849911; 2,5.333416,11.852069; 2,1.976212,-2.062383; 2,1.961111,2.050436; 
2; 2,5.028590,4.618718; 2,5.005582,-4.577550; 
!  Q=12., MEFIT, MCDHF+Breit+shift, Ref 43.
ECP,Zr,28,4,3;
1; 2,1.000000,0.000000; 
2; 2,8.636528,150.242994; 2,3.717639,18.780036; 
4; 2,7.626728,33.192791; 2,7.453207,66.389039; 2,3.358389,4.620726; 2,3.229738,9.260270; 
4; 2,5.938086,13.993383; 2,5.825544,20.995882; 2,2.205019,2.285166; 2,2.206292,3.441260; 
2; 2,4.800215,-5.239320; 2,4.798992,-6.987424; 
4; 2,7.626728,-66.385582; 2,7.453207,66.389039; 2,3.358389,-9.241452; 2,3.229738,9.260270; 
4; 2,5.938086,-13.993383; 2,5.825544,13.997255; 2,2.205019,-2.285166; 2,2.206292,2.294174; 
2; 2,4.800215,3.492880; 2,4.798992,-3.493712; 
!  Q=13., MEFIT, MCDHF+Breit+shift, Ref 43.
ECP,Nb,28,4,3;
1; 2,1.000000,0.000000; 
2; 2,9.376578,165.156736; 2,4.043572,21.823951; 
4; 2,8.363609,37.249284; 2,8.166898,74.507389; 2,3.693075,5.439486; 2,3.551047,10.913252; 
4; 2,6.689108,15.214549; 2,6.537193,22.833508; 2,2.551118,3.000052; 2,2.567896,4.553734; 
2; 2,5.568285,-6.281354; 2,5.671372,-8.755644; 
4; 2,8.363609,-74.498569; 2,8.166898,74.507389; 2,3.693075,-10.878972; 2,3.551047,10.913252; 
4; 2,6.689108,-15.214549; 2,6.537193,15.222338; 2,2.551118,-3.000052; 2,2.567896,3.035823; 
2; 2,5.568285,4.187569; 2,5.671372,-4.377822; 
!  Q=14., MEFIT, MCDHF+Breit+shift, Ref 43.
ECP,Mo,28,4,3;
1; 2,1.000000,0.000000; 
2; 2,10.097000,180.076853; 2,4.375670,24.715920; 
4; 2,9.126564,41.227678; 2,8.863223,82.452670; 2,4.044948,6.345092; 2,3.866657,12.458423; 
4; 2,7.535754,19.308744; 2,7.278976,28.977674; 2,2.763205,3.189516; 2,2.772085,4.700169; 
2; 2,6.306633,-7.178888; 2,6.356448,-9.745978; 
4; 2,9.126564,-82.455357; 2,8.863223,82.452670; 2,4.044948,-12.690183; 2,3.866657,12.458423; 
4; 2,7.535754,-19.308744; 2,7.278976,19.318449; 2,2.763205,-3.189516; 2,2.772085,3.133446; 
2; 2,6.306633,4.785926; 2,6.356448,-4.872989; 
!  Q=15., MEFIT, MCDHF+Breit+shift, Ref 43.
ECP,Tc,28,4,3;
1; 2,1.000000,0.000000; 
2; 2,10.799369,195.091303; 2,4.707257,27.340413; 
4; 2,9.826699,45.060812; 2,9.561115,90.117295; 2,4.378578,7.070517; 2,4.190907,14.048019; 
4; 2,8.336045,21.657755; 2,8.244533,32.471959; 2,3.093707,3.789525; 2,3.168722,6.053430; 
2; 2,7.040940,-7.995623; 2,7.069473,-10.745696; 
4; 2,9.826699,-90.121625; 2,9.561115,90.117295; 2,4.378578,-14.141034; 2,4.190907,14.048019; 
4; 2,8.336045,-21.657755; 2,8.244533,21.647973; 2,3.093707,-3.789525; 2,3.168722,4.035620; 
2; 2,7.040940,5.330415; 2,7.069473,-5.372848; 
set,df
!  Q=16., MEFIT, MCDHF+Breit+shift, Ref 43.
ECP,Ru,28,4,3;
1; 2,1.000000,0.000000; 
2; 2,11.500590,209.786493; 2,5.068575,30.214307; 
4; 2,10.532634,48.751244; 2,10.192010,97.496529; 2,4.734892,7.860188; 2,4.509065,15.329751; 
4; 2,8.877977,26.967506; 2,8.766122,40.432303; 2,3.170196,3.340758; 2,3.228851,5.256352; 
2; 2,7.820249,-8.847525; 2,7.839647,-11.835518; 
4; 2,10.532634,-97.502488; 2,10.192010,97.496529; 2,4.734892,-15.720375; 2,4.509065,15.329751; 
4; 2,8.877977,-26.967506; 2,8.766122,26.954869; 2,3.170196,-3.340758; 2,3.228851,3.504235; 
2; 2,7.820249,5.898350; 2,7.839647,-5.917759; 
!  Q=17., MEFIT, MCDHF+Breit+shift, Ref 43.
ECP,Rh,28,4,3;
1; 2,1.000000,0.000000; 
2; 2,12.194816,225.312054; 2,5.405137,32.441582; 
4; 2,11.280755,52.872826; 2,10.927248,105.745526; 2,5.090117,8.619344; 2,4.851832,16.973459; 
4; 2,9.136337,25.108501; 2,8.964808,37.695731; 2,3.643612,4.202584; 2,3.636007,6.292790; 
2; 2,8.616228,-9.673568; 2,8.629435,-12.899847; 
4; 2,11.280755,-105.745651; 2,10.927248,105.745526; 2,5.090117,-17.238687; 2,4.851832,16.973459; 
4; 2,9.136337,-25.108501; 2,8.964808,25.130487; 2,3.643612,-4.202584; 2,3.636007,4.195193; 
2; 2,8.616228,6.449046; 2,8.629435,-6.449924; 
!  Q=18., MEFIT, MCDHF+Breit+shift, Ref 43.
ECP,Pd,28,4,3;
1; 2,1.000000,0.000000; 
2; 2,12.798825,240.262789; 2,5.800528,34.729961; 
4; 2,11.874697,56.746929; 2,11.474335,113.444417; 2,5.515999,9.345639; 2,5.248043,18.345447; 
4; 2,8.502212,28.595554; 2,7.983324,43.453921; 2,3.107628,1.852286; 2,2.476734,1.406765; 
2; 2,9.679571,-10.987255; 2,9.691349,-14.626190; 
4; 2,11.874697,-113.493859; 2,11.474335,113.444417; 2,5.515999,-18.691279; 2,5.248043,18.345447; 
4; 2,8.502212,-28.595554; 2,7.983324,28.969281; 2,3.107628,-1.852286; 2,2.476734,0.937844; 
2; 2,9.679571,7.324837; 2,9.691349,-7.313095; 
!  Q=19., MEFIT, MCDHF+Breit, Ref 37.
ECP,Ag,28,4,3;
1; 2,1.000000,0.000000; 
2; 2,12.567714,255.054771; 2,6.997662,36.983393; 
4; 2,11.316496,60.715705; 2,10.958063,121.443889; 2,7.111400,10.171866; 2,6.773319,20.486564; 
4; 2,8.928437,29.504938; 2,11.102567,44.018736; 2,5.543212,5.368333; 2,3.928835,7.408375; 
2; 2,11.012913,-12.623403; 2,11.019898,-16.764327; 
4; 2,11.316496,-121.431411; 2,10.958063,121.443889; 2,7.111400,-20.343733; 2,6.773319,20.486564; 
4; 2,8.928437,-29.504938; 2,11.102567,29.345824; 2,5.543212,-5.368333; 2,3.928835,4.938916; 
2; 2,11.012913,8.415602; 2,11.019898,-8.382163; 
!  Q=20., MEFIT, MCDHF+Breit, Ref 37.
ECP,Cd,28,4,3;
1; 2,1.000000,0.000000; 
2; 2,13.355176,270.039448; 2,7.308378,38.877766; 
4; 2,12.659728,64.607470; 2,12.289639,129.219445; 2,6.786176,10.622558; 2,6.400743,21.265046; 
4; 2,11.161722,31.663965; 2,11.219615,47.489216; 2,4.537733,5.186200; 2,4.335727,7.566063; 
2; 2,11.478986,-12.632785; 2,11.487027,-16.760171; 
4; 2,12.659728,-129.214939; 2,12.289639,129.219445; 2,6.786176,-21.245116; 2,6.400743,21.265046; 
4; 2,11.161722,-31.663965; 2,11.219615,31.659477; 2,4.537733,-5.186200; 2,4.335727,5.044042; 
2; 2,11.478986,8.421857; 2,11.487027,-8.380086; 
! Effective core Potentials
ECP, hf, 60, 5 ;
1; !  ul potential
2,1.00000000,0.00000000;
3; !  s-ul potential
2,10.24885600,478.23740400;
4,10.72912700,0.38802400;
2,1.96485600,-1.07123200;
6; !  p-ul potential
2,8.68346200,101.04681800;
2,7.91692000,212.19776100;
4,9.37924300,0.13264600;
4,8.24420900,0.45310800;
2,1.59668600,-0.40791400;
2,1.71028100,-0.56181700;
6; !  d-ul potential
2,5.18955700,43.11546700;
2,5.25322900,65.93473200;
4,5.93787100,0.02591200;
4,5.71290600,0.03374100;
2,1.01485600,-0.28057900;
2,0.47371200,-0.08484900;
2; !  f-ul potential
2,1.91260800,4.81180100;
2,1.88074000,6.41857400;
2; !  g-ul potential
2,2.72418000,-4.63658500;
2,2.70895300,-5.76728800;
! Effective core Potentials
ECP, ta, 60, 5 ;
1; !  ul potential
2,1.00000000,0.00000000;
3; !  s-ul potential
2,10.31806900,454.60064900;
4,10.54026700,2.83797500;
2,2.57472600,-0.81473600;
6; !  p-ul potential
2,8.74334200,96.91078300;
2,7.91622300,195.85043200;
4,9.27573600,4.81252400;
4,8.10167500,6.33851200;
2,2.07712700,-0.45917300;
2,2.75037200,-0.64458600;
6; !  d-ul potential
2,5.44731400,45.96997600;
2,5.21254500,69.63897200;
4,5.88435800,0.80293300;
4,5.64957900,0.42959500;
2,1.38818000,-0.30722700;
2,1.29439800,-0.46156000;
2; !  f-ul potential
2,2.16127500,5.75777300;
2,2.12593900,7.67816700;
2; !  g-ul potential
2,3.14592000,-5.68406600;
2,3.12794200,-7.06231300;
ECP, w, 60, 5 ;
1; !  ul potential
2,1.00000000,0.00000000;
2; !  s-ul potential
2,11.06379500,419.22759900;
2,8.21764100,41.19130700;
6; !  p-ul potential
2,9.33818800,107.34811000;
2,8.43044800,214.69956800;
4,9.49002000,0.02544200;
4,9.48994700,0.05189500;
2,1.88299700,-0.11718400;
2,1.90697200,0.29668900;
6; !  d-ul potential
2,6.20543300,58.88127900;
2,6.12215700,98.68355600;
4,6.27455600,0.01953700;
4,6.22637500,0.02195600;
2,1.96387500,-0.08857700;
2,1.88828700,-0.20972600;
2; !  f-ul potential
2,2.30795300,6.23247200;
2,2.27060900,8.31134500;
2; !  g-ul potential
2,3.58349100,-6.80294400;
2,3.56251500,-8.44323200;
ECP,Re,60,5,4;
1; 2,1.000000,0.000000; 
2; 2,12.163814,421.970300; 2,7.107595,50.134439; 
4; 2,9.684597,88.481910; 2,9.476214,176.787220; 2,7.668066,10.434338; 2,5.055156,20.458743; 
4; 2,6.509888,43.162431; 2,6.091216,64.767759; 2,4.164006,5.340301; 2,4.407379,8.243332; 
2; 2,2.562658,7.244543; 2,2.521549,9.659266; 
2; 2,4.034599,-7.974940; 2,4.009628,-9.882736; 
4; 2,9.684597,-176.963820; 2,9.476214,176.787220; 2,7.668066,-20.868677; 2,5.055156,20.458743; 
4; 2,6.509888,-43.162431; 2,6.091216,43.178506; 2,4.164006,-5.340301; 2,4.407379,5.495555; 
2; 2,2.562658,-4.829695; 2,2.521549,4.829633; 
2; 2,4.034599,3.987470; 2,4.009628,-3.953095;
ECP, os, 60, 5 ;
1; !  ul potential
2,1.00000000,0.00000000;
2; !  s-ul potential
2,13.00200100,424.39037600;
2,6.96276300,57.12250300;
4; !  p-ul potential
2,10.49894100,88.27900300;
2,9.99252300,176.48606400;
2,6.58824800,11.71501200;
2,5.03716700,22.91500600;
4; !  d-ul potential
2,7.08344100,44.77770800;
2,6.72117900,67.15364800;
2,3.79462600,5.55038700;
2,3.74812500,8.22010400;
2; !  f-ul potential
2,2.82627600,8.32833200;
2,2.78119800,11.10310200;
2; !  g-ul potential
2,4.49698100,-9.18134300;
2,4.46773800,-11.36160400;
ECP, ir, 60, 5 ;
1; !  ul potential
2,1.00000000,0.00000000;
2; !  s-ul potential
2,13.83147400,426.95814900;
2,7.04791400,65.33881300;
4; !  p-ul potential
2,11.10643300,88.07544200;
2,10.45655200,176.12477000;
2,6.37961400,12.68226000;
2,5.06472600,24.63594900;
4; !  d-ul potential
2,7.54875400,46.43325800;
2,7.26530800,69.63807400;
2,3.80096900,6.15024800;
2,3.71828000,9.46356000;
2; !  f-ul potential
2,3.09870600,9.48361000;
2,3.04946100,12.64274200;
2; !  g-ul potential
2,4.96979000,-10.41069700;
2,4.93561400,-12.86319600;
ECP, pt, 60, 5 ;
1; !  ul potential
2,1.00000000,0.00000000;
2; !  s-ul potential
2,14.60450000,429.64608700;
2,7.21828700,73.15688400;
4; !  p-ul potential
2,11.57716200,88.02291700;
2,10.88384300,175.99819600;
2,6.42440300,13.68227400;
2,5.22419800,27.41465100;
4; !  d-ul potential
2,7.69961000,43.55785200;
2,7.55080800,65.36910800;
2,3.96116400,7.01859600;
2,3.87277700,11.39173300;
2; !  f-ul potential
2,3.37986900,10.71022000;
2,3.32625500,14.27812500;
2; !  g-ul potential
2,5.45202000,-11.65174900;
2,5.41258500,-14.37552500;
ECP, au, 60, 5 ;
1; !  ul potential
2,1.0000000,0.0000000;
2; !  s-ul potential
2,13.5232180,426.6418670;
2,6.2643840,36.8006680;
4; !  p-ul potential
2,11.4138670,87.0020910;
2,10.3292150,174.0043700;
2,5.7074240,8.8706100;
2,4.8281650,17.9024380;
4; !  d-ul potential
2,7.4309630,49.8836550;
2,8.3219900,74.6845490;
2,4.6096420,6.4862270;
2,3.5115070,9.5468210;
2; !  f-ul potential
2,3.0846390,8.7916400;
2,3.0247430,11.6584560;
2; !  g-ul potential
2,3.9784420,-5.2343370;
2,4.0114910,-6.7381420;
ECP, hg, 60, 5 ;
1; !  ul potential
2,1.0000000,0.0000000;
2; !  s-ul potential
2,12.4130710,275.7747970;
2,6.8979130,49.2678980;
4; !  p-ul potential
2,11.3103200,80.5069840;
2,10.2107730,161.0348240;
2,5.9398040,9.0834160;
2,5.0197550,18.3677730;
4; !  d-ul potential
2,8.4078950,51.1372560;
2,8.2140860,76.7074590;
2,4.0126120,6.5618210;
2,3.7953980,9.8180700;
2; !  f-ul potential
2,3.2731060,9.4290010;
2,3.2083210,12.4948560;
2; !  g-ul potential
2,4.4852960,-6.3384140;
2,4.5132000,-8.0998630;
