# Supplementary material for: Correlation Consistent Basis Sets for Explicitly Correlated Theory: The Transition Metals
Source: J Chem Theory Comput. 2023 Aug 4;19(17):5806–20. doi: 10.1021/acs.jctc.3c00506 (PMC10500978; doi:10.1021/acs.jctc.3c00506)
Supplement: Supplementary file 5 — ct3c00506_si_005.txt [file ct3c00506_si_005.txt]

!
! scandium             (23s,19p,12d,3f,2g) -> [9s,8p,6d,3f,2g]
s, SC , 8.417909E+06, 1.260312E+06, 2.867984E+05, 8.123469E+04, 2.650311E+04, 9.568701E+03, 3.732497E+03, 1.548422E+03, 6.755420E+02, 3.072522E+02, 1.446672E+02, 7.004387E+01, 3.432250E+01, 1.561224E+01, 7.743722E+00, 3.844260E+00, 1.719766E+00, 8.325230E-01, 3.855640E-01, 9.670000E-02, 4.777800E-02, 2.236300E-02, 0.0104700
c, 1.22, 1.981292E-06, 1.540697E-05, 8.106065E-05, 3.423943E-04, 1.246990E-03, 4.056425E-03, 1.200596E-02, 3.235944E-02, 7.819972E-02, 1.617396E-01, 2.618480E-01, 2.748284E-01, 1.419647E-01, 7.046176E-02, 1.288392E-01, 9.269352E-02, 1.229949E-02, -4.588239E-04, 1.722703E-04, -5.410745E-05, 4.892875E-05, -9.555437E-06
c, 1.22, -1.147926E-06, -8.929259E-06, -4.696382E-05, -1.985315E-04, -7.230932E-04, -2.358822E-03, -7.008148E-03, -1.912407E-02, -4.728922E-02, -1.032480E-01, -1.861960E-01, -2.480547E-01, -1.614781E-01, 1.779183E-01, 5.324076E-01, 3.752830E-01, 5.198123E-02, -4.029053E-03, 3.794092E-04, -4.006692E-04, 3.219248E-04, -7.690632E-05
c, 1.22, 2.221960E-07, 1.729799E-06, 9.088001E-06, 3.848622E-05, 1.399997E-04, 4.585975E-04, 1.364588E-03, 3.773739E-03, 9.493887E-03, 2.174611E-02, 4.228528E-02, 6.540610E-02, 4.759732E-02, -8.160330E-02, -3.283980E-01, -3.654561E-01, 2.102218E-01, 6.856793E-01, 3.684308E-01, 2.050798E-02, -6.410776E-03, 3.021766E-03
c, 1.22, -5.350285E-08, -4.164419E-07, -2.188499E-06, -9.264628E-06, -3.371711E-05, -1.103886E-04, -3.287051E-04, -9.084250E-04, -2.288204E-03, -5.238462E-03, -1.021547E-02, -1.581707E-02, -1.162945E-02, 2.013432E-02, 8.405086E-02, 9.848250E-02, -6.838523E-02, -2.353627E-01, -2.776984E-01, 2.987423E-01, 6.193723E-01, 2.563270E-01
c, 1.22, -9.140993E-08, -7.270775E-07, -3.702449E-06, -1.633468E-05, -5.642360E-05, -1.968190E-04, -5.428811E-04, -1.642692E-03, -3.709752E-03, -9.699229E-03, -1.589350E-02, -3.149937E-02, -1.153920E-02, 1.426789E-02, 1.977719E-01, 9.493216E-02, 2.678950E-02, -9.351082E-01, 1.820725E-01, 2.077423E+00, -1.113944E+00, -6.910434E-01
c, 22.22, 1.000000E+00
c, 1.22, -1.445075E-07, -1.167681E-06, -5.810201E-06, -2.641620E-05, -8.781407E-05, -3.207912E-04, -8.363750E-04, -2.703640E-03, -5.633960E-03, -1.622651E-02, -2.336426E-02, -5.523292E-02, -8.807771E-03, -2.060869E-04, 3.882857E-01, 9.743430E-02, 6.858569E-03, -2.321570E+00, 2.666580E+00, 1.898281E-01, -2.684065E+00, 2.043701E+00
c, 1.22, -1.607992E-07, -1.216461E-06, -6.659894E-06, -2.670499E-05, -1.039947E-04, -3.133995E-04, -1.029884E-03, -2.530633E-03, -7.335917E-03, -1.414587E-02, -3.451496E-02, -3.859251E-02, -5.560506E-02, 1.025062E-01, 2.265527E-01, 6.017289E-01, -1.402974E+00, -8.478364E-01, 3.094789E+00, -5.792733E+00, 6.944158E+00, -3.006484E+00
c, 23.23, 1.0000000
p, SC , 2.264097E+04, 5.357545E+03, 1.740373E+03, 6.666163E+02, 2.836384E+02, 1.297976E+02, 6.267956E+01, 3.150441E+01, 1.623525E+01, 8.518324E+00, 4.519005E+00, 2.366591E+00, 1.215235E+00, 6.143480E-01, 3.007450E-01, 1.260040E-01, 5.484000E-02, 2.355700E-02, 0.0101200
c, 1.18, 1.200000E-05, 1.070000E-04, 6.250000E-04, 2.830000E-03, 1.053000E-02, 3.288100E-02, 8.588400E-02, 1.800300E-01, 2.892240E-01, 3.279100E-01, 2.101980E-01, 5.468000E-02, 1.853000E-03, -1.417000E-03, -9.530000E-04, -5.100000E-05, -2.100000E-05, 4.000000E-06
c, 1.18, -4.000000E-06, -3.500000E-05, -2.050000E-04, -9.320000E-04, -3.484000E-03, -1.101900E-02, -2.941500E-02, -6.371300E-02, -1.060850E-01, -1.286380E-01, -5.301200E-02, 1.740260E-01, 3.925500E-01, 3.965140E-01, 1.765440E-01, 1.911100E-02, 7.500000E-05, 3.040000E-04
c, 1.18, 1.000000E-06, 1.000000E-05, 6.000000E-05, 2.740000E-04, 1.025000E-03, 3.250000E-03, 8.674000E-03, 1.886600E-02, 3.146600E-02, 3.866300E-02, 1.492300E-02, -5.967000E-02, -1.347060E-01, -1.728090E-01, -8.069800E-02, 5.542640E-01, 5.500070E-01, 3.853300E-02
c, 1.18, 2.000000E-06, 2.000000E-05, 1.280000E-04, 5.340000E-04, 2.164000E-03, 6.307000E-03, 1.837700E-02, 3.601600E-02, 6.943000E-02, 7.194900E-02, 5.778900E-02, -1.752840E-01, -3.373290E-01, -5.644270E-01, 1.163380E+00, 5.658350E-01, -9.715060E-01, -8.536100E-02
c, 1.18, -2.000000E-06, -2.900000E-05, -1.300000E-04, -7.520000E-04, -2.212000E-03, -8.893000E-03, -1.826200E-02, -5.304100E-02, -5.993900E-02, -1.556420E-01, 9.572000E-03, 9.189800E-02, 1.256710E+00, -1.011115E+00, -1.368836E+00, 2.377782E+00, -1.153984E+00, -2.094090E-01
c, 1.18, 1.000000E-06, 9.000000E-06, 5.000000E-05, 2.270000E-04, 8.530000E-04, 2.686000E-03, 7.225000E-03, 1.559000E-02, 2.630300E-02, 3.177700E-02, 1.248300E-02, -5.262700E-02, -1.140250E-01, -1.463710E-01, -1.386300E-02, 3.524440E-01, 5.504540E-01, 2.261050E-01
c, 18.18, 1.000000E+00
c, 19.19, 1.0000000
d, SC , 1.454680E+02, 4.341880E+01, 1.657680E+01, 6.971110E+00, 3.133470E+00, 1.457680E+00, 6.745380E-01, 3.051620E-01, 1.341130E-01, 5.727000E-02, 2.335400E-02, 0.0095200
c, 1.11, 4.940000E-04, 4.198000E-03, 1.896700E-02, 5.840800E-02, 1.376050E-01, 2.314700E-01, 2.965300E-01, 3.052000E-01, 2.380750E-01, 1.073860E-01, 1.173300E-02
c, 1.11, -5.050000E-04, -4.293000E-03, -1.947500E-02, -6.063100E-02, -1.436610E-01, -2.292940E-01, -2.619730E-01, -5.300600E-02, 4.119990E-01, 4.831900E-01, 1.071880E-01
c, 1.11, 8.360000E-04, 8.495000E-03, 3.348100E-02, 1.270110E-01, 2.482810E-01, 4.455630E-01, -5.406450E-01, -8.783940E-01, 1.443118E+00, -4.690810E-01, -3.989850E-01
c, 1.11, -6.670000E-04, -5.593000E-03, -2.599000E-02, -7.914000E-02, -1.936220E-01, -2.899810E-01, -1.702510E-01, 6.126870E-01, 4.817940E-01, -6.794480E-01, -2.771730E-01
c, 11.11, 1.000000E+00
c, 12.12, 1.0000000
f, SC , 1.357094217513E+00, 3.750507169498E-01, 1.153692315775E-01
c, 1.1, 1.000000E+00
c, 2.2, 1.000000E+00
c, 3.3, 1.000000E+00
g, SC , 5.099175975749E-01, 1.585988376112E-01
c, 1.1, 1.000000E+00
c, 2.2, 1.000000E+00
!
! titanium             (23s,19p,12d,3f,2g) -> [9s,8p,6d,3f,2g]
s, TI , 9.317034E+06, 1.394971E+06, 3.174531E+05, 8.992100E+04, 2.933816E+04, 1.059266E+04, 4.132056E+03, 1.714235E+03, 7.479151E+02, 3.401991E+02, 1.602060E+02, 7.758851E+01, 3.804489E+01, 1.735362E+01, 8.642062E+00, 4.304404E+00, 1.937718E+00, 9.365940E-01, 4.326240E-01, 1.073520E-01, 5.203400E-02, 2.403800E-02, 0.0111000
c, 1.22, 1.967884E-06, 1.530198E-05, 8.050403E-05, 3.400302E-04, 1.238349E-03, 4.028475E-03, 1.192508E-02, 3.215601E-02, 7.778620E-02, 1.612030E-01, 2.618826E-01, 2.766541E-01, 1.442968E-01, 6.993131E-02, 1.259449E-01, 9.025830E-02, 1.200401E-02, -3.976168E-04, 1.425444E-04, -4.196664E-05, 4.824213E-05, -4.676898E-06
c, 1.22, -1.130007E-06, -8.789416E-06, -4.622623E-05, -1.954047E-04, -7.117000E-04, -2.321755E-03, -6.899511E-03, -1.883765E-02, -4.663976E-02, -1.020764E-01, -1.848693E-01, -2.479601E-01, -1.634863E-01, 1.779147E-01, 5.351738E-01, 3.752822E-01, 5.217038E-02, -3.863192E-03, 2.845374E-04, -3.500414E-04, 3.192906E-04, -5.613970E-05
c, 1.22, 2.252735E-07, 1.753631E-06, 9.213052E-06, 3.901242E-05, 1.419184E-04, 4.648635E-04, 1.383544E-03, 3.827354E-03, 9.639191E-03, 2.211719E-02, 4.314954E-02, 6.703481E-02, 4.946424E-02, -8.333456E-02, -3.384435E-01, -3.674069E-01, 2.247056E-01, 6.878815E-01, 3.594435E-01, 1.933695E-02, -5.997819E-03, 2.828064E-03
c, 1.22, -5.318433E-08, -4.139855E-07, -2.175153E-06, -9.209567E-06, -3.350761E-05, -1.097393E-04, -3.267006E-04, -9.036567E-04, -2.277257E-03, -5.226756E-03, -1.021707E-02, -1.591468E-02, -1.182814E-02, 2.011999E-02, 8.526584E-02, 9.693489E-02, -7.082672E-02, -2.359740E-01, -2.629613E-01, 3.011214E-01, 6.125074E-01, 2.571368E-01
c, 1.22, -9.711872E-08, -7.733970E-07, -3.931052E-06, -1.738323E-05, -5.986536E-05, -2.095853E-04, -5.756482E-04, -1.751595E-03, -3.935120E-03, -1.038490E-02, -1.691100E-02, -3.410989E-02, -1.220437E-02, 1.397535E-02, 2.176212E-01, 9.532708E-02, 1.782524E-02, -1.016342E+00, 3.107026E-01, 1.991786E+00, -1.142955E+00, -6.206923E-01
c, 22.22, 1.000000E+00
c, 1.22, -1.533644E-07, -1.234295E-06, -6.177188E-06, -2.787253E-05, -9.355199E-05, -3.378352E-04, -8.935475E-04, -2.842353E-03, -6.052332E-03, -1.704690E-02, -2.549806E-02, -5.791149E-02, -1.271791E-02, 6.260762E-03, 4.080306E-01, 1.284258E-01, -1.231286E-01, -2.267331E+00, 2.807507E+00, -3.028009E-01, -2.071227E+00, 1.803625E+00
c, 1.22, -1.764526E-07, -1.314401E-06, -7.355464E-06, -2.863762E-05, -1.156551E-04, -3.330732E-04, -1.155156E-03, -2.659832E-03, -8.332036E-03, -1.462611E-02, -4.030890E-02, -3.745842E-02, -7.375959E-02, 1.443268E-01, 2.119031E-01, 7.474187E-01, -2.031080E+00, 1.922693E-01, 2.287768E+00, -5.168135E+00, 6.460323E+00, -2.915551E+00
c, 23.23, 1.0000000
p, TI , 2.553733E+04, 6.042243E+03, 1.962653E+03, 7.517338E+02, 3.198833E+02, 1.464300E+02, 7.074861E+01, 3.559088E+01, 1.836893E+01, 9.658655E+00, 5.136730E+00, 2.698872E+00, 1.389703E+00, 7.031630E-01, 3.441230E-01, 1.413610E-01, 6.086300E-02, 2.590700E-02, 0.0110300
c, 1.18, 1.200000E-05, 1.040000E-04, 6.070000E-04, 2.751000E-03, 1.026600E-02, 3.218000E-02, 8.448600E-02, 1.783320E-01, 2.885740E-01, 3.287580E-01, 2.115410E-01, 5.551900E-02, 2.020000E-03, -1.429000E-03, -9.410000E-04, -5.300000E-05, -1.700000E-05, 3.000000E-06
c, 1.18, -4.000000E-06, -3.500000E-05, -2.030000E-04, -9.250000E-04, -3.470000E-03, -1.102000E-02, -2.957700E-02, -6.457400E-02, -1.084580E-01, -1.319100E-01, -5.308900E-02, 1.781250E-01, 3.957010E-01, 3.927280E-01, 1.744770E-01, 1.894600E-02, -3.280000E-04, 3.760000E-04
c, 1.18, 1.000000E-06, 1.000000E-05, 6.100000E-05, 2.750000E-04, 1.034000E-03, 3.283000E-03, 8.829000E-03, 1.930800E-02, 3.261200E-02, 3.997700E-02, 1.529900E-02, -6.262000E-02, -1.382880E-01, -1.763480E-01, -5.540400E-02, 5.592910E-01, 5.331150E-01, 3.817200E-02
c, 1.18, 2.000000E-06, 2.000000E-05, 1.260000E-04, 5.260000E-04, 2.151000E-03, 6.257000E-03, 1.845500E-02, 3.624700E-02, 7.092000E-02, 7.182700E-02, 5.920100E-02, -1.842720E-01, -3.296530E-01, -5.457640E-01, 1.145431E+00, 5.526250E-01, -9.642600E-01, -8.824000E-02
c, 1.18, -3.000000E-06, -2.800000E-05, -1.340000E-04, -7.360000E-04, -2.293000E-03, -8.752000E-03, -1.922600E-02, -5.258900E-02, -6.589400E-02, -1.481120E-01, -2.412400E-02, 1.769790E-01, 1.158428E+00, -9.634580E-01, -1.324508E+00, 2.291373E+00, -1.112932E+00, -2.156310E-01
c, 1.18, 1.000000E-06, 8.000000E-06, 4.900000E-05, 2.210000E-04, 8.360000E-04, 2.641000E-03, 7.151000E-03, 1.553000E-02, 2.647900E-02, 3.198000E-02, 1.256100E-02, -5.299400E-02, -1.130390E-01, -1.436980E-01, -1.033600E-02, 3.547360E-01, 5.481010E-01, 2.252960E-01
c, 18.18, 1.000000E+00
c, 19.19, 1.0000000
d, TI , 1.969490E+02, 5.883720E+01, 2.256540E+01, 9.575660E+00, 4.318590E+00, 2.023270E+00, 9.467780E-01, 4.338760E-01, 1.922740E-01, 8.150200E-02, 3.228500E-02, 0.0127900
c, 1.11, 3.820000E-04, 3.368000E-03, 1.624200E-02, 5.237700E-02, 1.299280E-01, 2.312330E-01, 3.035610E-01, 3.092680E-01, 2.316440E-01, 1.015400E-01, 1.168400E-02
c, 1.11, -3.880000E-04, -3.428000E-03, -1.659800E-02, -5.417200E-02, -1.366600E-01, -2.294490E-01, -2.549950E-01, -4.766100E-02, 3.948800E-01, 4.964530E-01, 1.257560E-01
c, 1.11, -6.220000E-04, -5.493000E-03, -2.696800E-02, -8.953300E-02, -2.283740E-01, -3.312580E-01, -1.063490E-01, 6.310360E-01, 3.966210E-01, -6.180090E-01, -2.695920E-01
c, 1.11, -6.960000E-04, -7.089000E-03, -3.101300E-02, -1.200550E-01, -2.789100E-01, -3.789610E-01, 5.737430E-01, 7.279500E-01, -1.297656E+00, 3.203760E-01, 5.230100E-01
c, 11.11, 1.000000E+00
c, 12.12, 1.0000000
f, TI , 1.766281824683E+00, 5.136768574398E-01, 1.626072855227E-01
c, 1.1, 1.000000E+00
c, 2.2, 1.000000E+00
c, 3.3, 1.000000E+00
g, TI , 7.389754318858E-01, 2.308075441408E-01
c, 1.1, 1.000000E+00
c, 2.2, 1.000000E+00
!
! vanadium             (23s,19p,12d,3f,2g) -> [9s,8p,6d,3f,2g]
s, V , 1.025178E+07, 1.534920E+06, 3.493009E+05, 9.894205E+04, 3.228136E+04, 1.165527E+04, 4.546548E+03, 1.886185E+03, 8.229417E+02, 3.743439E+02, 1.763069E+02, 8.540661E+01, 4.190435E+01, 1.915525E+01, 9.571617E+00, 4.780086E+00, 2.161860E+00, 1.042711E+00, 4.802820E-01, 1.176380E-01, 5.617400E-02, 2.566100E-02, 0.0117200
c, 1.22, 1.966291E-06, 1.528967E-05, 8.043932E-05, 3.397617E-04, 1.237405E-03, 4.025740E-03, 1.191912E-02, 3.215431E-02, 7.785452E-02, 1.616367E-01, 2.634194E-01, 2.799986E-01, 1.473474E-01, 6.826405E-02, 1.194436E-01, 8.507582E-02, 1.125814E-02, -3.353521E-04, 1.070571E-04, -2.979622E-05, 4.672816E-05, -3.321273E-08
c, 1.22, -1.100923E-06, -8.563250E-06, -4.503678E-05, -1.903808E-04, -6.934284E-04, -2.262429E-03, -6.724991E-03, -1.837325E-02, -4.555260E-02, -9.996969E-02, -1.819111E-01, -2.458744E-01, -1.638089E-01, 1.795843E-01, 5.389547E-01, 3.749098E-01, 5.200269E-02, -3.775873E-03, 1.686888E-04, -3.063802E-04, 3.238096E-04, -3.672244E-05
c, 1.22, 2.278854E-07, 1.773942E-06, 9.319992E-06, 3.946449E-05, 1.435720E-04, 4.702911E-04, 1.399998E-03, 3.874111E-03, 9.765942E-03, 2.244179E-02, 4.390091E-02, 6.843462E-02, 5.096500E-02, -8.535940E-02, -3.474804E-01, -3.672368E-01, 2.385408E-01, 6.888178E-01, 3.509919E-01, 1.826144E-02, -5.541134E-03, 2.713002E-03
c, 1.22, -5.275948E-08, -4.107129E-07, -2.157711E-06, -9.137220E-06, -3.323885E-05, -1.088925E-04, -3.241407E-04, -8.972319E-04, -2.262105E-03, -5.203068E-03, -1.019123E-02, -1.594820E-02, -1.193588E-02, 2.018344E-02, 8.610071E-02, 9.487917E-02, -7.309753E-02, -2.349632E-01, -2.500297E-01, 3.026096E-01, 6.061635E-01, 2.583574E-01
c, 1.22, -1.003479E-07, -7.997061E-07, -4.060397E-06, -1.798070E-05, -6.181370E-05, -2.168915E-04, -5.942417E-04, -1.814506E-03, -4.064807E-03, -1.079223E-02, -1.752264E-02, -3.573873E-02, -1.263079E-02, 1.393494E-02, 2.305046E-01, 9.365740E-02, 7.828960E-03, -1.053854E+00, 3.865591E-01, 1.925783E+00, -1.146429E+00, -5.799093E-01
c, 1.22, -1.592148E-07, -1.278305E-06, -6.420097E-06, -2.883633E-05, -9.735890E-05, -3.491402E-04, -9.316194E-04, -2.934959E-03, -6.333703E-03, -1.760698E-02, -2.696848E-02, -5.982079E-02, -1.545613E-02, 1.103001E-02, 4.234006E-01, 1.454088E-01, -2.197140E-01, -2.194329E+00, 2.857441E+00, -5.832475E-01, -1.692845E+00, 1.642726E+00
c, 22.22, 1.000000E+00
c, 1.22, -1.885199E-07, -1.394550E-06, -7.881519E-06, -3.027981E-05, -1.243160E-04, -3.507231E-04, -1.246440E-03, -2.787420E-03, -9.045618E-03, -1.522967E-02, -4.437496E-02, -3.793507E-02, -8.564216E-02, 1.715635E-01, 2.192374E-01, 8.190393E-01, -2.439698E+00, 9.048685E-01, 1.706923E+00, -4.675814E+00, 6.048734E+00, -2.815697E+00
c, 23.23, 1.0000000
p, V , 2.856332E+04, 6.757191E+03, 2.194652E+03, 8.405257E+02, 3.576666E+02, 1.637534E+02, 7.914466E+01, 3.983858E+01, 2.058536E+01, 1.084307E+01, 5.777969E+00, 3.043170E+00, 1.570239E+00, 7.949750E-01, 3.889800E-01, 1.573270E-01, 6.656600E-02, 2.786100E-02, 0.0116600
c, 1.18, 1.100000E-05, 1.010000E-04, 5.920000E-04, 2.690000E-03, 1.006300E-02, 3.165400E-02, 8.347800E-02, 1.772260E-01, 2.883980E-01, 3.294320E-01, 2.121300E-01, 5.588200E-02, 2.097000E-03, -1.471000E-03, -9.480000E-04, -5.500000E-05, -1.300000E-05, 2.000000E-06
c, 1.18, -4.000000E-06, -3.400000E-05, -2.020000E-04, -9.200000E-04, -3.459000E-03, -1.102500E-02, -2.973200E-02, -6.534900E-02, -1.105270E-01, -1.345370E-01, -5.243700E-02, 1.822160E-01, 3.980180E-01, 3.891530E-01, 1.727170E-01, 1.874600E-02, -5.940000E-04, 4.220000E-04
c, 1.18, 1.000000E-06, 1.000000E-05, 6.000000E-05, 2.750000E-04, 1.033000E-03, 3.296000E-03, 8.896000E-03, 1.961300E-02, 3.331800E-02, 4.100900E-02, 1.495900E-02, -6.425600E-02, -1.418170E-01, -1.739660E-01, -4.113200E-02, 5.639950E-01, 5.238960E-01, 3.568900E-02
c, 1.18, 2.000000E-06, 2.000000E-05, 1.290000E-04, 5.360000E-04, 2.203000E-03, 6.428000E-03, 1.907100E-02, 3.771200E-02, 7.426700E-02, 7.526000E-02, 6.099800E-02, -2.009760E-01, -3.453430E-01, -5.018350E-01, 1.143631E+00, 5.044870E-01, -9.441030E-01, -7.577800E-02
c, 1.18, -3.000000E-06, -2.900000E-05, -1.410000E-04, -7.730000E-04, -2.422000E-03, -9.267000E-03, -2.055500E-02, -5.648500E-02, -7.149300E-02, -1.577910E-01, -2.155200E-02, 2.379500E-01, 1.131837E+00, -1.089180E+00, -1.125773E+00, 2.168189E+00, -1.110263E+00, -1.840100E-01
c, 1.18, 1.000000E-06, 8.000000E-06, 4.900000E-05, 2.210000E-04, 8.380000E-04, 2.656000E-03, 7.233000E-03, 1.580800E-02, 2.717200E-02, 3.280100E-02, 1.233800E-02, -5.541800E-02, -1.156040E-01, -1.390920E-01, 6.820000E-04, 3.520090E-01, 5.422050E-01, 2.313580E-01
c, 18.18, 1.000000E+00
c, 19.19, 1.0000000
d, V , 2.380090E+02, 7.118960E+01, 2.739460E+01, 1.171730E+01, 5.324800E+00, 2.516980E+00, 1.190750E+00, 5.518090E-01, 2.469260E-01, 1.051000E-01, 4.139300E-02, 0.0163000
c, 1.11, 3.500000E-04, 3.130000E-03, 1.547800E-02, 5.082900E-02, 1.275480E-01, 2.304470E-01, 3.040580E-01, 3.083660E-01, 2.290220E-01, 1.013600E-01, 1.296100E-02
c, 1.11, -3.700000E-04, -3.317000E-03, -1.647400E-02, -5.483900E-02, -1.408390E-01, -2.395530E-01, -2.519100E-01, -2.610600E-02, 3.877700E-01, 4.867240E-01, 1.342240E-01
c, 1.11, -5.750000E-04, -5.157000E-03, -2.592900E-02, -8.805900E-02, -2.311790E-01, -3.383520E-01, -8.503000E-02, 6.267990E-01, 3.834730E-01, -6.102620E-01, -2.841040E-01
c, 1.11, 7.340000E-04, 7.258000E-03, 3.395800E-02, 1.298550E-01, 3.316480E-01, 3.569830E-01, -6.934390E-01, -5.768500E-01, 1.228029E+00, -3.167410E-01, -4.942840E-01
c, 11.11, 1.000000E+00
c, 12.12, 1.0000000
f, V , 1.930056399457E+00, 5.964719154878E-01, 1.937358533397E-01
c, 1.1, 1.000000E+00
c, 2.2, 1.000000E+00
c, 3.3, 1.000000E+00
g, V , 9.165158923226E-01, 2.844002671432E-01
c, 1.1, 1.000000E+00
c, 2.2, 1.000000E+00
!
! chromium             (23s,19p,12d,3f,2g) -> [9s,8p,6d,3f,2g]
s, CR , 1.101664E+07, 1.649423E+06, 3.753589E+05, 1.063236E+05, 3.468976E+04, 1.252483E+04, 4.885752E+03, 2.026918E+03, 8.843645E+02, 4.023170E+02, 1.895271E+02, 9.186095E+01, 4.512476E+01, 2.062512E+01, 1.031973E+01, 5.157723E+00, 2.312628E+00, 1.103079E+00, 4.980420E-01, 1.182470E-01, 5.735600E-02, 2.576000E-02, 0.0115700
c, 1.22, 2.002522E-06, 1.557145E-05, 8.192146E-05, 3.460132E-04, 1.260141E-03, 4.099273E-03, 1.213424E-02, 3.271636E-02, 7.912296E-02, 1.638397E-01, 2.655107E-01, 2.789671E-01, 1.444466E-01, 6.941606E-02, 1.195153E-01, 8.084582E-02, 9.975024E-03, -2.865770E-04, 1.176051E-04, -2.164013E-05, 5.032702E-05, 2.325982E-06
c, 1.22, -1.118844E-06, -8.702790E-06, -4.576974E-05, -1.934803E-04, -7.046922E-04, -2.299139E-03, -6.833193E-03, -1.866493E-02, -4.624835E-02, -1.013820E-01, -1.839390E-01, -2.469356E-01, -1.597390E-01, 1.940936E-01, 5.461479E-01, 3.610571E-01, 4.658647E-02, -3.493969E-03, 2.600074E-04, -2.440100E-04, 3.266435E-04, -2.070386E-05
c, 1.22, 2.358227E-07, 1.836140E-06, 9.643686E-06, 4.085166E-05, 1.485404E-04, 4.868639E-04, 1.448156E-03, 4.010503E-03, 1.009579E-02, 2.321493E-02, 4.524056E-02, 7.025001E-02, 5.032135E-02, -9.350992E-02, -3.650249E-01, -3.530889E-01, 2.829720E-01, 7.001955E-01, 3.067473E-01, 1.083139E-02, -1.458427E-03, 1.552323E-03
c, 1.22, -5.343793E-08, -4.166295E-07, -2.183977E-06, -9.275174E-06, -3.361788E-05, -1.106225E-04, -3.275214E-04, -9.122671E-04, -2.281936E-03, -5.294506E-03, -1.022548E-02, -1.618464E-02, -1.124211E-02, 2.096236E-02, 9.050667E-02, 8.642079E-02, -7.853630E-02, -2.526007E-01, -2.133579E-01, 3.577908E-01, 5.691145E-01, 2.371138E-01
c, 1.22, -1.038573E-07, -8.291687E-07, -4.198902E-06, -1.865777E-05, -6.386131E-05, -2.252576E-04, -6.131653E-04, -1.886356E-03, -4.185316E-03, -1.123172E-02, -1.791544E-02, -3.714198E-02, -1.126485E-02, 1.522975E-02, 2.458640E-01, 7.882802E-02, -1.862956E-02, -1.096262E+00, 5.510966E-01, 1.894727E+00, -1.315773E+00, -4.715708E-01
c, 1.22, -1.671645E-07, -1.331951E-06, -6.764614E-06, -2.994507E-05, -1.029930E-04, -3.611865E-04, -9.903414E-04, -3.022002E-03, -6.778242E-03, -1.798719E-02, -2.926094E-02, -5.950832E-02, -2.030054E-02, 2.995049E-02, 4.202560E-01, 1.844826E-01, -4.526654E-01, -1.892157E+00, 2.848594E+00, -1.124775E+00, -9.810669E-01, 1.359031E+00
c, 22.22, 1.000000E+00
c, 1.22, -2.018526E-07, -1.476099E-06, -8.479016E-06, -3.186673E-05, -1.344019E-04, -3.665342E-04, -1.355222E-03, -2.884635E-03, -9.908511E-03, -1.547488E-02, -4.925232E-02, -3.533906E-02, -9.963499E-02, 2.140183E-01, 2.137561E-01, 8.609798E-01, -2.925843E+00, 1.966558E+00, 7.515651E-01, -4.107397E+00, 5.701781E+00, -2.735618E+00
c, 23.23, 1.0000000
p, CR , 3.153989E+04, 7.460234E+03, 2.422622E+03, 9.277547E+02, 3.948041E+02, 1.808027E+02, 8.742393E+01, 4.403427E+01, 2.277704E+01, 1.201547E+01, 6.411751E+00, 3.381136E+00, 1.747054E+00, 8.850040E-01, 4.330280E-01, 1.734150E-01, 7.260800E-02, 2.991500E-02, 0.0123300
c, 1.18, 1.100000E-05, 1.000000E-04, 5.870000E-04, 2.667000E-03, 9.991000E-03, 3.149300E-02, 8.326600E-02, 1.773280E-01, 2.892300E-01, 3.296730E-01, 2.108870E-01, 5.517400E-02, 2.230000E-03, -1.284000E-03, -8.540000E-04, -4.600000E-05, -1.200000E-05, 2.000000E-06
c, 1.18, -4.000000E-06, -3.500000E-05, -2.030000E-04, -9.260000E-04, -3.487000E-03, -1.114100E-02, -3.012800E-02, -6.648400E-02, -1.128540E-01, -1.367850E-01, -5.005700E-02, 1.884690E-01, 4.004550E-01, 3.843320E-01, 1.695200E-01, 1.825700E-02, -7.430000E-04, 4.390000E-04
c, 1.18, 1.000000E-06, 1.000000E-05, 6.100000E-05, 2.770000E-04, 1.041000E-03, 3.338000E-03, 9.013000E-03, 2.001300E-02, 3.400000E-02, 4.199300E-02, 1.380400E-02, -6.627500E-02, -1.461070E-01, -1.694750E-01, -2.858700E-02, 5.663070E-01, 5.156880E-01, 3.536200E-02
c, 1.18, 3.000000E-06, 2.100000E-05, 1.340000E-04, 5.590000E-04, 2.297000E-03, 6.727000E-03, 1.999000E-02, 3.978900E-02, 7.842600E-02, 7.988200E-02, 6.097200E-02, -2.226880E-01, -3.668130E-01, -4.471090E-01, 1.151801E+00, 4.413050E-01, -9.140660E-01, -6.694600E-02
c, 1.18, -3.000000E-06, -3.100000E-05, -1.500000E-04, -8.150000E-04, -2.583000E-03, -9.813000E-03, -2.211600E-02, -6.029600E-02, -7.818700E-02, -1.674430E-01, -1.352300E-02, 3.066960E-01, 1.090783E+00, -1.234545E+00, -9.015550E-01, 2.048266E+00, -1.103984E+00, -1.641220E-01
c, 1.18, 1.000000E-06, 8.000000E-06, 4.800000E-05, 2.180000E-04, 8.270000E-04, 2.626000E-03, 7.172000E-03, 1.573800E-02, 2.715400E-02, 3.263100E-02, 1.149300E-02, -5.607700E-02, -1.142520E-01, -1.337370E-01, 3.473000E-03, 3.451660E-01, 5.418440E-01, 2.389580E-01
c, 18.18, 1.000000E+00
c, 19.19, 1.0000000
d, CR , 2.680400E+02, 8.022230E+01, 3.089500E+01, 1.324810E+01, 6.040770E+00, 2.861590E+00, 1.355450E+00, 6.282480E-01, 2.806230E-01, 1.186680E-01, 4.593100E-02, 0.0177800
c, 1.11, 3.600000E-04, 3.236000E-03, 1.615300E-02, 5.341800E-02, 1.335240E-01, 2.386370E-01, 3.094550E-01, 3.056910E-01, 2.182890E-01, 8.969300E-02, 9.672000E-03
c, 1.11, -4.070000E-04, -3.677000E-03, -1.842200E-02, -6.205000E-02, -1.589460E-01, -2.629000E-01, -2.438830E-01, 3.774000E-02, 4.270640E-01, 4.428120E-01, 9.654900E-02
c, 1.11, 8.280000E-04, 8.072000E-03, 3.896000E-02, 1.497060E-01, 3.879330E-01, 2.970340E-01, -8.758060E-01, -2.958520E-01, 1.204424E+00, -5.298930E-01, -3.455720E-01
c, 1.11, -5.820000E-04, -5.276000E-03, -2.672300E-02, -9.201200E-02, -2.423410E-01, -3.383560E-01, -1.388600E-02, 6.731700E-01, 2.610890E-01, -6.613960E-01, -2.245580E-01
c, 11.11, 1.000000E+00
c, 12.12, 1.0000000
f, CR , 2.344012913810E+00, 7.429335995812E-01, 2.443093003606E-01
c, 1.1, 1.000000E+00
c, 2.2, 1.000000E+00
c, 3.3, 1.000000E+00
g, CR , 1.177822916538E+00, 3.803907958863E-01
c, 1.1, 1.000000E+00
c, 2.2, 1.000000E+00
!
! manganese            (23s,19p,12d,3f,2g) -> [9s,8p,6d,3f,2g]
s, MN , 1.221050E+07, 1.828157E+06, 4.160303E+05, 1.178436E+05, 3.844814E+04, 1.388171E+04, 5.415002E+03, 2.246460E+03, 9.801463E+02, 4.458952E+02, 2.100558E+02, 1.018046E+02, 5.001126E+01, 2.293939E+01, 1.152264E+01, 5.776338E+00, 2.625959E+00, 1.260322E+00, 5.771300E-01, 1.365820E-01, 6.353500E-02, 2.852100E-02, 0.0128000
c, 1.22, 2.018537E-06, 1.569638E-05, 8.257853E-05, 3.488107E-04, 1.270414E-03, 4.133905E-03, 1.224366E-02, 3.306040E-02, 8.019877E-02, 1.671550E-01, 2.743977E-01, 2.963690E-01, 1.592852E-01, 5.681818E-02, 8.278990E-02, 5.840628E-02, 7.343047E-03, -2.934793E-04, -4.562245E-05, -9.934988E-06, 2.391143E-05, 3.058560E-06
c, 1.22, -9.633574E-07, -7.493672E-06, -3.941004E-05, -1.666155E-04, -6.069041E-04, -1.981108E-03, -5.893486E-03, -1.613849E-02, -4.018929E-02, -8.903423E-02, -1.646993E-01, -2.288840E-01, -1.560684E-01, 1.882585E-01, 5.512725E-01, 3.755111E-01, 5.061607E-02, -4.926193E-03, -6.126838E-04, -2.821975E-04, 3.009192E-04, -2.702120E-05
c, 1.22, 2.316977E-07, 1.803633E-06, 9.476176E-06, 4.012553E-05, 1.459870E-04, 4.782368E-04, 1.424063E-03, 3.942807E-03, 9.952411E-03, 2.292420E-02, 4.501638E-02, 7.048742E-02, 5.291064E-02, -8.983951E-02, -3.626155E-01, -3.621266E-01, 2.656979E-01, 6.892091E-01, 3.337072E-01, 1.594677E-02, -4.614546E-03, 2.502379E-03
c, 1.22, -5.127786E-08, -3.991995E-07, -2.097137E-06, -8.881375E-06, -3.230705E-05, -1.058611E-04, -3.151614E-04, -8.730066E-04, -2.203528E-03, -5.081761E-03, -9.988834E-03, -1.570961E-02, -1.183955E-02, 2.031039E-02, 8.593055E-02, 8.897427E-02, -7.678891E-02, -2.261750E-01, -2.271869E-01, 3.003127E-01, 5.953419E-01, 2.632967E-01
c, 1.22, -1.017421E-07, -8.110718E-07, -4.116344E-06, -1.823899E-05, -6.265924E-05, -2.200741E-04, -6.024678E-04, -1.843000E-03, -4.127938E-03, -1.100471E-02, -1.790120E-02, -3.676227E-02, -1.301427E-02, 1.478153E-02, 2.391713E-01, 8.964957E-02, -1.299627E-02, -1.051330E+00, 4.478536E-01, 1.804806E+00, -1.071026E+00, -5.693171E-01
c, 1.22, -1.642320E-07, -1.314241E-06, -6.632840E-06, -2.960420E-05, -1.007673E-04, -3.579039E-04, -9.666897E-04, -3.005179E-03, -6.605816E-03, -1.803820E-02, -2.853084E-02, -6.124413E-02, -1.893791E-02, 1.888653E-02, 4.329357E-01, 1.661622E-01, -3.401427E-01, -2.039320E+00, 2.794661E+00, -7.303582E-01, -1.408003E+00, 1.496335E+00
c, 22.22, 1.000000E+00
c, 1.22, -2.001522E-07, -1.478765E-06, -8.372432E-06, -3.208892E-05, -1.321413E-04, -3.714493E-04, -1.326456E-03, -2.951265E-03, -9.655762E-03, -1.616919E-02, -4.776647E-02, -4.049212E-02, -9.389925E-02, 1.920182E-01, 2.440487E-01, 8.589060E-01, -2.793145E+00, 1.564069E+00, 1.118462E+00, -4.054664E+00, 5.462054E+00, -2.638636E+00
c, 23.23, 1.0000000
p, MN , 3.500512E+04, 8.279462E+03, 2.688465E+03, 1.029490E+03, 4.380708E+02, 2.006153E+02, 9.700769E+01, 4.887052E+01, 2.529281E+01, 1.335382E+01, 7.131786E+00, 3.764365E+00, 1.946265E+00, 9.854550E-01, 4.818650E-01, 1.892120E-01, 7.798000E-02, 3.168500E-02, 0.0128700
c, 1.17, 1.100000E-05, 9.800000E-05, 5.720000E-04, 2.604000E-03, 9.779000E-03, 3.093800E-02, 8.219400E-02, 1.761490E-01, 2.891330E-01, 3.309560E-01, 2.122180E-01, 5.522700E-02, 1.207000E-03, -2.355000E-03, -1.320000E-03, -9.400000E-05, -7.000000E-06
c, 1.18, -4.000000E-06, -3.400000E-05, -1.990000E-04, -9.070000E-04, -3.425000E-03, -1.098500E-02, -2.985600E-02, -6.636600E-02, -1.135040E-01, -1.379910E-01, -4.935500E-02, 1.912420E-01, 4.023550E-01, 3.821160E-01, 1.681990E-01, 1.790500E-02, -9.580000E-04, 4.860000E-04
c, 1.18, 1.000000E-06, 1.000000E-05, 6.100000E-05, 2.780000E-04, 1.052000E-03, 3.366000E-03, 9.193000E-03, 2.040400E-02, 3.527700E-02, 4.298600E-02, 1.478300E-02, -7.085100E-02, -1.488630E-01, -1.726610E-01, -4.857000E-03, 5.718810E-01, 5.013280E-01, 3.227100E-02
c, 1.18, 3.000000E-06, 2.100000E-05, 1.380000E-04, 5.680000E-04, 2.368000E-03, 6.887000E-03, 2.080500E-02, 4.120700E-02, 8.294900E-02, 8.233000E-02, 6.764900E-02, -2.505870E-01, -3.787840E-01, -3.965170E-01, 1.150112E+00, 3.830850E-01, -8.923280E-01, -5.308700E-02
c, 1.18, -3.000000E-06, -3.200000E-05, -1.650000E-04, -8.520000E-04, -2.864000E-03, -1.033800E-02, -2.492000E-02, -6.390800E-02, -9.170400E-02, -1.688330E-01, -4.571700E-02, 4.475430E-01, 1.044544E+00, -1.485721E+00, -5.306040E-01, 1.821718E+00, -1.068450E+00, -1.281010E-01
c, 1.18, -1.000000E-06, -8.000000E-06, -4.600000E-05, -2.080000E-04, -7.920000E-04, -2.522000E-03, -6.928000E-03, -1.529200E-02, -2.661100E-02, -3.197800E-02, -1.122200E-02, 5.498800E-02, 1.104650E-01, 1.281620E-01, -2.980000E-03, -3.368240E-01, -5.424410E-01, -2.486330E-01
c, 18.18, 1.000000E+00
c, 19.19, 1.0000000
d, MN , 3.014270E+02, 9.032880E+01, 3.483370E+01, 1.497700E+01, 6.849830E+00, 3.252170E+00, 1.543090E+00, 7.156410E-01, 3.193230E-01, 1.344280E-01, 5.157000E-02, 0.0197800
c, 1.11, 3.610000E-04, 3.259000E-03, 1.641900E-02, 5.476000E-02, 1.367270E-01, 2.424190E-01, 3.103760E-01, 3.021700E-01, 2.135730E-01, 8.909400E-02, 1.085700E-02
c, 1.11, -3.670000E-04, -3.331000E-03, -1.681300E-02, -5.692900E-02, -1.457700E-01, -2.466730E-01, -2.342270E-01, 2.332000E-02, 3.875770E-01, 4.676950E-01, 1.492920E-01
c, 1.11, -5.810000E-04, -5.304000E-03, -2.701900E-02, -9.406700E-02, -2.469380E-01, -3.420510E-01, -1.462100E-02, 6.120700E-01, 3.201120E-01, -5.609790E-01, -3.146700E-01
c, 1.11, -7.460000E-04, -6.858000E-03, -3.503600E-02, -1.265920E-01, -3.598640E-01, -3.065310E-01, 7.526320E-01, 4.176590E-01, -1.072832E+00, 2.000430E-01, 5.541570E-01
c, 11.11, 1.000000E+00
c, 12.12, 1.0000000
f, MN , 3.464575261360E+00, 1.203677105162E+00, 4.596740635520E-01
c, 1.1, 1.000000E+00
c, 2.2, 1.000000E+00
c, 3.3, 1.000000E+00
g, MN , 2.816890726131E+00, 6.830618027650E-01
c, 1.1, 1.000000E+00
c, 2.2, 1.000000E+00
!
! iron                 (23s,19p,12d,3f,2g) -> [9s,8p,6d,3f,2g]
s, FE , 1.327714E+07, 1.987888E+06, 4.523871E+05, 1.281437E+05, 4.180917E+04, 1.509533E+04, 5.888438E+03, 2.442876E+03, 1.065857E+03, 4.849096E+02, 2.284585E+02, 1.107453E+02, 5.443116E+01, 2.501096E+01, 1.259262E+01, 6.323202E+00, 2.883384E+00, 1.382868E+00, 6.322010E-01, 1.492380E-01, 6.849400E-02, 3.038100E-02, 0.0134800
c, 1.22, 1.976511E-06, 1.536912E-05, 8.085571E-05, 3.415253E-04, 1.243883E-03, 4.047547E-03, 1.198848E-02, 3.237358E-02, 7.854828E-02, 1.637396E-01, 2.687335E-01, 2.896317E-01, 1.554235E-01, 6.284331E-02, 9.927972E-02, 6.931444E-02, 8.885666E-03, -2.776200E-04, 1.271590E-06, -1.537759E-05, 2.552339E-05, 1.483208E-06
c, 1.22, -1.020185E-06, -7.935347E-06, -4.173309E-05, -1.764249E-04, -6.426379E-04, -2.097440E-03, -6.238750E-03, -1.707492E-02, -4.248570E-02, -9.392294E-02, -1.730554E-01, -2.386626E-01, -1.623971E-01, 1.869345E-01, 5.495686E-01, 3.723118E-01, 5.057065E-02, -4.072645E-03, -2.732199E-04, -2.612296E-04, 2.547393E-04, -2.990448E-05
c, 1.22, 2.340322E-07, 1.821727E-06, 9.571315E-06, 4.052652E-05, 1.474531E-04, 4.830333E-04, 1.438609E-03, 3.983915E-03, 1.006355E-02, 2.320610E-02, 4.566780E-02, 7.169322E-02, 5.421018E-02, -9.163776E-02, -3.693219E-01, -3.616033E-01, 2.734191E-01, 6.889090E-01, 3.294179E-01, 1.558687E-02, -4.161049E-03, 2.512001E-03
c, 1.22, -5.062297E-08, -3.940586E-07, -2.070340E-06, -8.766406E-06, -3.189537E-05, -1.044911E-04, -3.112113E-04, -8.620181E-04, -2.178129E-03, -5.026970E-03, -9.908113E-03, -1.561357E-02, -1.187731E-02, 2.031246E-02, 8.560291E-02, 8.702717E-02, -7.758197E-02, -2.214919E-01, -2.196263E-01, 2.869893E-01, 5.927434E-01, 2.762253E-01
c, 1.22, -9.957952E-08, -7.925506E-07, -4.031635E-06, -1.780938E-05, -6.142010E-05, -2.147300E-04, -5.912544E-04, -1.797193E-03, -4.061089E-03, -1.073419E-02, -1.773464E-02, -3.586338E-02, -1.374002E-02, 1.645324E-02, 2.322749E-01, 9.256802E-02, -3.322957E-02, -9.860290E-01, 4.046445E-01, 1.688889E+00, -8.479093E-01, -6.816407E-01
c, 1.22, -1.678013E-07, -1.337004E-06, -6.790249E-06, -3.005871E-05, -1.033899E-04, -3.626365E-04, -9.947359E-04, -3.038134E-03, -6.831095E-03, -1.819172E-02, -2.987575E-02, -6.129076E-02, -2.302594E-02, 2.701671E-02, 4.229967E-01, 2.153088E-01, -4.343164E-01, -1.950348E+00, 2.720233E+00, -6.123241E-01, -1.468329E+00, 1.469516E+00
c, 22.22, 1.000000E+00
c, 1.22, -1.979190E-07, -1.454458E-06, -8.296892E-06, -3.147678E-05, -1.312505E-04, -3.631851E-04, -1.321103E-03, -2.874345E-03, -9.655667E-03, -1.565078E-02, -4.818210E-02, -3.801945E-02, -9.789664E-02, 1.990898E-01, 2.020013E-01, 9.776064E-01, -3.003579E+00, 1.801662E+00, 9.747971E-01, -3.897557E+00, 5.227909E+00, -2.518672E+00
c, 23.23, 1.0000000
p, FE , 3.828205E+04, 9.061556E+03, 2.944450E+03, 1.128158E+03, 4.803380E+02, 2.201368E+02, 1.065482E+02, 5.374262E+01, 2.786318E+01, 1.474382E+01, 7.893351E+00, 4.179497E+00, 2.165669E+00, 1.097240E+00, 5.360850E-01, 2.023740E-01, 8.174200E-02, 3.266200E-02, 0.0130500
c, 1.18, 1.100000E-05, 9.700000E-05, 5.660000E-04, 2.575000E-03, 9.676000E-03, 3.064400E-02, 8.155300E-02, 1.752450E-01, 2.884650E-01, 3.307340E-01, 2.127700E-01, 5.620300E-02, 1.807000E-03, -1.999000E-03, -1.155000E-03, -7.900000E-05, -3.000000E-06, -1.000000E-06
c, 1.18, -4.000000E-06, -3.400000E-05, -1.990000E-04, -9.110000E-04, -3.437000E-03, -1.104200E-02, -3.006100E-02, -6.704900E-02, -1.150700E-01, -1.399170E-01, -4.948000E-02, 1.917090E-01, 4.030120E-01, 3.807170E-01, 1.693050E-01, 1.787200E-02, -1.433000E-03, 5.990000E-04
c, 1.18, 1.000000E-06, 1.100000E-05, 6.600000E-05, 2.950000E-04, 1.134000E-03, 3.585000E-03, 9.950000E-03, 2.181000E-02, 3.866100E-02, 4.562800E-02, 1.795800E-02, -8.159300E-02, -1.581940E-01, -1.890710E-01, 4.462100E-02, 6.116920E-01, 4.461700E-01, 2.030900E-02
c, 1.18, 3.000000E-06, 2.200000E-05, 1.470000E-04, 5.980000E-04, 2.527000E-03, 7.260000E-03, 2.230000E-02, 4.359200E-02, 8.982400E-02, 8.632800E-02, 7.970000E-02, -2.943090E-01, -4.046430E-01, -3.242020E-01, 1.189837E+00, 2.280980E-01, -8.474340E-01, -2.274000E-02
c, 1.18, -3.000000E-06, -3.300000E-05, -1.780000E-04, -8.800000E-04, -3.075000E-03, -1.071400E-02, -2.695300E-02, -6.627900E-02, -1.011440E-01, -1.704670E-01, -8.377500E-02, 6.056490E-01, 9.572390E-01, -1.734836E+00, -9.786500E-02, 1.574813E+00, -1.081817E+00, -6.820800E-02
c, 1.18, 1.000000E-06, 7.000000E-06, 4.400000E-05, 1.970000E-04, 7.510000E-04, 2.391000E-03, 6.595000E-03, 1.457000E-02, 2.552900E-02, 3.048500E-02, 1.085300E-02, -5.238500E-02, -1.032710E-01, -1.212410E-01, 8.400000E-04, 3.272880E-01, 5.442260E-01, 2.589440E-01
c, 18.18, 1.000000E+00
c, 19.19, 1.0000000
d, FE , 3.385060E+02, 1.014920E+02, 3.918670E+01, 1.690340E+01, 7.762960E+00, 3.698870E+00, 1.759630E+00, 8.166510E-01, 3.638210E-01, 1.525410E-01, 5.799100E-02, 0.0220500
c, 1.11, 3.560000E-04, 3.229000E-03, 1.641400E-02, 5.513300E-02, 1.375020E-01, 2.425950E-01, 3.085230E-01, 2.998140E-01, 2.150480E-01, 9.257700E-02, 1.190800E-02
c, 1.11, -3.910000E-04, -3.576000E-03, -1.819100E-02, -6.209000E-02, -1.592870E-01, -2.697760E-01, -2.389970E-01, 6.198500E-02, 4.136570E-01, 4.348780E-01, 1.142190E-01
c, 1.11, -5.650000E-04, -5.185000E-03, -2.661100E-02, -9.307900E-02, -2.482970E-01, -3.498230E-01, 3.692200E-02, 6.494720E-01, 2.342380E-01, -6.097450E-01, -2.622020E-01
c, 1.11, -8.160000E-04, -7.124000E-03, -3.856000E-02, -1.335670E-01, -4.152110E-01, -2.793690E-01, 9.276650E-01, 1.855890E-01, -1.079616E+00, 4.197090E-01, 4.038090E-01
c, 11.11, 1.000000E+00
c, 12.12, 1.0000000
f, FE , 5.052426449402E+00, 1.231289001076E+00, 3.511720962166E-01
c, 1.1, 1.000000E+00
c, 2.2, 1.000000E+00
c, 3.3, 1.000000E+00
g, FE , 3.787913037852E+00, 5.812995677254E-01
c, 1.1, 1.000000E+00
c, 2.2, 1.000000E+00
!
! cobalt               (23s,19p,12d,3f,2g) -> [9s,8p,6d,3f,2g]
s, CO , 1.437022E+07, 2.151540E+06, 4.896257E+05, 1.386903E+05, 4.524989E+04, 1.633762E+04, 6.373073E+03, 2.643958E+03, 1.153614E+03, 5.248606E+02, 2.473069E+02, 1.199063E+02, 5.896429E+01, 2.713616E+01, 1.368912E+01, 6.882771E+00, 3.144647E+00, 1.506266E+00, 6.872680E-01, 1.609720E-01, 7.301700E-02, 3.207100E-02, 0.0140900
c, 1.22, 1.961579E-06, 1.525308E-05, 8.024671E-05, 3.389582E-04, 1.234551E-03, 4.017237E-03, 1.189936E-02, 3.213721E-02, 7.799970E-02, 1.626825E-01, 2.671849E-01, 2.881411E-01, 1.548301E-01, 6.451896E-02, 1.030728E-01, 7.137991E-02, 9.131332E-03, -2.919679E-04, -5.581488E-06, -1.732351E-05, 2.132347E-05, -3.016488E-07
c, 1.22, -1.032046E-06, -8.027614E-06, -4.221930E-05, -1.784817E-04, -6.501411E-04, -2.121909E-03, -6.311755E-03, -1.727558E-02, -4.299353E-02, -9.507125E-02, -1.752212E-01, -2.416127E-01, -1.645933E-01, 1.880060E-01, 5.505157E-01, 3.701682E-01, 5.007243E-02, -3.975686E-03, -2.896409E-04, -2.552515E-04, 2.182807E-04, -3.660248E-05
c, 1.22, 2.357772E-07, 1.835300E-06, 9.642951E-06, 4.082978E-05, 1.485630E-04, 4.866688E-04, 1.449618E-03, 4.015116E-03, 1.014820E-02, 2.342321E-02, 4.617220E-02, 7.262205E-02, 5.512470E-02, -9.356803E-02, -3.752066E-01, -3.595010E-01, 2.821187E-01, 6.882851E-01, 3.243680E-01, 1.501498E-02, -3.906005E-03, 2.450562E-03
c, 1.22, -4.983880E-08, -3.879304E-07, -2.038379E-06, -8.630129E-06, -3.140519E-05, -1.028682E-04, -3.064776E-04, -8.488581E-04, -2.146732E-03, -4.957499E-03, -9.792183E-03, -1.545065E-02, -1.181794E-02, 2.031574E-02, 8.494754E-02, 8.455870E-02, -7.824438E-02, -2.161403E-01, -2.120657E-01, 2.777048E-01, 5.886342E-01, 2.865914E-01
c, 1.22, -1.733620E-07, -1.376434E-06, -7.026909E-06, -3.089757E-05, -1.071929E-04, -3.721161E-04, -1.033758E-03, -3.111602E-03, -7.127428E-03, -1.859372E-02, -3.148302E-02, -6.222078E-02, -2.684359E-02, 3.499360E-02, 4.220093E-01, 2.573147E-01, -5.363089E-01, -1.856112E+00, 2.651475E+00, -5.228775E-01, -1.483086E+00, 1.420599E+00
c, 1.22, -9.633772E-08, -7.654083E-07, -3.903640E-06, -1.718665E-05, -5.952640E-05, -2.070482E-04, -5.737293E-04, -1.731567E-03, -3.950029E-03, -1.033969E-02, -1.736027E-02, -3.449074E-02, -1.422040E-02, 1.816713E-02, 2.219044E-01, 9.496945E-02, -5.356770E-02, -9.071045E-01, 3.491874E-01, 1.586689E+00, -6.425986E-01, -7.884823E-01
c, 22.22, 1.000000E+00
c, 1.22, -1.968109E-07, -1.439789E-06, -8.265947E-06, -3.108989E-05, -1.310184E-04, -3.577366E-04, -1.321726E-03, -2.821630E-03, -9.692646E-03, -1.528143E-02, -4.871094E-02, -3.611465E-02, -1.014559E-01, 2.059185E-01, 1.740209E-01, 1.061896E+00, -3.187512E+00, 2.052730E+00, 7.962451E-01, -3.730949E+00, 5.018110E+00, -2.419108E+00
c, 23.23, 1.0000000
p, CO , 4.196140E+04, 9.928306E+03, 3.224971E+03, 1.235293E+03, 5.258469E+02, 2.409762E+02, 1.166418E+02, 5.884834E+01, 3.052910E+01, 1.616943E+01, 8.664236E+00, 4.591943E+00, 2.381048E+00, 1.206246E+00, 5.888220E-01, 2.246580E-01, 9.043600E-02, 3.584800E-02, 0.0142100
c, 1.17, 1.100000E-05, 9.500000E-05, 5.570000E-04, 2.538000E-03, 9.554000E-03, 3.033500E-02, 8.098400E-02, 1.746920E-01, 2.885440E-01, 3.311360E-01, 2.128970E-01, 5.629500E-02, 1.895000E-03, -1.955000E-03, -1.126000E-03, -7.400000E-05, -3.000000E-06
c, 1.18, -4.000000E-06, -3.400000E-05, -1.980000E-04, -9.060000E-04, -3.428000E-03, -1.103900E-02, -3.015700E-02, -6.754900E-02, -1.164660E-01, -1.414410E-01, -4.871700E-02, 1.946550E-01, 4.041480E-01, 3.789040E-01, 1.673060E-01, 1.771900E-02, -1.252000E-03, 5.510000E-04
c, 1.18, 1.000000E-06, 1.100000E-05, 6.900000E-05, 3.080000E-04, 1.187000E-03, 3.760000E-03, 1.047800E-02, 2.305800E-02, 4.109500E-02, 4.852900E-02, 1.882100E-02, -8.898300E-02, -1.710610E-01, -1.897640E-01, 7.187400E-02, 6.049170E-01, 4.357830E-01, 2.341000E-02
c, 1.18, 3.000000E-06, 2.300000E-05, 1.500000E-04, 6.200000E-04, 2.592000E-03, 7.571000E-03, 2.300100E-02, 4.594300E-02, 9.293700E-02, 9.340700E-02, 8.015200E-02, -3.177930E-01, -4.378130E-01, -2.329460E-01, 1.164897E+00, 1.731560E-01, -8.160710E-01, -3.118700E-02
c, 1.18, -4.000000E-06, -3.300000E-05, -1.850000E-04, -8.870000E-04, -3.204000E-03, -1.084900E-02, -2.833100E-02, -6.736900E-02, -1.083230E-01, -1.719860E-01, -1.084480E-01, 7.416070E-01, 8.082640E-01, -1.780272E+00, 6.365300E-02, 1.474242E+00, -1.038549E+00, -8.033000E-02
c, 1.18, 1.000000E-06, 7.000000E-06, 4.400000E-05, 1.990000E-04, 7.600000E-04, 2.425000E-03, 6.706000E-03, 1.489000E-02, 2.618100E-02, 3.131000E-02, 1.084800E-02, -5.386200E-02, -1.061120E-01, -1.217750E-01, 3.863000E-03, 3.271980E-01, 5.419610E-01, 2.617780E-01
c, 18.18, 1.000000E+00
c, 19.19, 1.0000000
d, CO , 3.753200E+02, 1.126040E+02, 4.351900E+01, 1.881470E+01, 8.664910E+00, 4.137110E+00, 1.970800E+00, 9.150070E-01, 4.073700E-01, 1.704440E-01, 6.437900E-02, 0.0243200
c, 1.11, 3.560000E-04, 3.239000E-03, 1.656900E-02, 5.598300E-02, 1.394030E-01, 2.443780E-01, 3.081070E-01, 2.972660E-01, 2.136850E-01, 9.341400E-02, 1.248300E-02
c, 1.11, -4.110000E-04, -3.774000E-03, -1.931600E-02, -6.643700E-02, -1.705420E-01, -2.854770E-01, -2.328840E-01, 9.447100E-02, 4.201780E-01, 4.094740E-01, 1.040510E-01
c, 1.11, -8.270000E-04, -7.041000E-03, -3.926800E-02, -1.333410E-01, -4.342300E-01, -2.565540E-01, 9.662400E-01, 1.097980E-01, -1.047035E+00, 4.375990E-01, 3.852040E-01
c, 1.11, -5.450000E-04, -5.028000E-03, -2.594500E-02, -9.110400E-02, -2.453950E-01, -3.481600E-01, 7.008300E-02, 6.494450E-01, 1.939420E-01, -6.184680E-01, -2.610280E-01
c, 11.11, 1.000000E+00
c, 12.12, 1.0000000
f, CO , 6.578395800389E+00, 1.448104823051E+00, 4.162171776866E-01
c, 1.1, 1.000000E+00
c, 2.2, 1.000000E+00
c, 3.3, 1.000000E+00
g, CO , 3.947480560610E+00, 7.181414595113E-01
c, 1.1, 1.000000E+00
c, 2.2, 1.000000E+00
!
! nickel               (23s,19p,12d,3f,2g) -> [9s,8p,6d,3f,2g]
s, NI , 1.550302E+07, 2.321071E+06, 5.281802E+05, 1.496040E+05, 4.880907E+04, 1.762239E+04, 6.874201E+03, 2.851857E+03, 1.244334E+03, 5.661547E+02, 2.667873E+02, 1.293752E+02, 6.365161E+01, 2.933302E+01, 1.482212E+01, 7.460513E+00, 3.413576E+00, 1.632884E+00, 7.435790E-01, 1.725920E-01, 7.742000E-02, 3.370100E-02, 0.0146700
c, 1.22, 2.085023E-06, 1.621425E-05, 8.530773E-05, 3.603793E-04, 1.312632E-03, 4.272395E-03, 1.265994E-02, 3.423065E-02, 8.326735E-02, 1.745758E-01, 2.898023E-01, 3.207323E-01, 1.778265E-01, 3.633007E-02, 2.089458E-02, 1.596954E-02, 1.730245E-03, 4.817365E-04, 1.246800E-04, 2.340378E-05, -1.348962E-05, 4.799539E-06
c, 1.22, -7.298155E-07, -5.677768E-06, -2.985922E-05, -1.262784E-04, -4.600252E-04, -1.503230E-03, -4.479171E-03, -1.232512E-02, -3.097639E-02, -6.998651E-02, -1.339256E-01, -1.966881E-01, -1.402258E-01, 1.960730E-01, 5.564517E-01, 3.702167E-01, 5.396034E-02, 4.706492E-03, 3.736115E-03, -7.468050E-05, 9.575336E-05, -3.437115E-05
c, 1.22, 2.453237E-07, 1.909637E-06, 1.003489E-05, 4.248835E-05, 1.546187E-04, 5.064550E-04, 1.508840E-03, 4.178816E-03, 1.056668E-02, 2.439300E-02, 4.812101E-02, 7.565170E-02, 5.748534E-02, -9.783186E-02, -3.864536E-01, -3.606598E-01, 2.888650E-01, 6.830917E-01, 3.206778E-01, 1.651471E-02, 3.124693E-04, 5.347675E-03
c, 1.22, -5.114261E-08, -3.980779E-07, -2.092033E-06, -8.856836E-06, -3.223602E-05, -1.055757E-04, -3.146356E-04, -8.714113E-04, -2.205415E-03, -5.095517E-03, -1.008237E-02, -1.592070E-02, -1.222037E-02, 2.115869E-02, 8.747304E-02, 8.511605E-02, -8.115683E-02, -2.166359E-01, -2.076958E-01, 2.699296E-01, 5.842711E-01, 2.957903E-01
c, 1.22, -1.771733E-07, -1.397615E-06, -7.203859E-06, -3.128552E-05, -1.102699E-04, -3.755735E-04, -1.067900E-03, -3.128427E-03, -7.410272E-03, -1.859501E-02, -3.322798E-02, -6.118440E-02, -3.286334E-02, 4.844202E-02, 3.989880E-01, 3.379290E-01, -7.016224E-01, -1.694434E+00, 2.582680E+00, -5.498758E-01, -1.394551E+00, 1.361618E+00
c, 1.22, -9.762069E-08, -7.741142E-07, -3.959746E-06, -1.736914E-05, -6.044953E-05, -2.090555E-04, -5.834312E-04, -1.746713E-03, -4.026784E-03, -1.042362E-02, -1.781172E-02, -3.466996E-02, -1.540945E-02, 2.086455E-02, 2.206820E-01, 1.073966E-01, -8.310668E-02, -8.942999E-01, 3.750141E-01, 1.496753E+00, -5.320390E-01, -8.263939E-01
c, 22.22, 1.000000E+00
c, 1.22, -1.988311E-07, -1.449716E-06, -8.363444E-06, -3.125532E-05, -1.327624E-04, -3.589662E-04, -1.341488E-03, -2.824018E-03, -9.863607E-03, -1.523481E-02, -4.984489E-02, -3.522354E-02, -1.056424E-01, 2.138034E-01, 1.517675E-01, 1.180428E+00, -3.526490E+00, 2.550815E+00, 4.306461E-01, -3.450041E+00, 4.740342E+00, -2.312156E+00
c, 23.23, 1.0000000
p, NI , 4.506662E+04, 1.066264E+04, 3.463431E+03, 1.326624E+03, 5.647414E+02, 2.588288E+02, 1.253115E+02, 6.324233E+01, 3.282406E+01, 1.739692E+01, 9.324394E+00, 4.938839E+00, 2.562025E+00, 1.299294E+00, 6.346780E-01, 2.322620E-01, 9.154600E-02, 3.564300E-02, 0.0138800
c, 1.18, 1.100000E-05, 9.600000E-05, 5.640000E-04, 2.570000E-03, 9.677000E-03, 3.074200E-02, 8.206500E-02, 1.768450E-01, 2.911620E-01, 3.308160E-01, 2.088190E-01, 5.373900E-02, 1.709000E-03, -1.798000E-03, -1.046000E-03, -6.200000E-05, 1.000000E-07, -1.000000E-06
c, 1.18, -4.000000E-06, -3.500000E-05, -2.020000E-04, -9.250000E-04, -3.499000E-03, -1.128000E-02, -3.081900E-02, -6.903600E-02, -1.187330E-01, -1.424430E-01, -4.310700E-02, 2.034990E-01, 4.062280E-01, 3.709380E-01, 1.643120E-01, 1.726500E-02, -1.682000E-03, 6.510000E-04
c, 1.18, 2.000000E-06, 1.400000E-05, 8.400000E-05, 3.710000E-04, 1.460000E-03, 4.537000E-03, 1.292200E-02, 2.776600E-02, 5.095600E-02, 5.674500E-02, 2.411900E-02, -1.250870E-01, -2.065410E-01, -2.149830E-01, 2.078190E-01, 6.385420E-01, 3.262840E-01, 1.298100E-02
c, 1.18, 4.000000E-06, 3.600000E-05, 1.990000E-04, 9.590000E-04, 3.463000E-03, 1.175600E-02, 3.069000E-02, 7.308100E-02, 1.168270E-01, 1.911630E-01, 1.065430E-01, -9.499240E-01, -5.636050E-01, 1.934611E+00, -5.101770E-01, -1.172297E+00, 1.015898E+00, 2.379800E-02
c, 1.18, 3.000000E-06, 2.400000E-05, 1.550000E-04, 6.460000E-04, 2.689000E-03, 7.899000E-03, 2.391200E-02, 4.800600E-02, 9.621300E-02, 9.758200E-02, 7.702200E-02, -3.601360E-01, -4.455890E-01, -1.165380E-01, 1.170503E+00, -3.893100E-02, -7.688140E-01, -5.941000E-03
c, 1.18, 1.000000E-06, 7.000000E-06, 4.100000E-05, 1.860000E-04, 7.120000E-04, 2.269000E-03, 6.291000E-03, 1.393400E-02, 2.453100E-02, 2.877000E-02, 8.781000E-03, -5.173100E-02, -9.594500E-02, -1.106750E-01, 2.727000E-03, 3.150270E-01, 5.428100E-01, 2.757520E-01
c, 18.18, 1.000000E+00
c, 19.19, 1.0000000
d, NI , 4.143427E+02, 1.243926E+02, 4.811540E+01, 2.084200E+01, 9.622100E+00, 4.603400E+00, 2.196300E+00, 1.020600E+00, 4.544000E-01, 1.900000E-01, 7.150000E-02, 0.0269100
c, 1.11, 3.500000E-04, 3.200000E-03, 1.647700E-02, 5.600100E-02, 1.392340E-01, 2.427760E-01, 3.040690E-01, 2.933190E-01, 2.172590E-01, 1.046990E-01, 1.733900E-02
c, 1.11, -3.620000E-04, -3.335000E-03, -1.717600E-02, -5.924500E-02, -1.512320E-01, -2.544610E-01, -2.287180E-01, 2.061600E-02, 3.427530E-01, 4.738710E-01, 1.834350E-01
c, 1.11, -5.290000E-04, -4.928000E-03, -2.537200E-02, -8.965400E-02, -2.387440E-01, -3.597210E-01, 4.444000E-03, 5.965470E-01, 3.313020E-01, -5.090090E-01, -3.501390E-01
c, 1.11, -7.870000E-04, -6.778000E-03, -3.772600E-02, -1.291250E-01, -4.148090E-01, -2.839570E-01, 8.671940E-01, 2.723270E-01, -9.868420E-01, 1.853600E-01, 5.026100E-01
c, 11.11, 1.000000E+00
c, 12.12, 1.0000000
f, NI , 7.638533717491E+00, 1.681163684256E+00, 5.031645086469E-01
c, 1.1, 1.000000E+00
c, 2.2, 1.000000E+00
c, 3.3, 1.000000E+00
g, NI , 4.497798548933E+00, 7.398096637840E-01
c, 1.1, 1.000000E+00
c, 2.2, 1.000000E+00
!
! copper               (23s,19p,12d,3f,2g) -> [9s,8p,6d,3f,2g]
s, CU , 1.666549E+07, 2.495213E+06, 5.678507E+05, 1.608531E+05, 5.248186E+04, 1.894885E+04, 7.391655E+03, 3.066517E+03, 1.337994E+03, 6.087830E+02, 2.868980E+02, 1.391530E+02, 6.849455E+01, 3.160108E+01, 1.599158E+01, 8.056510E+00, 3.690329E+00, 1.762902E+00, 8.012690E-01, 1.842430E-01, 8.179300E-02, 3.530300E-02, 0.0152400
c, 1.22, 1.922210E-06, 1.494655E-05, 7.863106E-05, 3.321189E-04, 1.209649E-03, 3.936231E-03, 1.166031E-02, 3.149512E-02, 7.646385E-02, 1.595162E-01, 2.618983E-01, 2.816708E-01, 1.509587E-01, 7.041955E-02, 1.180039E-01, 8.015187E-02, 1.020122E-02, -3.720464E-04, -2.206886E-05, -2.401085E-05, 1.529816E-05, -5.151167E-06
c, 1.22, -1.082642E-06, -8.420869E-06, -4.428625E-05, -1.872071E-04, -6.819265E-04, -2.225485E-03, -6.619620E-03, -1.811400E-02, -4.506622E-02, -9.955443E-02, -1.830558E-01, -2.510577E-01, -1.703417E-01, 1.900077E-01, 5.507048E-01, 3.642532E-01, 4.868977E-02, -3.799993E-03, -3.156308E-04, -2.430411E-04, 1.553645E-04, -5.180256E-05
c, 1.22, 2.389605E-07, 1.860009E-06, 9.772580E-06, 4.137619E-05, 1.505588E-04, 4.932175E-04, 1.469467E-03, 4.071487E-03, 1.030091E-02, 2.381408E-02, 4.707008E-02, 7.424450E-02, 5.657657E-02, -9.760862E-02, -3.856399E-01, -3.540312E-01, 2.983959E-01, 6.861809E-01, 3.150989E-01, 1.394564E-02, -3.611640E-03, 2.289115E-03
c, 1.22, -4.823436E-08, -3.753858E-07, -1.972743E-06, -8.349961E-06, -3.039535E-05, -9.953010E-05, -2.967188E-04, -8.217293E-04, -2.081377E-03, -4.811149E-03, -9.537683E-03, -1.507351E-02, -1.161088E-02, 2.032716E-02, 8.327403E-02, 7.953125E-02, -7.901524E-02, -2.054312E-01, -1.985134E-01, 2.627133E-01, 5.794031E-01, 3.054149E-01
c, 1.22, -1.849356E-07, -1.461905E-06, -7.510534E-06, -3.274989E-05, -1.148239E-04, -3.935903E-04, -1.110617E-03, -3.284174E-03, -7.697235E-03, -1.959013E-02, -3.444712E-02, -6.507176E-02, -3.269416E-02, 4.738915E-02, 4.333712E-01, 3.189521E-01, -7.281955E-01, -1.663116E+00, 2.513267E+00, -3.736861E-01, -1.479102E+00, 1.315894E+00
c, 1.22, -8.876635E-08, -7.032135E-07, -3.601366E-06, -1.576871E-05, -5.499726E-05, -1.897055E-04, -5.311656E-04, -1.584593E-03, -3.671316E-03, -9.458893E-03, -1.630134E-02, -3.145402E-02, -1.444712E-02, 2.037856E-02, 1.997307E-01, 9.475926E-02, -7.935398E-02, -7.591353E-01, 2.365079E-01, 1.422604E+00, -3.066203E-01, -9.619310E-01
c, 22.22, 1.000000E+00
c, 1.22, -1.980951E-07, -1.446191E-06, -8.326308E-06, -3.119380E-05, -1.320842E-04, -3.585362E-04, -1.333996E-03, -2.824728E-03, -9.806333E-03, -1.529323E-02, -4.956573E-02, -3.583468E-02, -1.044906E-01, 2.105854E-01, 1.646732E-01, 1.150513E+00, -3.483732E+00, 2.516636E+00, 4.429064E-01, -3.404310E+00, 4.627850E+00, -2.240120E+00
c, 23.23, 1.0000000
p, CU , 4.821841E+04, 1.142055E+04, 3.713569E+03, 1.423762E+03, 6.066041E+02, 2.782564E+02, 1.348449E+02, 6.812254E+01, 3.540088E+01, 1.879029E+01, 1.008356E+01, 5.346120E+00, 2.775228E+00, 1.407564E+00, 6.872130E-01, 2.468220E-01, 9.622000E-02, 3.703700E-02, 0.0142600
c, 1.18, 1.100000E-05, 9.700000E-05, 5.690000E-04, 2.589000E-03, 9.742000E-03, 3.093000E-02, 8.253000E-02, 1.777580E-01, 2.922250E-01, 3.303490E-01, 2.068630E-01, 5.279300E-02, 1.718000E-03, -1.701000E-03, -9.760000E-04, -5.400000E-05, 1.000000E-07, -1.000000E-06
c, 1.18, -4.000000E-06, -3.500000E-05, -2.060000E-04, -9.410000E-04, -3.556000E-03, -1.146100E-02, -3.130900E-02, -7.013900E-02, -1.205620E-01, -1.435520E-01, -4.032700E-02, 2.084660E-01, 4.087240E-01, 3.682010E-01, 1.596530E-01, 1.595500E-02, -1.681000E-03, 6.310000E-04
c, 1.18, 2.000000E-06, 1.300000E-05, 7.900000E-05, 3.490000E-04, 1.373000E-03, 4.261000E-03, 1.214600E-02, 2.606400E-02, 4.790700E-02, 5.282900E-02, 2.157500E-02, -1.177830E-01, -1.883970E-01, -2.019160E-01, 1.737430E-01, 6.368480E-01, 3.515180E-01, 1.238300E-02
c, 1.18, 3.000000E-06, 2.500000E-05, 1.630000E-04, 6.760000E-04, 2.808000E-03, 8.255000E-03, 2.494600E-02, 5.016000E-02, 1.002890E-01, 1.023190E-01, 7.724100E-02, -3.844490E-01, -4.513540E-01, -9.477800E-02, 1.173118E+00, -5.413300E-02, -7.282440E-01, 4.270000E-04
c, 1.18, 4.000000E-06, 3.700000E-05, 1.900000E-04, 9.780000E-04, 3.308000E-03, 1.198000E-02, 2.920700E-02, 7.512200E-02, 1.078350E-01, 2.073790E-01, 6.040600E-02, -8.949770E-01, -5.584020E-01, 1.899706E+00, -5.022240E-01, -1.182413E+00, 1.044507E+00, 1.223600E-02
c, 1.18, 1.000000E-06, 7.000000E-06, 4.000000E-05, 1.820000E-04, 6.970000E-04, 2.220000E-03, 6.163000E-03, 1.363100E-02, 2.403300E-02, 2.786200E-02, 7.975000E-03, -5.113300E-02, -9.230500E-02, -1.064580E-01, 3.738000E-03, 3.105410E-01, 5.419030E-01, 2.825020E-01
c, 18.18, 1.000000E+00
c, 19.19, 1.0000000
d, CU , 5.278860E+02, 1.587330E+02, 6.155560E+01, 2.688340E+01, 1.251750E+01, 6.069770E+00, 2.958319E+00, 1.414122E+00, 6.533290E-01, 2.866920E-01, 1.150140E-01, 0.0461400
c, 1.11, 2.560000E-04, 2.378000E-03, 1.272200E-02, 4.501200E-02, 1.171960E-01, 2.185550E-01, 2.914480E-01, 2.971380E-01, 2.360920E-01, 1.314440E-01, 3.434500E-02
c, 1.11, -3.160000E-04, -2.958000E-03, -1.587700E-02, -5.686400E-02, -1.535840E-01, -2.811390E-01, -2.685180E-01, 2.313000E-02, 3.566200E-01, 4.184700E-01, 1.928270E-01
c, 1.11, -5.930000E-04, -5.106000E-03, -2.992200E-02, -1.032930E-01, -3.595680E-01, -4.128070E-01, 7.476890E-01, 5.425150E-01, -9.777060E-01, -8.860300E-02, 6.550700E-01
c, 1.11, 3.790000E-04, 3.573000E-03, 1.922900E-02, 6.990300E-02, 1.993800E-01, 3.488480E-01, 5.139400E-02, -5.596790E-01, -3.845810E-01, 4.389250E-01, 4.904980E-01
c, 11.11, 1.000000E+00
c, 12.12, 1.0000000
f, CU , 9.327172310327E+00, 2.405858052241E+00, 6.157862680964E-01
c, 1.1, 1.000000E+00
c, 2.2, 1.000000E+00
c, 3.3, 1.000000E+00
g, CU , 5.138424739870E+00, 8.075696705149E-01
c, 1.1, 1.000000E+00
c, 2.2, 1.000000E+00
!
! zinc                 (23s,19p,12d,3f,2g) -> [9s,8p,6d,3f,2g]
s, ZN , 1.785293E+07, 2.673038E+06, 6.083244E+05, 1.723176E+05, 5.622269E+04, 2.029985E+04, 7.918871E+03, 3.285340E+03, 1.433524E+03, 6.522889E+02, 3.074360E+02, 1.491466E+02, 7.345108E+01, 3.392562E+01, 1.718947E+01, 8.666595E+00, 3.972505E+00, 1.894665E+00, 8.593850E-01, 1.952560E-01, 8.585400E-02, 3.678100E-02, 0.0157600
c, 1.22, 2.106603E-06, 1.638051E-05, 8.617178E-05, 3.640028E-04, 1.325778E-03, 4.315394E-03, 1.278917E-02, 3.459541E-02, 8.423468E-02, 1.769497E-01, 2.947718E-01, 3.286054E-01, 1.837326E-01, 2.845640E-02, -1.562471E-03, 1.057694E-03, -4.832147E-04, 1.795943E-04, -7.198366E-05, 2.200105E-05, -1.565510E-05, 4.980717E-06
c, 1.22, -6.503871E-07, -5.059606E-06, -2.660362E-05, -1.125168E-04, -4.098844E-04, -1.340085E-03, -3.996271E-03, -1.102397E-02, -2.783658E-02, -6.352200E-02, -1.235647E-01, -1.860330E-01, -1.345412E-01, 2.026370E-01, 5.627948E-01, 3.687315E-01, 5.055865E-02, -2.856100E-04, 1.213965E-03, -1.706895E-04, 1.266229E-04, -4.036833E-05
c, 1.22, 2.455424E-07, 1.911263E-06, 1.004137E-05, 4.251710E-05, 1.546957E-04, 5.068054E-04, 1.509742E-03, 4.183744E-03, 1.058425E-02, 2.447935E-02, 4.837945E-02, 7.630985E-02, 5.798021E-02, -1.010517E-01, -3.950702E-01, -3.534286E-01, 3.070109E-01, 6.935144E-01, 3.040583E-01, 1.003318E-02, -4.007622E-03, 1.059799E-03
c, 1.22, -1.379282E-07, -1.098688E-06, -5.581627E-06, -2.469757E-05, -8.499700E-05, -2.979550E-04, -8.180999E-04, -2.498043E-03, -5.630866E-03, -1.501607E-02, -2.479935E-02, -5.092472E-02, -1.923797E-02, 2.480840E-02, 3.402582E-01, 1.317501E-01, -2.092734E-01, -1.289970E+00, 9.898685E-01, 1.477960E+00, -1.234764E+00, -2.308975E-01
c, 1.22, 4.916948E-08, 3.829348E-07, 2.010287E-06, 8.520784E-06, 3.096268E-05, 1.016040E-04, 3.021322E-04, 8.393851E-04, 2.119040E-03, 4.923291E-03, 9.713665E-03, 1.549413E-02, 1.170570E-02, -2.068558E-02, -8.652477E-02, -7.840824E-02, 7.950591E-02, 2.182560E-01, 1.957366E-01, -3.195337E-01, -5.833695E-01, -2.511224E-01
c, 1.22, -1.951222E-07, -1.513488E-06, -7.991991E-06, -3.361493E-05, -1.233416E-04, -4.000292E-04, -1.206705E-03, -3.298144E-03, -8.503531E-03, -1.932075E-02, -3.951180E-02, -6.074193E-02, -5.154698E-02, 9.063520E-02, 3.930253E-01, 5.283548E-01, -1.462611E+00, -8.366769E-01, 2.615168E+00, -2.241322E+00, 7.597394E-01, 5.193961E-01
c, 1.22, -2.631275E-07, -1.954514E-06, -1.098059E-05, -4.252529E-05, -1.728905E-04, -4.940605E-04, -1.731281E-03, -3.952778E-03, -1.260194E-02, -2.205362E-02, -6.268701E-02, -5.878225E-02, -1.200370E-01, 2.236128E-01, 4.980742E-01, 1.191580E+00, -5.649063E+00, 6.843489E+00, -3.320100E+00, -2.249601E-01, 1.902154E+00, -1.424758E+00
c, 22.22, 1.000000E+00
c, 23.23, 1.0000000
p, ZN , 5.286793E+04, 1.251179E+04, 4.065286E+03, 1.557595E+03, 6.632892E+02, 3.041561E+02, 1.473680E+02, 7.445469E+01, 3.871493E+01, 2.057022E+01, 1.105425E+01, 5.874661E+00, 3.052936E+00, 1.547225E+00, 7.541510E-01, 2.653490E-01, 1.020670E-01, 3.875500E-02, 0.0147200
c, 1.18, 1.100000E-05, 9.400000E-05, 5.510000E-04, 2.511000E-03, 9.470000E-03, 3.016900E-02, 8.085500E-02, 1.751390E-01, 2.897160E-01, 3.298490E-01, 2.092940E-01, 5.625900E-02, 5.052000E-03, 9.970000E-04, 1.870000E-04, 5.100000E-05, -1.300000E-05, 4.000000E-06
c, 1.18, -4.000000E-06, -3.500000E-05, -2.060000E-04, -9.420000E-04, -3.570000E-03, -1.154000E-02, -3.165200E-02, -7.128500E-02, -1.232840E-01, -1.476380E-01, -4.447700E-02, 2.053650E-01, 4.100860E-01, 3.721450E-01, 1.581180E-01, 1.454000E-02, -1.608000E-03, 6.010000E-04
c, 1.18, 3.000000E-06, 2.400000E-05, 1.590000E-04, 6.460000E-04, 2.747000E-03, 7.938000E-03, 2.460100E-02, 4.857600E-02, 1.006820E-01, 9.846800E-02, 8.623500E-02, -3.793800E-01, -4.203930E-01, -1.825620E-01, 1.177887E+00, 5.197400E-02, -7.444770E-01, 4.419000E-03
c, 1.18, 1.000000E-06, 1.100000E-05, 6.700000E-05, 2.960000E-04, 1.157000E-03, 3.634000E-03, 1.030700E-02, 2.248200E-02, 4.103300E-02, 4.646000E-02, 1.814600E-02, -9.436400E-02, -1.601770E-01, -1.808950E-01, 9.482600E-02, 6.291530E-01, 4.083180E-01, 1.197700E-02
c, 1.18, -3.000000E-06, -3.600000E-05, -1.740000E-04, -9.530000E-04, -3.047000E-03, -1.173600E-02, -2.701600E-02, -7.479800E-02, -9.823700E-02, -2.150840E-01, -3.221400E-02, 7.563080E-01, 7.019320E-01, -1.814187E+00, 2.914540E-01, 1.295623E+00, -1.067089E+00, -1.193500E-02
c, 1.18, 1.000000E-06, 6.000000E-06, 3.800000E-05, 1.730000E-04, 6.640000E-04, 2.120000E-03, 5.916000E-03, 1.315300E-02, 2.337200E-02, 2.722100E-02, 8.334000E-03, -4.886000E-02, -8.889400E-02, -1.036180E-01, 1.051000E-03, 3.030640E-01, 5.427240E-01, 2.921230E-01
c, 18.18, 1.000000E+00
c, 19.19, 1.0000000
d, ZN , 6.397806E+02, 1.926742E+02, 7.484368E+01, 3.286048E+01, 1.539353E+01, 7.525512E+00, 3.715429E+00, 1.806459E+00, 8.529730E-01, 3.847800E-01, 1.593370E-01, 0.0659800
c, 1.11, 2.080000E-04, 1.954000E-03, 1.071100E-02, 3.905700E-02, 1.048480E-01, 2.045690E-01, 2.852080E-01, 3.014460E-01, 2.462280E-01, 1.390160E-01, 3.626900E-02
c, 1.11, -2.900000E-04, -2.738000E-03, -1.511100E-02, -5.564300E-02, -1.558640E-01, -3.034890E-01, -3.062760E-01, 3.339500E-02, 4.000750E-01, 3.899720E-01, 1.364320E-01
c, 1.11, -3.170000E-04, -3.056000E-03, -1.675300E-02, -6.271200E-02, -1.879800E-01, -3.720840E-01, -2.343900E-02, 6.054700E-01, 3.230630E-01, -4.713720E-01, -4.838860E-01
c, 1.11, 4.520000E-04, 3.879000E-03, 2.357000E-02, 8.252600E-02, 2.972800E-01, 4.368320E-01, -6.042900E-01, -6.746050E-01, 9.387020E-01, 2.779680E-01, -8.326530E-01
c, 11.11, 1.000000E+00
c, 12.12, 1.0000000
f, ZN , 1.126626597804E+01, 3.057806503476E+00, 7.437380486770E-01
c, 1.1, 1.000000E+00
c, 2.2, 1.000000E+00
c, 3.3, 1.000000E+00
g, ZN , 5.631057992154E+00, 8.207861131168E-01
c, 1.1, 1.000000E+00
c, 2.2, 1.000000E+00
!
