# Supplementary material for: Correlation Consistent Basis Sets for Explicitly Correlated Theory: The Transition Metals
Source: J Chem Theory Comput. 2023 Aug 4;19(17):5806–20. doi: 10.1021/acs.jctc.3c00506 (PMC10500978; doi:10.1021/acs.jctc.3c00506)
Supplement: Supplementary file 6 — ct3c00506_si_006.xlsx [file ct3c00506_si_006.xlsx]

## Sheet: Raw data.  Energies
CUAGAU-2 dataset																					L	5	5	5			5
Implementation	MOLPRO																				γ	8.74	8.74	8.74										DF-MP2-F12 with VTZ-F12 as OBS for main group element, VTZ-F12/MP2Fit for main group element, aVQZ(-PP)/MP2Fit for M, and def2-QZVPP/JKFit for JKFit and CABS.
		conventional MP2 (without density fitting)						conventional MP2 (without density fitting)			conventional MP2 (without density fitting)				density fitted DF-MP2			density fitted DF-MP2			[1/exp(γ(sqrttX - sqrtX_1))]	0.145531	0.145531	0.145531			1.04918
		E_HF	E_MP2	E_corr_EMP2	E_HF	MP2	E_corr_MP2	E_HF/AVQZ	E_EMP2/AVQZ	E_corr_MP2	E_HF/AV5Z	E_EMP2/AV5Z	E_corr_MP2		E_HF	E_EMP2	E_corr_MP2	E_HF	E_EMP2	E_corr_MP2		HF	HF	DF-HF			E_corr_MP2	E_corr_MP2		E_MP2	E_MP2			E_HF	E_HF+CABS	E_MP2-F12	E_HF	E_HF+CABS	E_MP2-F12	E_HF	E_HF+CABS	E_MP2-F12		E_HF	E_HF+CABS	E_MP2-F12	E_HF	E_HF+CABS	E_MP2-F12
		VQZ	VQZ		V5Z	V5Z		AVQZ			AV5Z				AVQZ			AV5Z				V{Q,5}Z	HF/AV{Q,5}Z	AV{Q,5}Z			V{Q,5}Z	AV{Q,5}Z		V{Q,5}Z	AV{Q,5}Z		OBS for TM:	our VTZ-F12(-PP)-wis			our VTZ-F12(-PP)-wis			our VTZ-F12(-PP)-wis				default AVQZ(-PP)			default AVQZ(-PP)
code	species																																	beta = 0.9	beta = 0.9	beta = 0.9	beta = 1.0	beta = 1.0	beta = 1.0	beta = 1.4	beta = 1.4	beta = 1.4		beta = 0.9	beta = 0.9	beta = 0.9	beta = 1.0	beta = 1.0	beta = 1.0
NA	nothing
A001	H	-0.499946	-0.499946	0	-0.499995	-0.499995	0	-0.499948	-0.499948	0	-0.499995	-0.499995	0		-0.499948	-0.499948	0	-0.499995	-0.499995	0		-0.500003	-0.500003	-0.500003			0	0		-0.500003	-0.500003	1.9834e-07	A001	-0.499946	-0.499947	-0.499947	-0.499946	-0.499947	-0.499947	-0.499946	-0.499947	-0.499947	A001	-0.499946	-0.499947	-0.499947	-0.499946	-0.499947	-0.499947
A002	F	-99.409	-99.6356	-0.226654	-99.4112	-99.6472	-0.235991	-99.4092	-99.6384	-0.229158	-99.4112	-99.6485	-0.237287		-99.4092	-99.6383	-0.229073	-99.4112	-99.6484	-0.237187		-99.4116	-99.4115	-99.4115			-0.245787	-0.245816		-99.6573	-99.6574	-1.46866e-05	A002	-99.4092	-99.4103	-99.6548	-99.4092	-99.4103	-99.655	-99.4092	-99.4103	-99.6552	A002	-99.4092	-99.4103	-99.6548	-99.4092	-99.4103	-99.655
A003	O	-74.8108	-74.9752	-0.16431	-74.8122	-74.9828	-0.170527	-74.8111	-74.9769	-0.165859	-74.8123	-74.9836	-0.171351		-74.8111	-74.9769	-0.165815	-74.8123	-74.9836	-0.171297		-74.8125	-74.8125	-74.8125			-0.177049	-0.177114		-74.9895	-74.9896	-5.76474e-05	A003	-74.811	-74.8115	-74.9878	-74.811	-74.8115	-74.9879	-74.811	-74.8115	-74.9879	A003	-74.811	-74.8115	-74.9878	-74.811	-74.8115	-74.9879
A004	NH3	-56.2217	-56.4742	-0.252431	-56.2233	-56.4821	-0.258803	-56.2226	-56.4772	-0.254674	-56.2234	-56.4833	-0.259824		-56.2226	-56.4772	-0.254623	-56.2234	-56.4832	-0.259762		-56.2236	-56.2236	-56.2236			-0.265489	-0.265227		-56.4891	-56.4888	0.000247825	A004	-56.2219	-56.2227	-56.4873	-56.2219	-56.2227	-56.4873	-56.2219	-56.2227	-56.487	A004	-56.2219	-56.2227	-56.4873	-56.2219	-56.2227	-56.4873
A005	CO	-112.788	-113.17	-0.382134	-112.79	-113.182	-0.392825	-112.788	-113.173	-0.384963	-112.79	-113.184	-0.394376		-112.788	-113.173	-0.384875	-112.789	-113.184	-0.394263		-112.79	-112.79	-112.79			-0.404041	-0.404251		-113.194	-113.194	-0.000237472	A005	-112.788	-112.789	-113.192	-112.788	-112.789	-113.192	-112.788	-112.789	-113.192	A005	-112.788	-112.789	-113.192	-112.788	-112.789	-113.192
M001	Cu	-1638.96	-1639.51	-0.543492	-1638.96	-1639.53	-0.561748	-1638.96	-1639.52	-0.551769	-1638.96	-1639.53	-0.565906		-1638.96	-1639.51	-0.548504	-1638.96	-1639.53	-0.563417		-1638.96	-1638.96	-1638.96			-0.580902	-0.580739		-1639.54	-1639.54	0.000164291	M001	-1638.96	-1638.96	-1639.54	-1638.96	-1638.96	-1639.54	-1638.96	-1638.96	-1639.54	M001	-1638.96	-1638.96	-1639.54	-1638.96	-1638.96	-1639.54
M002	Ag	-146.055	-146.496	-0.440391	-146.055	-146.513	-0.458279	-146.055	-146.502	-0.447241	-146.055	-146.517	-0.462008		-146.055	-146.498	-0.443103	-146.055	-146.513	-0.457649		-146.055	-146.055	-146.055			-0.477047	-0.477502		-146.532	-146.533	-0.000454031	M002	-146.055	-146.055	-146.529	-146.055	-146.055	-146.53	-146.055	-146.055	-146.529	M002	-146.055	-146.055	-146.528	-146.055	-146.055	-146.529
M003	Au	-134.781	-135.2	-0.419484	-134.781	-135.216	-0.43474	-134.781	-135.206	-0.425122	-134.781	-135.219	-0.437942		-134.781	-135.162	-0.381526	-134.781	-135.175	-0.394035		-134.781	-134.781	-134.781			-0.450746	-0.451393		-135.232	-135.232	-0.000646824	M003	-134.781	-134.781	-135.231	-134.781	-134.781	-135.232	-134.781	-134.781	-135.232	M003	-134.781	-134.781	-135.233	-134.781	-134.781	-135.234
M004	Cu2	-3277.94	-3279.08	-1.14092	-3277.94	-3279.12	-1.17894	-3277.94	-3279.1	-1.15997	-3277.94	-3279.13	-1.18897		-3277.94	-3279.09	-1.14528	-3277.94	-3279.12	-1.17582		-3277.94	-3277.94	-3277.94			-1.21882	-1.2194		-3279.16	-3279.16	-0.000669202	M004	-3277.94	-3277.94	-3279.14	-3277.94	-3277.94	-3279.15	-3277.94	-3277.94	-3279.15	M004	-3277.94	-3277.94	-3279.15	-3277.94	-3277.94	-3279.15
M005	Ag2	-292.125	-293.055	-0.930659	-292.125	-293.093	-0.967978	-292.125	-293.072	-0.946851	-292.125	-293.102	-0.976803		-292.125	-293.058	-0.932501	-292.125	-293.087	-0.962072		-292.125	-292.125	-292.125			-1.00713	-1.00823		-293.132	-293.134	-0.00155444	M005	-292.125	-292.126	-293.127	-292.125	-292.126	-293.128	-292.125	-292.126	-293.126	M005	-292.125	-292.126	-293.125	-292.125	-292.126	-293.126
M006	Au2	-269.59	-270.49	-0.900499	-269.59	-270.523	-0.932505	-269.59	-270.504	-0.913638	-269.591	-270.53	-0.939741		-269.59	-270.413	-0.822751	-269.591	-270.439	-0.848224		-269.59	-269.591	-269.591			-0.966085	-0.967128		-270.556	-270.558	-0.00158778	M006	-269.59	-269.591	-270.557	-269.59	-269.591	-270.558	-269.59	-269.591	-270.557	M006	-269.59	-269.591	-270.561	-269.59	-269.591	-270.562
M007	CuH	-1639.51	-1640.1	-0.591272	-1639.51	-1640.12	-0.609751	-1639.51	-1640.11	-0.599509	-1639.51	-1640.13	-0.613923		-1639.51	-1640.11	-0.600417	-1639.51	-1640.13	-0.615809		-1639.51	-1639.51	-1639.51			-0.629139	-0.629047		-1640.14	-1640.14	1.7843e-05	M007	-1639.51	-1639.51	-1640.13	-1639.51	-1639.51	-1640.14	-1639.51	-1639.51	-1640.14	M007	-1639.51	-1639.51	-1640.14	-1639.51	-1639.51	-1640.14
M008	AgH	-146.599	-147.077	-0.477823	-146.6	-147.096	-0.495974	-146.6	-147.085	-0.484774	-146.6	-147.1	-0.499758		-146.6	-147.085	-0.485251	-146.6	-147.1	-0.500396		-146.6	-146.6	-146.6			-0.515018	-0.515478		-147.115	-147.116	-0.000709879	M008	-146.599	-146.6	-147.112	-146.599	-146.6	-147.113	-146.599	-146.6	-147.112	M008	-146.6	-146.6	-147.111	-146.6	-146.6	-147.112
M009	AuH	-135.344	-135.811	-0.467188	-135.345	-135.827	-0.482587	-135.345	-135.817	-0.472724	-135.345	-135.831	-0.485826		-135.345	-135.809	-0.4643	-135.345	-135.822	-0.477146		-135.345	-135.345	-135.345			-0.498743	-0.499572		-135.843	-135.844	-0.000916896	M009	-135.344	-135.345	-135.843	-135.344	-135.345	-135.844	-135.344	-135.345	-135.843	M009	-135.345	-135.345	-135.845	-135.345	-135.345	-135.846
M010	CuF	-1738.46	-1739.31	-0.84916	-1738.46	-1739.34	-0.878655	-1738.46	-1739.32	-0.861985	-1738.46	-1739.35	-0.885121		-1738.46	-1739.33	-0.862656	-1738.46	-1739.35	-0.88675		-1738.47	-1738.47	-1738.47			-0.909601	-0.909396		-1739.37	-1739.37	3.54339e-05	M010	-1738.46	-1738.46	-1739.36	-1738.46	-1738.46	-1739.37	-1738.46	-1738.46	-1739.37	M010	-1738.46	-1738.46	-1739.37	-1738.46	-1738.46	-1739.37
M011	AgF	-245.534	-246.266	-0.73201	-245.537	-246.298	-0.761199	-245.536	-246.279	-0.743613	-245.537	-246.305	-0.767241		-245.535	-246.279	-0.743403	-245.537	-246.304	-0.767029		-245.537	-245.538	-245.538			-0.791824	-0.792031		-246.329	-246.33	-0.000671085	M011	-245.535	-245.536	-246.325	-245.535	-245.536	-246.325	-245.535	-245.536	-246.325	M011	-245.535	-245.537	-246.323	-245.535	-245.537	-246.324
M012	AuF	-234.235	-234.947	-0.712161	-234.238	-234.976	-0.738479	-234.236	-234.958	-0.722077	-234.238	-234.982	-0.743821		-234.236	-234.941	-0.704888	-234.238	-234.965	-0.726438		-234.238	-234.239	-234.239			-0.766092	-0.766634		-235.004	-235.005	-0.00090995	M012	-234.236	-234.237	-235.002	-234.236	-234.237	-235.003	-234.236	-234.237	-235.003	M012	-234.236	-234.237	-235.004	-234.236	-234.237	-235.005
M013	CuO	-1713.71	-1714.55	-0.835017	-1713.72	-1714.58	-0.861053	-1713.72	-1714.56	-0.846093	-1713.72	-1714.58	-0.866844		-1713.72	-1714.56	-0.846985	-1713.72	-1714.59	-0.868666		-1713.72	-1713.72	-1713.72			-0.88837	-0.888614		-1714.61	-1714.61	-0.000445174	M013	-1713.72	-1713.72	-1714.59	-1713.72	-1713.72	-1714.6	-1713.72	-1713.72	-1714.6	M013	-1713.72	-1713.72	-1714.6	-1713.72	-1713.72	-1714.6
M014	AgO	-220.836	-221.499	-0.663329	-220.838	-221.528	-0.68926	-220.838	-221.511	-0.67337	-220.839	-221.534	-0.694606		-220.838	-221.511	-0.673708	-220.839	-221.534	-0.695007		-220.839	-220.839	-220.839			-0.716466	-0.716887		-221.555	-221.556	-0.000825193	M014	-220.837	-220.838	-221.551	-220.837	-220.838	-221.552	-220.837	-220.838	-221.551	M014	-220.838	-220.838	-221.55	-220.838	-220.838	-221.551
M015	AuO	-209.586	-210.244	-0.657984	-209.588	-210.269	-0.680839	-209.587	-210.253	-0.666212	-209.588	-210.274	-0.68548		-209.587	-210.241	-0.653969	-209.588	-210.261	-0.673041		-209.588	-209.589	-209.589			-0.704817	-0.705696		-210.293	-210.294	-0.00110963	M015	-209.587	-209.588	-210.291	-209.587	-209.588	-210.292	-209.587	-209.588	-210.292	M015	-209.587	-209.588	-210.293	-209.587	-209.588	-210.294
M016	Cu3-i0	-4916.9	-4918.62	-1.71612	-4916.9	-4918.67	-1.77329	-4916.9	-4918.64	-1.74497	-4916.9	-4918.69	-1.78848		-4916.9	-4918.63	-1.72577	-4916.9	-4918.67	-1.77167		-4916.9	-4916.9	-4916.9			-1.83326	-1.83412		-4918.73	-4918.73	-0.00101809	M016	-4916.9	-4916.9	-4918.71	-4916.9	-4916.9	-4918.71	-4916.9	-4916.9	-4918.72	M016	-4916.9	-4916.9	-4918.72	-4916.9	-4916.9	-4918.72
M017	Ag3-i0	-438.176	-439.579	-1.40317	-438.176	-439.636	-1.45946	-438.177	-439.605	-1.42817	-438.177	-439.65	-1.47303		-438.177	-439.586	-1.40964	-438.177	-439.631	-1.45404		-438.176	-438.177	-438.177			-1.51853	-1.5201		-439.695	-439.697	-0.00226703	M017	-438.177	-438.177	-439.687	-438.177	-438.177	-439.689	-438.177	-438.177	-439.686	M017	-438.177	-438.177	-439.684	-438.177	-438.177	-439.686
M018	Au3-i0	-404.37	-405.735	-1.36437	-404.371	-405.784	-1.41286	-404.371	-405.756	-1.38494	-404.371	-405.795	-1.42412		-404.371	-405.626	-1.25517	-404.371	-405.665	-1.29344		-404.371	-404.371	-404.371			-1.46374	-1.46522		-405.835	-405.837	-0.00207215	M018	-404.371	-404.371	-405.834	-404.371	-404.371	-405.836	-404.371	-404.371	-405.834	M018	-404.371	-404.371	-405.84	-404.371	-404.371	-405.843
M019	Cu4	-6555.88	-6558.23	-2.34255	-6555.88	-6558.3	-2.41974	-6555.88	-6558.27	-2.38233	-6555.88	-6558.33	-2.44096		-6555.88	-6558.24	-2.35731	-6555.88	-6558.3	-2.41922		-6555.88	-6555.88	-6555.88			-2.50073	-2.50246		-6558.39	-6558.39	-0.00196599	M019	-6555.88	-6555.88	-6558.35	-6555.88	-6555.88	-6558.36	-6555.88	-6555.88	-6558.37	M019	-6555.88	-6555.88	-6558.37	-6555.88	-6555.88	-6558.37
M020	Ag4	-584.262	-586.165	-1.90317	-584.262	-586.242	-1.97981	-584.263	-586.201	-1.93855	-584.263	-586.262	-1.99878		-584.263	-586.176	-1.91337	-584.263	-586.236	-1.97314		-584.262	-584.263	-584.263			-2.06023	-2.06197		-586.322	-586.325	-0.00269118	M020	-584.262	-584.263	-586.313	-584.262	-584.263	-586.315	-584.262	-584.263	-586.31	M020	-584.263	-584.263	-586.308	-584.263	-584.263	-586.311
M021	Au4	-539.193	-541.052	-1.85903	-539.194	-541.119	-1.9252	-539.195	-541.083	-1.88841	-539.195	-541.136	-1.94086		-539.195	-540.916	-1.72129	-539.195	-540.968	-1.77279		-539.194	-539.195	-539.195			-1.99462	-1.99589		-541.189	-541.191	-0.00219461	M021	-539.194	-539.195	-541.189	-539.194	-539.195	-541.191	-539.194	-539.195	-541.188	M021	-539.195	-539.195	-541.197	-539.195	-539.195	-541.2
M022	Cu5-i0	-8194.84	-8197.8	-2.95794	-8194.84	-8197.9	-3.05522	-8194.84	-8197.85	-3.00869	-8194.84	-8197.92	-3.0821		-8194.84	-8197.82	-2.98454	-8194.84	-8197.9	-3.06223		-8194.84	-8194.84	-8194.84			-3.15728	-3.15911		-8198	-8198	-0.00213242	M022	-8194.84	-8194.84	-8197.95	-8194.84	-8194.84	-8197.96	-8194.84	-8194.84	-8197.98	M022	-8194.84	-8194.84	-8197.97	-8194.84	-8194.84	-8197.98
M023	Ag5-i0	-730.311	-732.713	-2.4018	-730.312	-732.81	-2.49848	-730.312	-732.76	-2.44734	-730.313	-732.835	-2.52263		-730.312	-732.732	-2.42003	-730.312	-732.807	-2.49503		-730.312	-730.313	-730.312			-2.59991	-2.60161		-732.912	-732.914	-0.0023761	M023	-730.312	-730.313	-732.899	-730.312	-730.313	-732.902	-730.312	-730.313	-732.896	M023	-730.312	-730.313	-732.893	-730.312	-730.313	-732.896
M024	Au5-i0	-673.963	-676.32	-2.35631	-673.964	-676.404	-2.43966	-673.965	-676.359	-2.3943	-673.965	-676.425	-2.45986		-673.964	-676.164	-2.19951	-673.965	-676.229	-2.26413		-673.964	-673.965	-673.965			-2.5271	-2.52865		-676.491	-676.494	-0.00235237	M024	-673.964	-673.965	-676.49	-673.964	-673.965	-676.494	-673.964	-673.965	-676.49	M024	-673.964	-673.965	-676.501	-673.964	-673.965	-676.504
M025	Cu6-i0	-9833.78	-9837.37	-3.59132	-9833.78	-9837.49	-3.70821	-9833.78	-9837.44	-3.65291	-9833.78	-9837.53	-3.74107		-9833.78	-9837.4	-3.62094	-9833.78	-9837.49	-3.71159		-9833.78	-9833.78	-9833.78			-3.83084	-3.83357		-9837.61	-9837.62	-0.00310367	M025	-9833.78	-9833.78	-9837.56	-9833.78	-9833.78	-9837.57	-9833.78	-9833.78	-9837.59	M025	-9833.78	-9833.78	-9837.59	-9833.78	-9833.78	-9837.59
M026	Ag6-i0	-876.352	-879.272	-2.92004	-876.353	-879.389	-3.03655	-876.353	-879.329	-2.97574	-876.353	-879.42	-3.06623		-876.353	-879.294	-2.9407	-876.353	-879.384	-3.03095		-876.353	-876.354	-876.353			-3.15879	-3.16117		-879.512	-879.515	-0.00303189	M026	-876.352	-876.354	-879.497	-876.352	-876.354	-879.5	-876.352	-876.354	-879.493	M026	-876.353	-876.354	-879.489	-876.353	-876.354	-879.493
M027	Au6-i0	-808.736	-811.609	-2.87272	-808.737	-811.71	-2.97337	-808.738	-811.657	-2.91943	-808.738	-811.736	-2.99813		-808.737	-811.422	-2.68456	-808.738	-811.5	-2.76223		-808.737	-808.738	-808.738			-3.07897	-3.08071		-811.816	-811.819	-0.0027652	M027	-808.737	-808.738	-811.815	-808.737	-808.738	-811.819	-808.737	-808.738	-811.814	M027	-808.737	-808.738	-811.827	-808.737	-808.738	-811.832
M028	Cu3-c1-i0	-4916.7	-4918.37	-1.66786	-4916.7	-4918.42	-1.72306	-4916.7	-4918.39	-1.69351	-4916.7	-4918.43	-1.7363		-4916.7	-4918.38	-1.68173	-4916.7	-4918.42	-1.72704		-4916.7	-4916.7	-4916.7			-1.78099	-1.78119		-4918.48	-4918.48	-0.000405608	M028	-4916.7	-4916.7	-4918.45	-4916.7	-4916.7	-4918.46	-4916.7	-4916.7	-4918.47	M028	-4916.7	-4916.7	-4918.46	-4916.7	-4916.7	-4918.47
M029	Ag3-c1-i0	-437.973	-439.328	-1.35503	-437.973	-439.382	-1.40933	-437.974	-439.35	-1.37695	-437.974	-439.395	-1.42114		-437.973	-439.338	-1.36417	-437.974	-439.382	-1.40795		-437.973	-437.974	-437.974			-1.4663	-1.46751		-439.439	-439.441	-0.00178879	M029	-437.973	-437.974	-439.432	-437.973	-437.974	-439.434	-437.973	-437.974	-439.431	M029	-437.973	-437.974	-439.428	-437.973	-437.974	-439.43
M030	Au3-c1-i0	-404.115	-405.416	-1.30092	-404.115	-405.463	-1.34753	-404.115	-405.434	-1.31882	-404.116	-405.473	-1.35731		-404.115	-405.323	-1.20787	-404.116	-405.361	-1.24541		-404.115	-404.116	-404.116			-1.39644	-1.39769		-405.512	-405.513	-0.00164922	M030	-404.115	-404.116	-405.511	-404.115	-404.116	-405.513	-404.115	-404.116	-405.511	M030	-404.115	-404.116	-405.517	-404.115	-404.116	-405.519
M031	Cu4-c2	-6555.36	-6557.59	-2.23186	-6555.36	-6557.66	-2.30569	-6555.36	-6557.63	-2.26611	-6555.36	-6557.68	-2.32338		-6555.36	-6557.62	-2.26007	-6555.36	-6557.68	-2.32088		-6555.36	-6555.36	-6555.36			-2.38314	-2.38348		-6557.74	-6557.74	-0.000566752	M031	-6555.36	-6555.36	-6557.71	-6555.36	-6555.36	-6557.72	-6555.36	-6555.36	-6557.73	M031	-6555.36	-6555.36	-6557.72	-6555.36	-6555.36	-6557.73
M032	Ag4-c2	-583.752	-585.538	-1.78644	-583.752	-585.611	-1.85944	-583.753	-585.569	-1.81609	-583.753	-585.628	-1.8749		-583.753	-585.558	-1.80509	-583.753	-585.616	-1.86357		-583.752	-583.753	-583.753			-1.93602	-1.9366		-585.688	-585.689	-0.00147543	M032	-583.752	-583.753	-585.679	-583.752	-583.753	-585.681	-583.752	-583.753	-585.678	M032	-583.753	-583.753	-585.672	-583.753	-583.753	-585.675
M033	Au4-c2	-538.594	-540.314	-1.72035	-538.594	-540.378	-1.78322	-538.595	-540.34	-1.74504	-538.595	-540.391	-1.79618		-538.595	-540.219	-1.62386	-538.595	-540.269	-1.67399		-538.595	-538.595	-538.595			-1.84918	-1.84983		-540.444	-540.445	-0.00128522	M033	-538.594	-538.595	-540.443	-538.594	-538.595	-540.445	-538.594	-538.595	-540.444	M033	-538.595	-538.595	-540.45	-538.595	-538.595	-540.453
M034	Cu5-c1-i0	-8194.68	-8197.59	-2.90923	-8194.68	-8197.68	-3.00546	-8194.68	-8197.64	-2.95817	-8194.68	-8197.71	-3.0311		-8194.68	-8197.62	-2.94136	-8194.68	-8197.7	-3.01862		-8194.68	-8194.68	-8194.68			-3.10642	-3.10762		-8197.79	-8197.79	-0.00147376	M034	-8194.68	-8194.68	-8197.74	-8194.68	-8194.68	-8197.75	-8194.68	-8194.68	-8197.77	M034	-8194.68	-8194.68	-8197.76	-8194.68	-8194.68	-8197.77
M035	Ag5-c1-i0	-730.153	-732.502	-2.34906	-730.153	-732.598	-2.44436	-730.154	-732.546	-2.39237	-730.154	-732.621	-2.46711		-730.154	-732.525	-2.37101	-730.154	-732.599	-2.44545		-730.153	-730.154	-730.154			-2.54435	-2.54553		-732.698	-732.699	-0.00187197	M035	-730.153	-730.154	-732.685	-730.153	-730.154	-732.688	-730.153	-730.154	-732.683	M035	-730.154	-730.154	-732.678	-730.154	-730.154	-732.682
M036	Au5-c1-i0	-673.772	-676.061	-2.28911	-673.773	-676.144	-2.37106	-673.773	-676.098	-2.32486	-673.774	-676.164	-2.3899		-673.773	-675.921	-2.14762	-673.774	-675.985	-2.21162		-673.773	-673.774	-673.774			-2.45704	-2.45814		-676.23	-676.232	-0.00189786	M036	-673.772	-673.774	-676.229	-673.772	-673.774	-676.232	-673.772	-673.774	-676.229	M036	-673.773	-673.774	-676.239	-673.773	-673.774	-676.242
M037	Cu5-c2-i0	-8194.33	-8197.17	-2.83236	-8194.34	-8197.26	-2.92636	-8194.34	-8197.21	-2.87782	-8194.34	-8197.29	-2.94988		-8194.34	-8197.2	-2.86915	-8194.34	-8197.28	-2.94564		-8194.34	-8194.34	-8194.34			-3.02497	-3.0255		-8197.36	-8197.36	-0.000827157	M037	-8194.33	-8194.34	-8197.32	-8194.33	-8194.34	-8197.33	-8194.33	-8194.34	-8197.34	M037	-8194.34	-8194.34	-8197.34	-8194.34	-8194.34	-8197.34
M038	Ag5-c2-i0	-729.827	-732.1	-2.27277	-729.827	-732.193	-2.36554	-729.828	-732.14	-2.31236	-729.828	-732.214	-2.38624		-729.828	-732.126	-2.29779	-729.828	-732.199	-2.37134		-729.827	-729.828	-729.828			-2.46287	-2.46375		-732.29	-732.292	-0.00163635	M038	-729.827	-729.828	-732.278	-729.827	-729.828	-732.281	-729.827	-729.828	-732.276	M038	-729.828	-729.828	-732.27	-729.828	-729.828	-732.274
M039	Au5-c2-i0	-673.394	-675.604	-2.20986	-673.394	-675.684	-2.28987	-673.395	-675.638	-2.24292	-673.395	-675.702	-2.30721		-673.395	-675.482	-2.08748	-673.395	-675.546	-2.15063		-673.395	-673.395	-673.395			-2.37382	-2.37466		-675.768	-675.77	-0.00150496	M039	-673.394	-673.395	-675.767	-673.394	-673.395	-675.77	-673.394	-673.395	-675.768	M039	-673.395	-673.395	-675.776	-673.395	-673.395	-675.78
M040	Cu6-c1-i0	-9833.6	-9837.13	-3.52714	-9833.61	-9837.25	-3.64267	-9833.6	-9837.19	-3.5864	-9833.61	-9837.28	-3.6739		-9833.6	-9837.17	-3.56561	-9833.61	-9837.26	-3.65842		-9833.61	-9833.61	-9833.61			-3.76389	-3.76571		-9837.37	-9837.37	-0.00217476	M040	-9833.6	-9833.61	-9837.32	-9833.6	-9833.61	-9837.33	-9833.6	-9833.61	-9837.35	M040	-9833.61	-9833.61	-9837.34	-9833.61	-9833.61	-9837.35
M041	Ag6-c1-i0	-876.178	-879.034	-2.85566	-876.179	-879.149	-2.97046	-876.179	-879.088	-2.90854	-876.18	-879.178	-2.99835		-876.181	-879.059	-2.87866	-876.181	-879.149	-2.9683		-876.179	-876.18	-876.181			-3.09091	-3.09257		-879.27	-879.272	-0.00229739	M041	-876.18	-876.181	-879.254	-876.18	-876.181	-879.257	-876.18	-876.181	-879.25	M041	-876.18	-876.181	-879.245	-876.18	-876.181	-879.249
M042	Au6-c1-i0	-808.525	-811.326	-2.80063	-808.526	-811.426	-2.89965	-808.526	-811.371	-2.84476	-808.527	-811.45	-2.92285		-808.526	-811.159	-2.63244	-808.527	-811.236	-2.70942		-808.526	-808.527	-808.527			-3.00354	-3.00478		-811.53	-811.532	-0.00216365	M042	-808.526	-808.527	-811.528	-808.526	-808.527	-811.532	-808.526	-808.527	-811.528	M042	-808.526	-808.528	-811.538	-808.526	-808.528	-811.543
M043	Cu6-c2-i0	-9833.26	-9836.72	-3.45917	-9833.26	-9836.83	-3.57288	-9833.26	-9836.77	-3.5156	-9833.26	-9836.86	-3.6024		-9833.26	-9836.76	-3.49994	-9833.26	-9836.85	-3.59204		-9833.26	-9833.26	-9833.26			-3.69219	-3.69346		-9836.95	-9836.95	-0.00170283	M043	-9833.26	-9833.26	-9836.9	-9833.26	-9833.26	-9836.91	-9833.26	-9833.26	-9836.93	M043	-9833.26	-9833.26	-9836.92	-9833.26	-9833.26	-9836.93
M044	Ag6-c2-i0	-875.848	-878.633	-2.78569	-875.848	-878.747	-2.89841	-875.849	-878.685	-2.83558	-875.849	-878.774	-2.92462		-875.849	-878.663	-2.81435	-875.848	-878.745	-2.8971		-875.849	-875.849	-875.848			-3.01668	-3.01803		-878.865	-878.867	-0.00208196	M044	-875.848	-875.849	-878.85	-875.848	-875.849	-878.854	-875.848	-875.849	-878.848	M044	-875.849	-875.85	-878.841	-875.849	-875.85	-878.846
M045	Ag6-c2-i0	-808.154	-810.876	-2.72243	-808.155	-810.974	-2.81964	-808.155	-810.919	-2.7641	-808.156	-810.997	-2.84148		-808.154	-810.718	-2.56422	-808.154	-810.794	-2.64034		-808.155	-808.156	-808.154			-2.92163	-2.92267		-811.077	-811.078	-0.00186804	M045	-808.154	-808.156	-811.074	-808.154	-808.156	-811.079	-808.154	-808.156	-811.075	M045	-808.155	-808.156	-811.086	-808.155	-808.156	-811.091
M046	Cu3-i1	-4916.9	-4918.63	-1.73072	-4916.9	-4918.68	-1.78785	-4916.9	-4918.66	-1.75932	-4916.9	-4918.7	-1.803		-4916.9	-4918.64	-1.74282	-4916.9	-4918.69	-1.78895		-4916.9	-4916.9	-4916.9			-1.84778	-1.84883		-4918.74	-4918.75	-0.00123464	M046	-4916.9	-4916.9	-4918.72	-4916.9	-4916.9	-4918.72	-4916.9	-4916.9	-4918.73	M046	-4916.9	-4916.9	-4918.73	-4916.9	-4916.9	-4918.73
M047	Ag3-i1	-438.174	-439.584	-1.40981	-438.174	-439.641	-1.46662	-438.175	-439.61	-1.43516	-438.175	-439.655	-1.48017		-438.175	-439.593	-1.41809	-438.175	-439.638	-1.46275		-438.174	-438.175	-438.175			-1.52623	-1.52738		-439.701	-439.703	-0.00192771	M047	-438.175	-438.175	-439.693	-438.175	-438.175	-439.695	-438.175	-438.175	-439.692	M047	-438.175	-438.175	-439.69	-438.175	-438.175	-439.692
M048	Au3-i1	-404.367	-405.74	-1.37319	-404.367	-405.789	-1.42217	-404.368	-405.762	-1.39427	-404.368	-405.801	-1.43346		-404.368	-405.637	-1.26964	-404.368	-405.676	-1.30812		-404.367	-404.368	-404.368			-1.47356	-1.47458		-405.841	-405.843	-0.00168824	M048	-404.367	-404.368	-405.841	-404.367	-404.368	-405.843	-404.367	-404.368	-405.841	M048	-404.368	-404.368	-405.847	-404.368	-404.368	-405.849
M049	Cu5-i1	-8194.83	-8197.78	-2.95279	-8194.83	-8197.88	-3.04933	-8194.83	-8197.83	-3.00276	-8194.83	-8197.91	-3.07607		-8194.83	-8197.81	-2.97661	-8194.83	-8197.89	-3.05321		-8194.83	-8194.83	-8194.83			-3.15061	-3.15297		-8197.98	-8197.98	-0.0026571	M049	-8194.83	-8194.83	-8197.94	-8194.83	-8194.83	-8197.95	-8194.83	-8194.83	-8197.96	M049	-8194.83	-8194.83	-8197.96	-8194.83	-8194.83	-8197.96
M050	Ag5-i1	-730.305	-732.705	-2.39972	-730.306	-732.801	-2.49591	-730.306	-732.751	-2.44468	-730.306	-732.826	-2.51998		-730.306	-732.722	-2.41608	-730.306	-732.797	-2.49103		-730.306	-730.306	-730.306			-2.59683	-2.59898		-732.902	-732.905	-0.00278662	M050	-730.305	-730.306	-732.89	-730.305	-730.306	-732.893	-730.305	-730.306	-732.887	M050	-730.307	-730.307	-732.882	-730.307	-730.307	-732.886
M051	Au5-i1	-673.958	-676.312	-2.35403	-673.959	-676.396	-2.43728	-673.959	-676.351	-2.39181	-673.96	-676.417	-2.45736		-673.959	-676.151	-2.19218	-673.959	-676.217	-2.25735		-673.959	-673.96	-673.959			-2.52463	-2.52613		-676.483	-676.486	-0.00239071	M051	-673.958	-673.96	-676.482	-673.958	-673.96	-676.486	-673.958	-673.96	-676.482	M051	-673.959	-673.96	-676.493	-673.959	-673.96	-676.496
M052	Cu6-i1	-9833.78	-9837.34	-3.56065	-9833.78	-9837.46	-3.67673	-9833.78	-9837.41	-3.62145	-9833.78	-9837.49	-3.70958		-9833.78	-9837.37	-3.58895	-9833.78	-9837.47	-3.68223		-9833.78	-9833.78	-9833.78			-3.79852	-3.80204		-9837.58	-9837.59	-0.0039494	M052	-9833.78	-9833.78	-9837.53	-9833.78	-9833.78	-9837.54	-9833.78	-9833.78	-9837.56	M052	-9833.78	-9833.78	-9837.56	-9833.78	-9833.78	-9837.56
M053	Ag6-i1	-876.354	-879.251	-2.89701	-876.355	-879.368	-3.01279	-876.356	-879.307	-2.9518	-876.356	-879.398	-3.04228		-876.356	-879.272	-2.9163	-876.356	-879.362	-3.00637		-876.355	-876.356	-876.356			-3.13426	-3.1372		-879.489	-879.493	-0.0038712	M053	-876.355	-876.356	-879.475	-876.355	-876.356	-879.478	-876.355	-876.356	-879.471	M053	-876.356	-876.356	-879.467	-876.356	-876.356	-879.471
M054	Au6-i1	-808.743	-811.592	-2.84872	-808.744	-811.693	-2.94909	-808.745	-811.639	-2.89477	-808.745	-811.719	-2.97358		-808.744	-811.402	-2.65737	-808.745	-811.48	-2.73495		-808.744	-808.745	-808.745			-3.05439	-3.05626		-811.799	-811.802	-0.0030286	M054	-808.743	-808.745	-811.797	-808.743	-808.745	-811.801	-808.743	-808.745	-811.797	M054	-808.744	-808.745	-811.81	-808.744	-808.745	-811.814
M055	Cu3-c1-i1	-4916.74	-4918.43	-1.68987	-4916.74	-4918.49	-1.7458	-4916.74	-4918.46	-1.71639	-4916.74	-4918.5	-1.75957		-4916.74	-4918.45	-1.70685	-4916.74	-4918.49	-1.75258		-4916.74	-4916.74	-4916.74			-1.80448	-1.80487		-4918.55	-4918.55	-0.000545822	M055	-4916.74	-4916.74	-4918.52	-4916.74	-4916.74	-4918.52	-4916.74	-4916.74	-4918.53	M055	-4916.74	-4916.74	-4918.53	-4916.74	-4916.74	-4918.53
M056	Ag3-c1-i1	-438.019	-439.384	-1.36509	-438.019	-439.439	-1.42046	-438.019	-439.408	-1.38802	-438.02	-439.452	-1.43252		-438.019	-439.396	-1.37632	-438.02	-439.44	-1.42051		-438.019	-438.02	-438.02			-1.47857	-1.4792		-439.497	-439.499	-0.00147237	M056	-438.019	-438.02	-439.491	-438.019	-438.02	-439.492	-438.019	-438.02	-439.49	M056	-438.019	-438.02	-439.486	-438.019	-438.02	-439.488
M057	Au3-c1-i1	-404.178	-405.489	-1.31093	-404.178	-405.537	-1.35844	-404.179	-405.508	-1.32965	-404.179	-405.547	-1.36835		-404.178	-405.403	-1.22424	-404.179	-405.441	-1.26214		-404.178	-404.179	-404.179			-1.40829	-1.40896		-405.586	-405.588	-0.00138682	M057	-404.178	-404.179	-405.586	-404.178	-404.179	-405.588	-404.178	-404.179	-405.587	M057	-404.178	-404.179	-405.592	-404.178	-404.179	-405.594
M058	Cu5-c1-i1	-8194.64	-8197.54	-2.90337	-8194.64	-8197.64	-2.99866	-8194.64	-8197.59	-2.95123	-8194.64	-8197.66	-3.02394		-8194.64	-8197.57	-2.93209	-8194.64	-8197.64	-3.00492		-8194.64	-8194.64	-8194.64			-3.09863	-3.10023		-8197.74	-8197.74	-0.00191983	M058	-8194.64	-8194.64	-8197.7	-8194.64	-8194.64	-8197.7	-8194.64	-8194.64	-8197.72	M058	-8194.64	-8194.64	-8197.72	-8194.64	-8194.64	-8197.72
M059	Ag5-c1-i1	-730.116	-732.464	-2.34733	-730.117	-732.559	-2.44198	-730.117	-732.507	-2.3898	-730.118	-732.582	-2.46448		-730.117	-732.484	-2.3672	-730.117	-732.559	-2.44153		-730.117	-730.118	-730.117			-2.5413	-2.54283		-732.658	-732.66	-0.00223067	M059	-730.117	-730.118	-732.646	-730.117	-730.118	-732.649	-730.117	-730.118	-732.643	M059	-730.117	-730.118	-732.639	-730.117	-730.118	-732.642
M060	Au5-c1-i1	-673.735	-676.025	-2.29048	-673.736	-676.108	-2.37218	-673.736	-676.062	-2.32588	-673.737	-676.127	-2.39083		-673.736	-675.88	-2.14452	-673.736	-675.945	-2.20838		-673.736	-673.737	-673.736			-2.45789	-2.45897		-676.194	-676.196	-0.00190672	M060	-673.735	-673.737	-676.192	-673.735	-673.737	-676.196	-673.735	-673.737	-676.193	M060	-673.736	-673.737	-676.202	-673.736	-673.737	-676.206
M061	Cu6-c1-i1	-9833.61	-9837.11	-3.49736	-9833.62	-9837.23	-3.61206	-9833.62	-9837.17	-3.55583	-9833.62	-9837.26	-3.6433		-9833.61	-9837.15	-3.5351	-9833.62	-9837.24	-3.62783		-9833.62	-9833.62	-9833.62			-3.73241	-3.73508		-9837.35	-9837.35	-0.003036	M061	-9833.61	-9833.62	-9837.3	-9833.61	-9833.62	-9837.31	-9833.61	-9833.62	-9837.33	M061	-9833.61	-9833.62	-9837.32	-9833.61	-9833.62	-9837.33
M062	Ag6-c1-i1	-876.203	-879.03	-2.82656	-876.204	-879.144	-2.94032	-876.204	-879.082	-2.87815	-876.205	-879.173	-2.96789		-876.204	-879.057	-2.85268	-876.204	-879.147	-2.94206		-876.204	-876.205	-876.205			-3.05968	-3.06205		-879.263	-879.267	-0.00323122	M062	-876.204	-876.205	-879.249	-876.204	-876.205	-879.252	-876.204	-876.205	-879.246	M062	-876.204	-876.205	-879.241	-876.204	-876.205	-879.245
M063	Au6-c1-i1	-808.555	-811.322	-2.76761	-808.556	-811.422	-2.86623	-808.556	-811.367	-2.81089	-808.557	-811.446	-2.88908		-808.556	-811.152	-2.59606	-808.557	-811.229	-2.67295		-808.556	-808.557	-808.557			-2.9697	-2.97112		-811.525	-811.528	-0.00248876	M063	-808.555	-808.557	-811.524	-808.555	-808.557	-811.528	-808.555	-808.557	-811.524	M063	-808.556	-808.557	-811.536	-808.556	-808.557	-811.54
M064	Cu5-c2-i1	-8194.31	-8197.14	-2.82621	-8194.31	-8197.23	-2.91934	-8194.31	-8197.18	-2.8707	-8194.31	-8197.26	-2.9426		-8194.31	-8197.17	-2.86107	-8194.31	-8197.25	-2.93739		-8194.31	-8194.31	-8194.31			-3.01706	-3.01803		-8197.33	-8197.33	-0.00130369	M064	-8194.31	-8194.31	-8197.29	-8194.31	-8194.31	-8197.3	-8194.31	-8194.31	-8197.31	M064	-8194.31	-8194.31	-8197.31	-8194.31	-8194.31	-8197.31
M065	Ag5-c2-i1	-729.804	-732.074	-2.27013	-729.805	-732.167	-2.36238	-729.805	-732.114	-2.30904	-729.806	-732.189	-2.38288		-729.805	-732.099	-2.29402	-729.806	-732.173	-2.3675		-729.805	-729.806	-729.806			-2.45916	-2.46036		-732.264	-732.266	-0.00195868	M065	-729.806	-729.807	-732.251	-729.806	-729.807	-732.254	-729.806	-729.807	-732.249	M065	-729.805	-729.806	-732.244	-729.805	-729.806	-732.248
M066	Au5-c2-i1	-673.373	-675.581	-2.20853	-673.373	-675.662	-2.28833	-673.374	-675.615	-2.24126	-673.374	-675.68	-2.30549		-673.373	-675.457	-2.0836	-673.374	-675.52	-2.14544		-673.373	-673.374	-673.374			-2.37207	-2.37289		-675.745	-675.747	-0.00155227	M066	-673.373	-673.374	-675.744	-673.373	-673.374	-675.747	-673.373	-673.374	-675.745	M066	-673.374	-673.375	-675.752	-673.374	-673.375	-675.756
M067	Cu6-c2-i1	-9833.31	-9836.74	-3.42464	-9833.31	-9836.85	-3.53728	-9833.31	-9836.79	-3.47975	-9833.31	-9836.88	-3.56646		-9833.31	-9836.78	-3.46392	-9833.31	-9836.87	-3.55583		-9833.31	-9833.31	-9833.31			-3.65546	-3.65743		-9836.97	-9836.97	-0.00239492	M067	-9833.31	-9833.31	-9836.92	-9833.31	-9833.31	-9836.93	-9833.31	-9833.31	-9836.95	M067	-9833.31	-9833.31	-9836.94	-9833.31	-9833.31	-9836.95
M068	Ag6-c2-i1	-875.851	-878.612	-2.76138	-875.851	-878.725	-2.87337	-875.852	-878.662	-2.81048	-875.852	-878.752	-2.89957		-875.852	-878.641	-2.7892	-875.852	-878.73	-2.87787		-875.851	-875.852	-875.852			-2.99086	-2.99304		-878.842	-878.845	-0.00310577	M068	-875.851	-875.852	-878.828	-875.851	-875.852	-878.832	-875.851	-875.852	-878.825	M068	-875.852	-875.852	-878.819	-875.852	-875.852	-878.824
M069	Au6-c2-i1	-808.225	-810.895	-2.67031	-808.226	-810.992	-2.76669	-808.226	-810.936	-2.71042	-808.227	-811.015	-2.78797		-808.226	-810.736	-2.5098	-808.226	-810.812	-2.58583		-808.226	-808.227	-808.226			-2.86782	-2.86933		-811.093	-811.096	-0.00252805	M069	-808.225	-808.227	-811.092	-808.225	-808.227	-811.096	-808.225	-808.227	-811.092	M069	-808.226	-808.227	-811.104	-808.226	-808.227	-811.108
M070	Cu4-c2-H-i0	-6555.85	-6558.11	-2.25249	-6555.85	-6558.18	-2.32641	-6555.85	-6558.14	-2.28686	-6555.85	-6558.2	-2.34416		-6555.85	-6558.14	-2.28507	-6555.85	-6558.2	-2.34616		-6555.85	-6555.85	-6555.85			-2.40396	-2.40428		-6558.26	-6558.26	-0.00055028	M070	-6555.85	-6555.85	-6558.22	-6555.85	-6555.85	-6558.23	-6555.85	-6555.85	-6558.24	M070	-6555.85	-6555.85	-6558.24	-6555.85	-6555.85	-6558.24
M071	Ag4-c2-H-i0	-584.247	-586.05	-1.80314	-584.247	-586.123	-1.87633	-584.248	-586.081	-1.8332	-584.248	-586.14	-1.89208		-584.248	-586.074	-1.82695	-584.248	-586.134	-1.88576		-584.247	-584.248	-584.248			-1.95312	-1.95385		-586.2	-586.202	-0.00156745	M071	-584.247	-584.248	-586.191	-584.247	-584.248	-586.193	-584.247	-584.248	-586.19	M071	-584.247	-584.248	-586.184	-584.247	-584.248	-586.187
M072	Au4-c2-H-i0	-539.105	-540.858	-1.75284	-539.106	-540.921	-1.81563	-539.106	-540.883	-1.77759	-539.106	-540.935	-1.82878		-539.106	-540.795	-1.68875	-539.106	-540.845	-1.73909		-539.106	-539.106	-539.106			-1.8815	-1.88248		-540.987	-540.989	-0.0016889	M072	-539.105	-539.106	-540.986	-539.105	-539.106	-540.989	-539.105	-539.106	-540.987	M072	-539.106	-539.106	-540.993	-539.106	-539.106	-540.996
M073	Cu4-c2-H-i1	-6555.86	-6558.13	-2.26464	-6555.87	-6558.2	-2.33752	-6555.87	-6558.16	-2.29729	-6555.87	-6558.22	-2.35436		-6555.86	-6558.16	-2.29835	-6555.87	-6558.22	-2.35924		-6555.87	-6555.87	-6555.87			-2.41398	-2.41424		-6558.28	-6558.28	-0.000531428	M073	-6555.86	-6555.87	-6558.25	-6555.86	-6555.87	-6558.25	-6555.86	-6555.87	-6558.27	M073	-6555.86	-6555.87	-6558.26	-6555.86	-6555.87	-6558.26
M074	Ag4-c2-H-i1	-584.256	-586.06	-1.8036	-584.257	-586.133	-1.87557	-584.257	-586.089	-1.83178	-584.258	-586.148	-1.89052		-584.257	-586.086	-1.82896	-584.258	-586.145	-1.88783		-584.257	-584.258	-584.258			-1.95108	-1.95215		-586.208	-586.21	-0.00175284	M074	-584.257	-584.258	-586.199	-584.257	-584.258	-586.201	-584.257	-584.258	-586.198	M074	-584.257	-584.258	-586.192	-584.257	-584.258	-586.195
M075	Au4-c2-H-i1	-539.099	-540.86	-1.76081	-539.1	-540.923	-1.82327	-539.1	-540.885	-1.78489	-539.1	-540.936	-1.83618		-539.1	-540.812	-1.71181	-539.1	-540.862	-1.76233		-539.1	-539.1	-539.1			-1.8888	-1.88999		-540.989	-540.99	-0.00173907	M075	-539.099	-539.1	-540.987	-539.099	-539.1	-540.99	-539.099	-539.1	-540.988	M075	-539.1	-539.1	-540.995	-539.1	-539.1	-540.998
M076	Cu4-c2-H-i2	-6555.88	-6558.13	-2.25272	-6555.88	-6558.2	-2.32583	-6555.88	-6558.16	-2.28547	-6555.88	-6558.22	-2.34248		-6555.88	-6558.17	-2.28773	-6555.88	-6558.23	-2.34864		-6555.88	-6555.88	-6555.88			-2.40253	-2.40229		-6558.28	-6558.28	-1.45167e-05	M076	-6555.88	-6555.88	-6558.25	-6555.88	-6555.88	-6558.25	-6555.88	-6555.88	-6558.27	M076	-6555.88	-6555.88	-6558.26	-6555.88	-6555.88	-6558.27
M077	Ag4-c2-H-i2	-584.264	-586.062	-1.7977	-584.265	-586.135	-1.86984	-584.266	-586.091	-1.82588	-584.266	-586.15	-1.88462		-584.265	-586.09	-1.82438	-584.266	-586.149	-1.88332		-584.265	-584.266	-584.266			-1.94552	-1.94624		-586.21	-586.212	-0.00164892	M077	-584.265	-584.266	-586.201	-584.265	-584.266	-586.203	-584.265	-584.266	-586.201	M077	-584.265	-584.266	-586.194	-584.265	-584.266	-586.197
M078	Au4-c2-H-i2	-539.087	-540.841	-1.75452	-539.088	-540.905	-1.81691	-539.088	-540.866	-1.77836	-539.088	-540.918	-1.82972		-539.088	-540.804	-1.71576	-539.088	-540.855	-1.7665		-539.088	-539.088	-539.088			-1.88236	-1.88361		-540.97	-540.972	-0.00190035	M078	-539.087	-539.088	-540.968	-539.087	-539.088	-540.971	-539.087	-539.088	-540.97	M078	-539.088	-539.088	-540.976	-539.088	-539.088	-540.979
M079	Cu4-c2-O-i0	-6630.02	-6632.5	-2.48282	-6630.02	-6632.58	-2.56414	-6630.02	-6632.54	-2.51959	-6630.02	-6632.6	-2.58311		-6630.02	-6632.54	-2.51856	-6630.02	-6632.6	-2.58586		-6630.02	-6630.02	-6630.02			-2.64946	-2.64974		-6632.67	-6632.67	-0.000565844	M079	-6630.02	-6630.02	-6632.63	-6630.02	-6630.02	-6632.64	-6630.02	-6630.02	-6632.65	M079	-6630.02	-6630.02	-6632.65	-6630.02	-6630.02	-6632.65
M080	Ag4-c2-O-i0	-658.403	-660.424	-2.02122	-658.405	-660.507	-2.10167	-658.405	-660.458	-2.05347	-658.406	-660.525	-2.11867		-658.405	-660.453	-2.04808	-658.406	-660.519	-2.11325		-658.405	-658.406	-658.406			-2.18609	-2.18709		-660.591	-660.593	-0.00207602	M080	-658.404	-658.405	-660.58	-658.404	-658.405	-660.583	-658.404	-658.405	-660.58	M080	-658.404	-658.405	-660.574	-658.404	-658.405	-660.577
M081	Au4-c2-O-i0	-613.273	-615.252	-1.97959	-613.275	-615.325	-2.05009	-613.274	-615.282	-2.00727	-613.276	-615.341	-2.06483		-613.274	-615.194	-1.91953	-613.276	-615.252	-1.97633		-613.275	-613.276	-613.276			-2.12405	-2.12523		-615.399	-615.402	-0.00206303	M081	-613.273	-613.275	-615.396	-613.273	-613.275	-615.4	-613.273	-613.275	-615.398	M081	-613.274	-613.275	-615.404	-613.274	-613.275	-615.407
M082	Cu4-c2-O-i1	-6630.28	-6632.76	-2.48412	-6630.28	-6632.85	-2.56418	-6630.28	-6632.8	-2.51862	-6630.28	-6632.86	-2.5817		-6630.28	-6632.8	-2.52264	-6630.28	-6632.87	-2.58971		-6630.28	-6630.28	-6630.28			-2.64817	-2.64788		-6632.93	-6632.93	0.000109863	M082	-6630.28	-6630.28	-6632.89	-6630.28	-6630.28	-6632.9	-6630.28	-6630.28	-6632.91	M082	-6630.28	-6630.28	-6632.91	-6630.28	-6630.28	-6632.91
M083	Ag4-c2-O-i1	-658.444	-660.529	-2.08496	-658.446	-660.612	-2.16615	-658.446	-660.564	-2.11791	-658.447	-660.63	-2.1832		-658.446	-660.561	-2.11498	-658.447	-660.627	-2.18042		-658.446	-658.447	-658.447			-2.25133	-2.25171		-660.698	-660.699	-0.00146123	M083	-658.444	-658.446	-660.686	-658.444	-658.446	-660.689	-658.444	-658.446	-660.686	M083	-658.445	-658.447	-660.68	-658.445	-658.447	-660.683
M084	Au4-c2-O-i1	-613.306	-615.336	-2.03036	-613.308	-615.409	-2.1006	-613.307	-615.365	-2.05766	-613.309	-615.424	-2.11527		-613.307	-615.296	-1.98853	-613.309	-615.354	-2.04543		-613.308	-613.309	-613.309			-2.1743	-2.17571		-615.483	-615.485	-0.00211101	M084	-613.306	-613.308	-615.48	-613.306	-613.308	-615.483	-613.306	-613.308	-615.481	M084	-613.307	-613.308	-615.487	-613.307	-613.308	-615.49
M085	Cu4-c2-O-i2	-6630.19	-6632.72	-2.53371	-6630.19	-6632.81	-2.61409	-6630.19	-6632.76	-2.56882	-6630.19	-6632.82	-2.63217		-6630.19	-6632.76	-2.57202	-6630.19	-6632.83	-2.63927		-6630.19	-6630.19	-6630.19			-2.69841	-2.69862		-6632.89	-6632.89	-0.000497361	M085	-6630.19	-6630.19	-6632.86	-6630.19	-6630.19	-6632.86	-6630.19	-6630.19	-6632.88	M085	-6630.19	-6630.19	-6632.87	-6630.19	-6630.19	-6632.87
M086	Ag4-c2-O-i2	-658.484	-660.581	-2.09703	-658.486	-660.664	-2.17785	-658.486	-660.615	-2.1294	-658.487	-660.682	-2.19467		-658.486	-660.614	-2.12871	-658.487	-660.681	-2.19423		-658.487	-658.487	-658.487			-2.26265	-2.26314		-660.749	-660.751	-0.00140254	M086	-658.484	-658.486	-660.738	-658.484	-658.486	-660.741	-658.484	-658.486	-660.738	M086	-658.485	-658.487	-660.731	-658.485	-658.487	-660.734
M087	Au4-c2-O-i2	-613.328	-615.343	-2.01547	-613.33	-615.415	-2.08549	-613.329	-615.371	-2.04242	-613.33	-615.431	-2.10006		-613.329	-615.312	-1.98305	-613.33	-615.37	-2.04007		-613.33	-613.331	-613.331			-2.15895	-2.16053		-615.489	-615.491	-0.00214325	M087	-613.328	-613.33	-615.486	-613.328	-613.33	-615.489	-613.328	-613.33	-615.488	M087	-613.329	-613.33	-615.494	-613.329	-613.33	-615.497
M088	Cu4-c2-NH3-i0	-6611.65	-6614.17	-2.52213	-6611.65	-6614.25	-2.60273	-6611.65	-6614.21	-2.55968	-6611.65	-6614.27	-2.6221		-6611.65	-6614.21	-2.55916	-6611.65	-6614.27	-2.62543		-6611.65	-6611.65	-6611.65			-2.68729	-2.6876		-6614.34	-6614.34	-0.000518202	M088	-6611.65	-6611.65	-6614.3	-6611.65	-6611.65	-6614.31	-6611.65	-6611.65	-6614.32	M088	-6611.65	-6611.65	-6614.31	-6611.65	-6611.65	-6614.32
M089	Ag4-c2-NH3-i0	-640.029	-642.095	-2.06651	-640.03	-642.176	-2.14627	-640.03	-642.129	-2.09938	-640.031	-642.194	-2.16337		-640.03	-642.124	-2.09411	-640.031	-642.189	-2.15813		-640.03	-640.031	-640.031			-2.22995	-2.2305		-642.26	-642.262	-0.00143149	M089	-640.028	-640.03	-642.249	-640.028	-640.03	-642.252	-640.028	-640.03	-642.248	M089	-640.029	-640.03	-642.243	-640.029	-640.03	-642.246
M090	Au4-c2-NH3-i0	-594.893	-596.905	-2.01218	-594.894	-596.976	-2.08175	-594.894	-596.934	-2.04	-594.895	-596.992	-2.09644		-594.894	-596.856	-1.96222	-594.895	-596.913	-2.01801		-594.895	-594.896	-594.895			-2.15473	-2.15565		-597.049	-597.051	-0.00172741	M090	-594.893	-594.895	-597.047	-594.893	-594.895	-597.05	-594.893	-594.895	-597.047	M090	-594.893	-594.895	-597.054	-594.893	-594.895	-597.058
M091	Cu4-c2-NH3-i1	-6611.61	-6614.11	-2.4996	-6611.61	-6614.19	-2.57993	-6611.61	-6614.15	-2.53677	-6611.61	-6614.21	-2.59916		-6611.61	-6614.15	-2.53621	-6611.61	-6614.22	-2.60242		-6611.61	-6611.61	-6611.61			-2.66421	-2.66463		-6614.28	-6614.28	-0.000674779	M091	-6611.61	-6611.61	-6614.24	-6611.61	-6611.61	-6614.25	-6611.61	-6611.61	-6614.26	M091	-6611.61	-6611.61	-6614.26	-6611.61	-6611.61	-6614.26
M092	Ag4-c2-NH3-i1	-639.998	-642.052	-2.05413	-639.999	-642.133	-2.1336	-639.999	-642.086	-2.0866	-640	-642.151	-2.15051		-639.999	-642.08	-2.08109	-640	-642.145	-2.14501		-640	-640	-640			-2.21699	-2.21756		-642.217	-642.218	-0.00127938	M092	-639.998	-639.999	-642.206	-639.998	-639.999	-642.208	-639.998	-639.999	-642.204	M092	-639.998	-639.999	-642.199	-639.998	-639.999	-642.202
M093	Au4-c2-NH3-i1	-594.842	-596.83	-1.98891	-594.843	-596.901	-2.05827	-594.842	-596.859	-2.01635	-594.844	-596.916	-2.07265		-594.842	-596.775	-1.93315	-594.843	-596.832	-1.98877		-594.843	-594.844	-594.844			-2.13105	-2.13173		-596.974	-596.976	-0.00125756	M093	-594.841	-594.843	-596.971	-594.841	-594.843	-596.974	-594.841	-594.843	-596.972	M093	-594.842	-594.843	-596.979	-594.842	-594.843	-596.982
M094	Cu4-c2-CO-i0	-6668.16	-6670.82	-2.65957	-6668.17	-6670.91	-2.74446	-6668.16	-6670.86	-2.6975	-6668.17	-6670.93	-2.76416		-6668.16	-6670.86	-2.69706	-6668.17	-6670.93	-2.76754		-6668.17	-6668.17	-6668.17			-2.83353	-2.8341		-6671	-6671	-0.000815783	M094	-6668.16	-6668.16	-6670.96	-6668.16	-6668.16	-6670.97	-6668.16	-6668.16	-6670.98	M094	-6668.16	-6668.17	-6670.98	-6668.16	-6668.17	-6670.98
M095	Ag4-c2-CO-i0	-696.554	-698.754	-2.20031	-696.556	-698.841	-2.28433	-696.555	-698.789	-2.23368	-696.557	-698.859	-2.30187		-696.555	-698.784	-2.22852	-696.557	-698.854	-2.2967		-696.557	-696.557	-696.557			-2.37248	-2.37342		-698.929	-698.931	-0.00183521	M095	-696.554	-696.556	-698.918	-696.554	-696.556	-698.92	-696.554	-696.556	-698.917	M095	-696.555	-696.556	-698.911	-696.555	-696.556	-698.914
M096	Au4-c2-CO-i0	-651.413	-653.566	-2.15369	-651.415	-653.642	-2.22747	-651.414	-653.596	-2.18181	-651.416	-653.658	-2.24257		-651.414	-653.522	-2.10865	-651.416	-653.584	-2.16872		-651.415	-651.416	-651.416			-2.30488	-2.30631		-653.72	-653.722	-0.00215325	M096	-651.413	-651.415	-653.717	-651.413	-651.415	-653.72	-651.413	-651.415	-653.718	M096	-651.413	-651.415	-653.725	-651.413	-651.415	-653.728
M097	Cu4-c2-CO-i1	-6668.13	-6670.79	-2.66163	-6668.13	-6670.88	-2.74639	-6668.13	-6670.83	-2.69952	-6668.13	-6670.9	-2.76615		-6668.13	-6670.83	-2.70012	-6668.13	-6670.9	-2.77057		-6668.13	-6668.13	-6668.13			-2.83531	-2.83606		-6670.97	-6670.97	-0.00099123	M097	-6668.13	-6668.13	-6670.93	-6668.13	-6668.13	-6670.94	-6668.13	-6668.13	-6670.95	M097	-6668.13	-6668.13	-6670.95	-6668.13	-6668.13	-6670.95
M098	Ag4-c2-CO-i1	-696.543	-698.729	-2.18552	-696.545	-698.815	-2.26938	-696.544	-698.763	-2.21858	-696.546	-698.833	-2.28672		-696.544	-698.756	-2.21194	-696.546	-698.826	-2.27996		-696.546	-696.547	-696.546			-2.35737	-2.35822		-698.903	-698.905	-0.00156927	M098	-696.543	-696.545	-698.892	-696.543	-696.545	-698.894	-696.543	-696.545	-698.891	M098	-696.544	-696.545	-698.885	-696.544	-696.545	-698.888
M099	Au4-c2-CO-i1	-651.385	-653.508	-2.12341	-651.387	-653.584	-2.19716	-651.386	-653.538	-2.15153	-651.388	-653.6	-2.21204		-651.386	-653.448	-2.06226	-651.388	-653.51	-2.122		-651.388	-651.388	-651.388			-2.27454	-2.27553		-653.662	-653.664	-0.00164427	M099	-651.385	-651.387	-653.659	-651.385	-651.387	-653.662	-651.385	-651.387	-653.66	M099	-651.385	-651.387	-653.667	-651.385	-651.387	-653.67
M100	Cu4-c2-CO-i2	-6668.15	-6670.78	-2.62889	-6668.15	-6670.86	-2.71351	-6668.15	-6670.82	-2.66647	-6668.15	-6670.88	-2.73308		-6668.15	-6670.81	-2.66397	-6668.15	-6670.88	-2.73426		-6668.15	-6668.15	-6668.15			-2.80229	-2.80297		-6670.95	-6670.95	-0.000928605	M100	-6668.15	-6668.15	-6670.92	-6668.15	-6668.15	-6670.92	-6668.15	-6668.15	-6670.94	M100	-6668.15	-6668.15	-6670.93	-6668.15	-6668.15	-6670.94
M101	Ag4-c2-CO-i2	-696.541	-698.722	-2.18111	-696.543	-698.808	-2.26486	-696.542	-698.756	-2.21404	-696.544	-698.826	-2.28214		-696.542	-698.748	-2.20685	-696.543	-698.818	-2.27478		-696.543	-696.544	-696.544			-2.35273	-2.35359		-698.896	-698.897	-0.00159564	M101	-696.541	-696.543	-698.885	-696.541	-696.543	-698.887	-696.541	-696.543	-698.884	M101	-696.541	-696.543	-698.878	-696.541	-696.543	-698.881
M102	Au4-c2-CO-i2	-651.383	-653.5	-2.1164	-651.386	-653.576	-2.19007	-651.384	-653.529	-2.14436	-651.386	-653.591	-2.20486		-651.384	-653.435	-2.05065	-651.386	-653.496	-2.11028		-651.386	-651.387	-651.386			-2.26737	-2.26834		-653.653	-653.655	-0.00151975	M102	-651.383	-651.385	-653.65	-651.383	-651.385	-653.653	-651.383	-651.385	-653.651	M102	-651.384	-651.385	-653.658	-651.384	-651.385	-653.661
M103	Cu5-c2-H	-8194.89	-8197.76	-2.87135	-8194.89	-8197.86	-2.9649	-8194.89	-8197.81	-2.91583	-8194.89	-8197.88	-2.9879		-8194.89	-8197.81	-2.91467	-8194.89	-8197.88	-2.99147		-8194.89	-8194.89	-8194.89			-3.06306	-3.0635		-8197.96	-8197.96	-0.000768299	M103	-8194.89	-8194.89	-8197.91	-8194.89	-8194.89	-8197.92	-8194.89	-8194.89	-8197.94	M103	-8194.89	-8194.89	-8197.93	-8194.89	-8194.89	-8197.94
M104	Ag5-c2-H	-730.374	-732.676	-2.30219	-730.375	-732.77	-2.39469	-730.376	-732.717	-2.34109	-730.376	-732.791	-2.41509		-730.375	-732.71	-2.33423	-730.376	-732.784	-2.40838		-730.375	-730.376	-730.376			-2.49175	-2.49273		-732.867	-732.869	-0.00179157	M104	-730.375	-730.376	-732.855	-730.375	-730.376	-732.858	-730.375	-730.376	-732.854	M104	-730.375	-730.376	-732.847	-730.375	-730.376	-732.85
M105	Au5-c2-H	-673.946	-676.193	-2.24784	-673.947	-676.274	-2.32778	-673.947	-676.227	-2.28048	-673.947	-676.293	-2.34508		-673.947	-676.124	-2.17719	-673.947	-676.188	-2.24092		-673.947	-673.948	-673.947			-2.41165	-2.41285		-676.358	-676.36	-0.00198334	M105	-673.946	-673.947	-676.356	-673.946	-673.947	-676.36	-673.946	-673.947	-676.358	M105	-673.947	-673.948	-676.366	-673.947	-673.948	-676.37
M106	Cu6-c2-H	-9833.86	-9837.34	-3.47459	-9833.86	-9837.45	-3.58775	-9833.86	-9837.39	-3.52966	-9833.86	-9837.48	-3.61632		-9833.86	-9837.39	-3.52852	-9833.86	-9837.48	-3.62092		-9833.86	-9833.86	-9833.86			-3.70647	-3.70724		-9837.57	-9837.57	-0.0011584	M106	-9833.86	-9833.86	-9837.52	-9833.86	-9833.86	-9837.53	-9833.86	-9833.86	-9837.55	M106	-9833.86	-9833.86	-9837.54	-9833.86	-9833.86	-9837.55
M107	Ag6-c2-H	-876.432	-879.229	-2.79734	-876.433	-879.342	-2.90971	-876.433	-879.279	-2.84612	-876.434	-879.369	-2.93522		-876.433	-879.27	-2.83749	-876.433	-879.36	-2.92685		-876.433	-876.434	-876.433			-3.02761	-3.02871		-879.46	-879.462	-0.00196707	M107	-876.432	-876.433	-879.446	-876.432	-876.433	-879.449	-876.432	-876.433	-879.443	M107	-876.433	-876.434	-879.436	-876.433	-876.434	-879.44
M108	Au6-c2-H	-808.729	-811.478	-2.74854	-808.731	-811.576	-2.84554	-808.731	-811.52	-2.78956	-808.732	-811.599	-2.86721		-808.731	-811.387	-2.65629	-808.731	-811.464	-2.73302		-808.731	-808.732	-808.731			-2.94731	-2.94868		-811.678	-811.68	-0.00229412	M108	-808.73	-808.732	-811.676	-808.73	-808.732	-811.68	-808.73	-808.732	-811.677	M108	-808.73	-808.732	-811.687	-808.73	-808.732	-811.692
M109	Cu5-c2-O	-8269.16	-8272.26	-3.09867	-8269.16	-8272.36	-3.20037	-8269.16	-8272.31	-3.14663	-8269.16	-8272.39	-3.22496		-8269.16	-8272.31	-3.14777	-8269.16	-8272.39	-3.23094		-8269.16	-8269.16	-8269.16			-3.30707	-3.30714		-8272.47	-8272.47	-0.000423211	M109	-8269.16	-8269.16	-8272.42	-8269.16	-8269.16	-8272.43	-8269.16	-8269.16	-8272.45	M109	-8269.16	-8269.16	-8272.44	-8269.16	-8269.16	-8272.45
M110	Ag5-c2-O	-804.637	-807.149	-2.51141	-804.64	-807.252	-2.61178	-804.639	-807.193	-2.55345	-804.641	-807.274	-2.63371		-804.639	-807.187	-2.54832	-804.641	-807.269	-2.62879		-804.64	-804.641	-804.641			-2.71708	-2.71792		-807.357	-807.359	-0.00168774	M110	-804.638	-804.64	-807.344	-804.638	-804.64	-807.347	-804.638	-804.64	-807.343	M110	-804.639	-804.64	-807.335	-804.639	-804.64	-807.339
M111	Au5-c2-O	-748.153	-750.616	-2.4629	-748.156	-750.706	-2.55068	-748.155	-750.654	-2.49868	-748.157	-750.726	-2.56959		-748.155	-750.559	-2.40425	-748.156	-750.631	-2.47446		-748.156	-748.157	-748.157			-2.64278	-2.64398		-750.799	-750.801	-0.00206921	M111	-748.154	-748.156	-750.795	-748.154	-748.156	-750.799	-748.154	-748.156	-750.797	M111	-748.154	-748.156	-750.805	-748.154	-748.156	-750.809
M112	Cu6-c2-O	-9908.13	-9911.89	-3.76022	-9908.13	-9912.01	-3.88139	-9908.13	-9911.95	-3.81851	-9908.13	-9912.04	-3.91179		-9908.13	-9911.95	-3.81848	-9908.13	-9912.05	-3.91754		-9908.13	-9908.13	-9908.13			-4.00851	-4.00965		-9912.14	-9912.14	-0.00159704	M112	-9908.13	-9908.13	-9912.09	-9908.13	-9908.13	-9912.1	-9908.13	-9908.13	-9912.12	M112	-9908.13	-9908.13	-9912.11	-9908.13	-9908.13	-9912.12
M113	Ag6-c2-O	-950.675	-953.753	-3.0771	-950.679	-953.876	-3.19729	-950.678	-953.807	-3.1289	-950.68	-953.904	-3.2245		-950.678	-953.8	-3.12182	-950.679	-953.897	-3.21771		-950.679	-950.68	-950.68			-3.3234	-3.3248		-954.002	-954.005	-0.00233837	M113	-950.676	-950.679	-953.987	-950.676	-950.679	-953.991	-950.676	-950.679	-953.986	M113	-950.678	-950.679	-953.977	-950.678	-950.679	-953.981
M114	Au6-c2-O	-882.856	-885.932	-3.07567	-882.859	-886.039	-3.18069	-882.858	-885.979	-3.12058	-882.86	-886.064	-3.20433		-882.858	-885.837	-2.97913	-882.86	-885.922	-3.06186		-882.859	-882.86	-882.86			-3.29087	-3.29221		-886.15	-886.153	-0.00245744	M114	-882.857	-882.859	-886.146	-882.857	-882.859	-886.151	-882.857	-882.859	-886.147	M114	-882.858	-882.859	-886.158	-882.858	-882.859	-886.163
M115	Cu5-c2-NH3	-8250.62	-8253.74	-3.12053	-8250.62	-8253.84	-3.22102	-8250.62	-8253.79	-3.16901	-8250.62	-8253.87	-3.24613		-8250.62	-8253.79	-3.16723	-8250.62	-8253.87	-3.24913		-8250.62	-8250.62	-8250.62			-3.32646	-3.32703		-8253.95	-8253.95	-0.000829887	M115	-8250.62	-8250.62	-8253.9	-8250.62	-8250.62	-8253.91	-8250.62	-8250.62	-8253.93	M115	-8250.62	-8250.62	-8253.92	-8250.62	-8250.62	-8253.93
M116	Ag5-c2-NH3	-786.1	-788.651	-2.55091	-786.102	-788.752	-2.65027	-786.102	-788.695	-2.59354	-786.103	-788.775	-2.67255		-786.102	-788.687	-2.58578	-786.103	-788.767	-2.66484		-786.102	-786.103	-786.103			-2.7545	-2.75544		-788.857	-788.858	-0.00169335	M116	-786.1	-786.102	-788.843	-786.1	-786.102	-788.846	-786.1	-786.102	-788.841	M116	-786.101	-786.102	-788.835	-786.101	-786.102	-788.839
M117	Au5-c2-NH3	-729.686	-732.187	-2.50164	-729.687	-732.276	-2.58833	-729.687	-732.225	-2.53783	-729.688	-732.296	-2.60741		-729.687	-732.121	-2.43394	-729.688	-732.191	-2.50279		-729.688	-729.689	-729.688			-2.67928	-2.6804		-732.367	-732.369	-0.00196325	M117	-729.686	-729.688	-732.363	-729.686	-729.688	-732.367	-729.686	-729.688	-732.364	M117	-729.686	-729.688	-732.373	-729.686	-729.688	-732.377
M118	Cu6-c2-NH3	-9889.54	-9893.28	-3.74257	-9889.54	-9893.41	-3.86246	-9889.54	-9893.34	-3.80157	-9889.54	-9893.44	-3.89338		-9889.54	-9893.34	-3.79551	-9889.54	-9893.44	-3.89298		-9889.54	-9889.54	-9889.54			-3.98824	-3.98971		-9893.53	-9893.53	-0.00183307	M118	-9889.54	-9889.54	-9893.48	-9889.54	-9889.54	-9893.49	-9889.54	-9889.54	-9893.51	M118	-9889.54	-9889.54	-9893.5	-9889.54	-9889.54	-9893.51
M119	Ag6-c2-NH3	-932.123	-935.187	-3.06401	-932.125	-935.308	-3.18321	-932.124	-935.241	-3.11673	-932.126	-935.337	-3.2109		-932.124	-935.221	-3.09731	-932.125	-935.316	-3.19156		-932.125	-932.126	-932.125			-3.30827	-3.3097		-935.433	-935.436	-0.00221089	M119	-932.123	-932.125	-935.417	-932.123	-932.125	-935.42	-932.123	-932.125	-935.414	M119	-932.123	-932.124	-935.401	-932.123	-932.124	-935.405
M120	Au6-c2-NH3	-864.446	-867.463	-3.01613	-864.448	-867.568	-3.11998	-864.448	-867.509	-3.06091	-864.449	-867.593	-3.14358		-864.448	-867.368	-2.92031	-864.449	-867.451	-3.0021		-864.449	-864.45	-864.449			-3.22893	-3.23031		-867.678	-867.68	-0.00238669	M120	-864.446	-864.449	-867.674	-864.446	-864.449	-867.678	-864.446	-864.449	-867.674	M120	-864.447	-864.449	-867.686	-864.447	-864.449	-867.69
M121	Cu5-c2-CO	-8307.14	-8310.4	-3.26366	-8307.14	-8310.51	-3.36855	-8307.14	-8310.45	-3.31264	-8307.14	-8310.54	-3.39402		-8307.14	-8310.45	-3.31118	-8307.14	-8310.54	-3.39733		-8307.14	-8307.14	-8307.14			-3.4786	-3.4794		-8310.62	-8310.62	-0.00108392	M121	-8307.14	-8307.14	-8310.57	-8307.14	-8307.14	-8310.58	-8307.14	-8307.14	-8310.6	M121	-8307.14	-8307.14	-8310.59	-8307.13818413	-8307.14	-8310.6
M122	Ag5-c2-CO	-842.627	-845.315	-2.68778	-842.629	-845.421	-2.79149	-842.629	-845.36	-2.731	-842.63	-845.445	-2.81425		-842.628	-845.352	-2.72354	-842.63	-845.437	-2.80682		-842.63	-842.631	-842.63			-2.9003	-2.9016		-845.53	-845.532	-0.00211036	M122	-842.627	-842.629	-845.516	-842.627	-842.629	-845.519	-842.627	-842.629	-845.514	M122	-842.628	-842.629	-845.508	-842.628	-842.629	-845.512
M123	Au5-c2-CO	-786.209	-788.854	-2.64481	-786.211	-788.947	-2.73578	-786.21	-788.892	-2.68139	-786.212	-788.968	-2.75528		-786.21	-788.794	-2.58379	-786.212	-788.869	-2.65694		-786.212	-786.213	-786.212			-2.83122	-2.83279		-789.043	-789.045	-0.00237933	M123	-786.209	-786.211	-789.039	-786.209	-786.211	-789.043	-786.209	-786.211	-789.04	M123	-786.21	-786.211	-789.049	-786.21	-786.211	-789.053
M124	Cu6-c2-CO	-9946.06	-9949.96	-3.89319	-9946.07	-9950.08	-4.01777	-9946.06	-9950.02	-3.95296	-9946.07	-9950.12	-4.04904		-9946.06	-9950.01	-3.94683	-9946.07	-9950.11	-4.04854		-9946.07	-9946.07	-9946.07			-4.14847	-4.14984		-9950.22	-9950.22	-0.00175928	M124	-9946.06	-9946.06	-9950.16	-9946.06	-9946.06	-9950.17	-9946.06	-9946.06	-9950.19	M124	-9946.06	-9946.06	-9950.18	-9946.06	-9946.06	-9950.19
M125	Ag6-c2-CO	-988.648	-991.852	-3.20372	-988.651	-991.978	-3.32729	-988.65	-991.907	-3.25707	-988.652	-992.007	-3.35547		-988.65	-991.894	-3.24416	-988.652	-991.994	-3.34265		-988.652	-988.652	-988.652			-3.45694	-3.45871		-992.108	-992.111	-0.0025931	M125	-988.648	-988.65	-992.085	-988.648	-988.65	-992.088	-988.648	-988.65	-992.082	M125	-988.649	-988.651	-992.082	-988.649	-988.651	-992.087
M126	Au6-c2-CO	-920.971	-924.126	-3.15544	-920.974	-924.237	-3.26356	-920.973	-924.173	-3.20054	-920.975	-924.262	-3.28753		-920.972	-924.041	-3.06881	-920.974	-924.129	-3.15491		-920.974	-920.975	-920.975			-3.377	-3.3788		-924.351	-924.354	-0.00278411	M126	-920.971	-920.974	-924.347	-920.971	-920.974	-924.351	-920.971	-920.974	-924.348	M126	-920.972	-920.974	-924.359	-920.972	-920.974	-924.363
[truncated: 23 more columns]

## Sheet: Energy Differences Error Stats.
CUAGAU-2 dataset
		ALL ENERGIES ARE FROM 'ENERGIES' SHEET, DO NOT EDIT THIS PART!													beta = 0.9	beta = 0.9	beta = 0.9	beta = 1.0	beta = 1.0	beta = 1.0	beta = 1.4	beta = 1.4	beta = 1.4		beta = 0.9	beta = 0.9	beta = 0.9	beta = 1.0	beta = 1.0	beta = 1.0	beta = 1.4	beta = 1.4	beta = 1.4		beta = 0.9	beta = 0.9	beta = 0.9	beta = 1.0	beta = 1.0	beta = 1.0	beta = 1.4	beta = 1.4	beta = 1.4		beta = 0.9	beta = 0.9	beta = 0.9	beta = 1.0	beta = 1.0
		MP2/VQZ(-PP)	MP2/V5Z(-PP)			MP2/V{Q,5}Z(-PP)		E_HF/AVQZ	E_EMP2/AVQZ	E_HF/AV5Z	E_EMP2/AV5Z	HF/AV{Q,5}Z	MP2/AV{Q,5}Z(-PP)		HF	HF+CABS	MP2-F12	HF	HF+CABS	MP2-F12	HF	HF+CABS	MP2-F12		HF	HF+CABS	MP2-F12	HF	HF+CABS	MP2-F12	HF	HF+CABS	MP2-F12		HF	HF+CABS	MP2-F12	HF	HF+CABS	MP2-F12	HF	HF+CABS	MP2-F12		HF	HF+CABS	MP2-F12	HF	HF+CABS
Implementation	MOLPRO	Energies from Sheet 'Energies' (Ha)													our VTZ-F12(-PP)-wis	our VTZ-F12(-PP)-wis	our VTZ-F12(-PP)-wis	our VTZ-F12(-PP)-wis	our VTZ-F12(-PP)-wis	our VTZ-F12(-PP)-wis	our VTZ-F12(-PP)-wis	our VTZ-F12(-PP)-wis	our VTZ-F12(-PP)-wis		AVQZ(-PP)	AVQZ(-PP)	AVQZ(-PP)	AVQZ(-PP)	AVQZ(-PP)	AVQZ(-PP)	AVQZ(-PP)	AVQZ(-PP)	AVQZ(-PP)		AVQZ(-PP)(g)	AVQZ(-PP)(g)	AVQZ(-PP)(g)	AVQZ(-PP)(g)	AVQZ(-PP)(g)	AVQZ(-PP)(g)	AVQZ(-PP)(g)	AVQZ(-PP)(g)	AVQZ(-PP)(g)		AVQZ(-PP)(g-1)	AVQZ(-PP)(g-1)	AVQZ(-PP)(g-1)	AVQZ(-PP)(g-1)	AVQZ(-PP)(g-1)
code	species																								default basis set	default basis set	default basis set	default basis set	default basis set	default basis set	default basis set	default basis set	default basis set		no H exponents	no H exponents	no H exponents	no H exponents	no H exponents	no H exponents	no H exponents	no H exponents	no H exponents		no G and F diffuse exp.	no G and F diffuse exp.	no G and F diffuse exp.	no G and F diffuse exp.	no G and F diffuse exp.
NA	nothing
A001	H	-0.499946	-0.499995			-0.500003		-0.499948	-0.499948	-0.499995	-0.499995	-0.500003	-0.500003		-0.499946	-0.499947	-0.499947	-0.499946	-0.499947	-0.499947	-0.499946	-0.499947	-0.499947		-0.499946	-0.499947	-0.499947	-0.499946	-0.499947	-0.499947	-0.499946	-0.499947	-0.499947		-0.499946	-0.499947	-0.499947	-0.499946	-0.499947	-0.499947	-0.499946	-0.499947	-0.499947		-0.499946	-0.499947	-0.499947	-0.499946	-0.499947
A002	F	-99.6356	-99.6472			-99.6573		-99.4092	-99.6384	-99.4112	-99.6485	-99.4115	-99.6574		-99.4092	-99.4103	-99.6548	-99.4092	-99.4103	-99.655	-99.4092	-99.4103	-99.6552		-99.4092	-99.4103	-99.6548	-99.4092	-99.4103	-99.655	-99.4092	-99.4103	-99.6552		-99.4092	-99.4103	-99.6548	-99.4092	-99.4103	-99.655	-99.4092	-99.4103	-99.6552		-99.4092	-99.4103	-99.6548	-99.4092	-99.4103
A003	O	-74.9752	-74.9828			-74.9895		-74.8111	-74.9769	-74.8123	-74.9836	-74.8125	-74.9896		-74.811	-74.8115	-74.9878	-74.811	-74.8115	-74.9879	-74.811	-74.8115	-74.9879		-74.811	-74.8115	-74.9878	-74.811	-74.8115	-74.9879	-74.811	-74.8115	-74.9879		-74.811	-74.8115	-74.9878	-74.811	-74.8115	-74.9879	-74.811	-74.8115	-74.9879		-74.811	-74.8115	-74.9878	-74.811	-74.8115
A004	NH3	-56.4742	-56.4821			-56.4891		-56.2226	-56.4772	-56.2234	-56.4833	-56.2236	-56.4888		-56.2219	-56.2227	-56.4873	-56.2219	-56.2227	-56.4873	-56.2219	-56.2227	-56.487		-56.2219	-56.2227	-56.4873	-56.2219	-56.2227	-56.4873	-56.2219	-56.2227	-56.487		-56.2219	-56.2227	-56.4873	-56.2219	-56.2227	-56.4873	-56.2219	-56.2227	-56.487		-56.2219	-56.2227	-56.4873	-56.2219	-56.2227
A005	CO	-113.17	-113.182			-113.194		-112.788	-113.173	-112.79	-113.184	-112.79	-113.194		-112.788	-112.789	-113.192	-112.788	-112.789	-113.192	-112.788	-112.789	-113.192		-112.788	-112.789	-113.192	-112.788	-112.789	-113.192	-112.788	-112.789	-113.192		-112.788	-112.789	-113.192	-112.788	-112.789	-113.192	-112.788	-112.789	-113.192		-112.788	-112.789	-113.192	-112.788	-112.789
M001	Cu	-1639.51	-1639.53			-1639.54		-1638.96	-1639.52	-1638.96	-1639.53	-1638.96	-1639.54		-1638.96	-1638.96	-1639.54	-1638.96	-1638.96	-1639.54	-1638.96	-1638.96	-1639.54		-1638.96	-1638.96	-1639.54	-1638.96	-1638.96	-1639.54	-1638.96	-1638.96	-1639.54		-1638.96	-1638.96	-1639.54	-1638.96	-1638.96	-1639.54	-1638.96	-1638.96	-1639.54		-1638.96	-1638.96	-1639.54	-1638.96	-1638.96
M002	Ag	-146.496	-146.513			-146.532		-146.055	-146.502	-146.055	-146.517	-146.055	-146.533		-146.055	-146.055	-146.529	-146.055	-146.055	-146.53	-146.055	-146.055	-146.529		-146.055	-146.055	-146.528	-146.055	-146.055	-146.529	-146.055	-146.055	-146.53		-146.055	-146.055	-146.526	-146.055	-146.055	-146.527	-146.055	-146.055	-146.528		-146.055	-146.055	-146.525	-146.055	-146.055
M003	Au	-135.2	-135.216			-135.232		-134.781	-135.206	-134.781	-135.219	-134.781	-135.232		-134.781	-134.781	-135.231	-134.781	-134.781	-135.232	-134.781	-134.781	-135.232		-134.781	-134.781	-135.233	-134.781	-134.781	-135.234	-134.781	-134.781	-135.235		-134.781	-134.781	-135.232	-134.781	-134.781	-135.233	-134.781	-134.781	-135.233		-134.781	-134.781	-135.231	-134.781	-134.781
M004	Cu2	-3279.08	-3279.12			-3279.16		-3277.94	-3279.1	-3277.94	-3279.13	-3277.94	-3279.16		-3277.94	-3277.94	-3279.14	-3277.94	-3277.94	-3279.15	-3277.94	-3277.94	-3279.15		-3277.94	-3277.94	-3279.15	-3277.94	-3277.94	-3279.15	-3277.94	-3277.94	-3279.16		-3277.94	-3277.94	-3279.15	-3277.94	-3277.94	-3279.15	-3277.94	-3277.94	-3279.16		-3277.94	-3277.94	-3279.14	-3277.94	-3277.94
M005	Ag2	-293.055	-293.093			-293.132		-292.125	-293.072	-292.125	-293.102	-292.125	-293.134		-292.125	-292.126	-293.127	-292.125	-292.126	-293.128	-292.125	-292.126	-293.126		-292.125	-292.126	-293.125	-292.125	-292.126	-293.126	-292.125	-292.126	-293.129		-292.125	-292.126	-293.121	-292.125	-292.126	-293.123	-292.125	-292.126	-293.125		-292.125	-292.126	-293.118	-292.125	-292.126
M006	Au2	-270.49	-270.523			-270.556		-269.59	-270.504	-269.591	-270.53	-269.591	-270.558		-269.59	-269.591	-270.557	-269.59	-269.591	-270.558	-269.59	-269.591	-270.557		-269.59	-269.591	-270.561	-269.59	-269.591	-270.562	-269.59	-269.591	-270.564		-269.59	-269.591	-270.557	-269.59	-269.591	-270.559	-269.59	-269.591	-270.558		-269.59	-269.591	-270.555	-269.59	-269.591
M007	CuH	-1640.1	-1640.12			-1640.14		-1639.51	-1640.11	-1639.51	-1640.13	-1639.51	-1640.14		-1639.51	-1639.51	-1640.13	-1639.51	-1639.51	-1640.14	-1639.51	-1639.51	-1640.14		-1639.51	-1639.51	-1640.14	-1639.51	-1639.51	-1640.14	-1639.51	-1639.51	-1640.14		-1639.51	-1639.51	-1640.14	-1639.51	-1639.51	-1640.14	-1639.51	-1639.51	-1640.14		-1639.51	-1639.51	-1640.13	-1639.51	-1639.51
M008	AgH	-147.077	-147.096			-147.115		-146.6	-147.085	-146.6	-147.1	-146.6	-147.116		-146.599	-146.6	-147.112	-146.599	-146.6	-147.113	-146.599	-146.6	-147.112		-146.6	-146.6	-147.111	-146.6	-146.6	-147.112	-146.6	-146.6	-147.113		-146.6	-146.6	-147.109	-146.6	-146.6	-147.11	-146.6	-146.6	-147.111		-146.599	-146.6	-147.108	-146.599	-146.6
M009	AuH	-135.811	-135.827			-135.843		-135.345	-135.817	-135.345	-135.831	-135.345	-135.844		-135.344	-135.345	-135.843	-135.344	-135.345	-135.844	-135.344	-135.345	-135.843		-135.345	-135.345	-135.845	-135.345	-135.345	-135.846	-135.345	-135.345	-135.847		-135.345	-135.345	-135.844	-135.345	-135.345	-135.844	-135.345	-135.345	-135.844		-135.344	-135.345	-135.843	-135.344	-135.345
M010	CuF	-1739.31	-1739.34			-1739.37		-1738.46	-1739.32	-1738.46	-1739.35	-1738.47	-1739.37		-1738.46	-1738.46	-1739.36	-1738.46	-1738.46	-1739.37	-1738.46	-1738.46	-1739.37		-1738.46	-1738.46	-1739.37	-1738.46	-1738.46	-1739.37	-1738.46	-1738.46	-1739.37		-1738.46	-1738.46	-1739.36	-1738.46	-1738.46	-1739.37	-1738.46	-1738.46	-1739.37		-1738.46	-1738.46	-1739.36	-1738.46	-1738.46
M011	AgF	-246.266	-246.298			-246.329		-245.536	-246.279	-245.537	-246.305	-245.538	-246.33		-245.535	-245.536	-246.325	-245.535	-245.536	-246.325	-245.535	-245.536	-246.325		-245.535	-245.537	-246.323	-245.535	-245.537	-246.324	-245.535	-245.537	-246.325		-245.535	-245.537	-246.321	-245.535	-245.537	-246.322	-245.535	-245.537	-246.323		-245.535	-245.536	-246.32	-245.535	-245.536
M012	AuF	-234.947	-234.976			-235.004		-234.236	-234.958	-234.238	-234.982	-234.239	-235.005		-234.236	-234.237	-235.002	-234.236	-234.237	-235.003	-234.236	-234.237	-235.003		-234.236	-234.237	-235.004	-234.236	-234.237	-235.005	-234.236	-234.237	-235.006		-234.236	-234.237	-235.002	-234.236	-234.237	-235.003	-234.236	-234.237	-235.003		-234.236	-234.237	-235.001	-234.236	-234.237
M013	CuO	-1714.55	-1714.58			-1714.61		-1713.72	-1714.56	-1713.72	-1714.58	-1713.72	-1714.61		-1713.72	-1713.72	-1714.59	-1713.72	-1713.72	-1714.6	-1713.72	-1713.72	-1714.6		-1713.72	-1713.72	-1714.6	-1713.72	-1713.72	-1714.6	-1713.72	-1713.72	-1714.6		-1713.72	-1713.72	-1714.6	-1713.72	-1713.72	-1714.6	-1713.72	-1713.72	-1714.6		-1713.71	-1713.72	-1714.6	-1713.71	-1713.72
M014	AgO	-221.499	-221.528			-221.555		-220.838	-221.511	-220.839	-221.534	-220.839	-221.556		-220.837	-220.838	-221.551	-220.837	-220.838	-221.552	-220.837	-220.838	-221.551		-220.838	-220.838	-221.55	-220.838	-220.838	-221.551	-220.838	-220.838	-221.552		-220.837	-220.838	-221.548	-220.837	-220.838	-221.549	-220.837	-220.838	-221.55		-220.837	-220.838	-221.547	-220.837	-220.838
M015	AuO	-210.244	-210.269			-210.293		-209.587	-210.253	-209.588	-210.274	-209.589	-210.294		-209.587	-209.588	-210.291	-209.587	-209.588	-210.292	-209.587	-209.588	-210.292		-209.587	-209.588	-210.293	-209.587	-209.588	-210.294	-209.587	-209.588	-210.296		-209.587	-209.588	-210.292	-209.587	-209.588	-210.293	-209.587	-209.588	-210.293		-209.586	-209.588	-210.291	-209.586	-209.588
M016	Cu3-i0	-4918.62	-4918.67			-4918.73		-4916.9	-4918.64	-4916.9	-4918.69	-4916.9	-4918.73		-4916.9	-4916.9	-4918.71	-4916.9	-4916.9	-4918.71	-4916.9	-4916.9	-4918.72		-4916.9	-4916.9	-4918.72	-4916.9	-4916.9	-4918.72	-4916.9	-4916.9	-4918.73		-4916.9	-4916.9	-4918.71	-4916.9	-4916.9	-4918.72	-4916.9	-4916.9	-4918.73		-4916.9	-4916.9	-4918.71	-4916.9	-4916.9
M017	Ag3-i0	-439.579	-439.636			-439.695		-438.177	-439.605	-438.177	-439.65	-438.177	-439.697		-438.177	-438.177	-439.687	-438.177	-438.177	-439.689	-438.177	-438.177	-439.686		-438.177	-438.177	-439.684	-438.177	-438.177	-439.686	-438.177	-438.177	-439.69		-438.177	-438.177	-439.678	-438.177	-438.177	-439.681	-438.177	-438.177	-439.684		-438.176	-438.177	-439.673	-438.176	-438.177
M018	Au3-i0	-405.735	-405.784			-405.835		-404.371	-405.756	-404.371	-405.795	-404.371	-405.837		-404.371	-404.371	-405.834	-404.371	-404.371	-405.836	-404.371	-404.371	-405.834		-404.371	-404.371	-405.84	-404.371	-404.371	-405.843	-404.371	-404.371	-405.846		-404.371	-404.371	-405.836	-404.371	-404.371	-405.838	-404.371	-404.371	-405.837		-404.37	-404.371	-405.832	-404.37	-404.371
M019	Cu4	-6558.23	-6558.3			-6558.39		-6555.88	-6558.27	-6555.88	-6558.33	-6555.88	-6558.39		-6555.88	-6555.88	-6558.35	-6555.88	-6555.88	-6558.36	-6555.88	-6555.88	-6558.37		-6555.88	-6555.88	-6558.37	-6555.88	-6555.88	-6558.37	-6555.88	-6555.88	-6558.38		-6555.88	-6555.88	-6558.36	-6555.88	-6555.88	-6558.36	-6555.88	-6555.88	-6558.38		-6555.88	-6555.88	-6558.35	-6555.88	-6555.88
M020	Ag4	-586.165	-586.242			-586.322		-584.263	-586.201	-584.263	-586.262	-584.263	-586.325		-584.262	-584.263	-586.313	-584.262	-584.263	-586.315	-584.262	-584.263	-586.31		-584.263	-584.263	-586.308	-584.263	-584.263	-586.311	-584.263	-584.263	-586.316		-584.263	-584.263	-586.3	-584.263	-584.263	-586.304	-584.263	-584.263	-586.307		-584.262	-584.263	-586.294	-584.262	-584.263
M021	Au4	-541.052	-541.119			-541.189		-539.195	-541.083	-539.195	-541.136	-539.195	-541.191		-539.194	-539.195	-541.189	-539.194	-539.195	-541.191	-539.194	-539.195	-541.188		-539.195	-539.195	-541.197	-539.195	-539.195	-541.2	-539.195	-539.195	-541.204		-539.194	-539.195	-541.19	-539.194	-539.195	-541.193	-539.194	-539.195	-541.192		-539.193	-539.195	-541.186	-539.193	-539.195
M022	Cu5-i0	-8197.8	-8197.9			-8198		-8194.84	-8197.85	-8194.84	-8197.92	-8194.84	-8198		-8194.84	-8194.84	-8197.95	-8194.84	-8194.84	-8197.96	-8194.84	-8194.84	-8197.98		-8194.84	-8194.84	-8197.97	-8194.84	-8194.84	-8197.98	-8194.84	-8194.84	-8197.99		-8194.84	-8194.84	-8197.96	-8194.84	-8194.84	-8197.97	-8194.84	-8194.84	-8197.99		-8194.84	-8194.84	-8197.96	-8194.84	-8194.84
M023	Ag5-i0	-732.713	-732.81			-732.912		-730.312	-732.76	-730.313	-732.835	-730.313	-732.914		-730.312	-730.313	-732.899	-730.312	-730.313	-732.902	-730.312	-730.313	-732.896		-730.312	-730.313	-732.893	-730.312	-730.313	-732.896	-730.312	-730.313	-732.903		-730.312	-730.313	-732.883	-730.312	-730.313	-732.888	-730.312	-730.313	-732.892		-730.311	-730.313	-732.876	-730.311	-730.313
M024	Au5-i0	-676.32	-676.404			-676.491		-673.965	-676.359	-673.965	-676.425	-673.965	-676.494		-673.964	-673.965	-676.49	-673.964	-673.965	-676.494	-673.964	-673.965	-676.49		-673.964	-673.965	-676.501	-673.964	-673.965	-676.504	-673.964	-673.965	-676.51		-673.964	-673.965	-676.492	-673.964	-673.965	-676.496	-673.964	-673.965	-676.495		-673.963	-673.965	-676.488	-673.963	-673.965
M025	Cu6-i0	-9837.37	-9837.49			-9837.61		-9833.78	-9837.44	-9833.78	-9837.53	-9833.78	-9837.62		-9833.78	-9833.78	-9837.56	-9833.78	-9833.78	-9837.57	-9833.78	-9833.78	-9837.59		-9833.78	-9833.78	-9837.59	-9833.78	-9833.78	-9837.59	-9833.78	-9833.78	-9837.61		-9833.78	-9833.78	-9837.58	-9833.78	-9833.78	-9837.58	-9833.78	-9833.78	-9837.6		-9833.78	-9833.78	-9837.57	-9833.78	-9833.78
M026	Ag6-i0	-879.272	-879.389			-879.512		-876.353	-879.329	-876.353	-879.42	-876.354	-879.515		-876.352	-876.354	-879.497	-876.352	-876.354	-879.5	-876.352	-876.354	-879.493		-876.353	-876.354	-879.489	-876.353	-876.354	-879.493	-876.353	-876.354	-879.501		-876.353	-876.354	-879.478	-876.353	-876.354	-879.483	-876.353	-876.354	-879.488		-876.352	-876.354	-879.468	-876.352	-876.354
M027	Au6-i0	-811.609	-811.71			-811.816		-808.738	-811.657	-808.738	-811.736	-808.738	-811.819		-808.737	-808.738	-811.815	-808.737	-808.738	-811.819	-808.737	-808.738	-811.814		-808.737	-808.738	-811.827	-808.737	-808.738	-811.832	-808.737	-808.738	-811.839		-808.737	-808.738	-811.817	-808.737	-808.738	-811.822	-808.737	-808.738	-811.82		-808.736	-808.738	-811.812	-808.736	-808.738
M028	Cu3-c1-i0	-4918.37	-4918.42			-4918.48		-4916.7	-4918.39	-4916.7	-4918.43	-4916.7	-4918.48		-4916.7	-4916.7	-4918.45	-4916.7	-4916.7	-4918.46	-4916.7	-4916.7	-4918.47		-4916.7	-4916.7	-4918.46	-4916.7	-4916.7	-4918.47	-4916.7	-4916.7	-4918.48		-4916.7	-4916.7	-4918.46	-4916.7	-4916.7	-4918.46	-4916.7	-4916.7	-4918.47		-4916.7	-4916.7	-4918.45	-4916.7	-4916.7
M029	Ag3-c1-i0	-439.328	-439.382			-439.439		-437.974	-439.35	-437.974	-439.395	-437.974	-439.441		-437.973	-437.974	-439.432	-437.973	-437.974	-439.434	-437.973	-437.974	-439.431		-437.973	-437.974	-439.428	-437.973	-437.974	-439.43	-437.973	-437.974	-439.434		-437.973	-437.974	-439.423	-437.973	-437.974	-439.425	-437.973	-437.974	-439.428		-437.973	-437.974	-439.418	-437.973	-437.974
M030	Au3-c1-i0	-405.416	-405.463			-405.512		-404.115	-405.434	-404.116	-405.473	-404.116	-405.513		-404.115	-404.116	-405.511	-404.115	-404.116	-405.513	-404.115	-404.116	-405.511		-404.115	-404.116	-405.517	-404.115	-404.116	-405.519	-404.115	-404.116	-405.523		-404.115	-404.116	-405.512	-404.115	-404.116	-405.514	-404.115	-404.116	-405.514		-404.115	-404.116	-405.509	-404.115	-404.116
M031	Cu4-c2	-6557.59	-6557.66			-6557.74		-6555.36	-6557.63	-6555.36	-6557.68	-6555.36	-6557.74		-6555.36	-6555.36	-6557.71	-6555.36	-6555.36	-6557.72	-6555.36	-6555.36	-6557.73		-6555.36	-6555.36	-6557.72	-6555.36	-6555.36	-6557.73	-6555.36	-6555.36	-6557.74		-6555.36	-6555.36	-6557.72	-6555.36	-6555.36	-6557.72	-6555.36	-6555.36	-6557.73		-6555.36	-6555.36	-6557.71	-6555.36	-6555.36
M032	Ag4-c2	-585.538	-585.611			-585.688		-583.753	-585.569	-583.753	-585.628	-583.753	-585.689		-583.752	-583.753	-585.679	-583.752	-583.753	-585.681	-583.752	-583.753	-585.678		-583.753	-583.753	-585.672	-583.753	-583.753	-585.675	-583.753	-583.753	-585.681		-583.753	-583.753	-585.665	-583.753	-583.753	-585.669	-583.753	-583.753	-585.672		-583.752	-583.753	-585.66	-583.752	-583.753
M033	Au4-c2	-540.314	-540.378			-540.444		-538.595	-540.34	-538.595	-540.391	-538.595	-540.445		-538.594	-538.595	-540.443	-538.594	-538.595	-540.445	-538.594	-538.595	-540.444		-538.595	-538.595	-540.45	-538.595	-538.595	-540.453	-538.595	-538.595	-540.458		-538.595	-538.595	-540.444	-538.595	-538.595	-540.447	-538.595	-538.595	-540.447		-538.594	-538.595	-540.441	-538.594	-538.595
M034	Cu5-c1-i0	-8197.59	-8197.68			-8197.79		-8194.68	-8197.64	-8194.68	-8197.71	-8194.68	-8197.79		-8194.68	-8194.68	-8197.74	-8194.68	-8194.68	-8197.75	-8194.68	-8194.68	-8197.77		-8194.68	-8194.68	-8197.76	-8194.68	-8194.68	-8197.77	-8194.68	-8194.68	-8197.78		-8194.68	-8194.68	-8197.75	-8194.68	-8194.68	-8197.76	-8194.68	-8194.68	-8197.78		-8194.68	-8194.68	-8197.74	-8194.68	-8194.68
M035	Ag5-c1-i0	-732.502	-732.598			-732.698		-730.154	-732.546	-730.154	-732.621	-730.154	-732.699		-730.153	-730.154	-732.685	-730.153	-730.154	-732.688	-730.153	-730.154	-732.683		-730.154	-730.154	-732.678	-730.154	-730.154	-732.682	-730.154	-730.154	-732.688		-730.154	-730.154	-732.669	-730.154	-730.154	-732.673	-730.154	-730.154	-732.678		-730.153	-730.154	-732.662	-730.153	-730.154
M036	Au5-c1-i0	-676.061	-676.144			-676.23		-673.773	-676.098	-673.774	-676.164	-673.774	-676.232		-673.772	-673.774	-676.229	-673.772	-673.774	-676.232	-673.772	-673.774	-676.229		-673.773	-673.774	-676.239	-673.773	-673.774	-676.242	-673.773	-673.774	-676.248		-673.773	-673.774	-676.23	-673.773	-673.774	-676.235	-673.773	-673.774	-676.234		-673.772	-673.774	-676.226	-673.772	-673.774
M037	Cu5-c2-i0	-8197.17	-8197.26			-8197.36		-8194.34	-8197.21	-8194.34	-8197.29	-8194.34	-8197.36		-8194.33	-8194.34	-8197.32	-8194.33	-8194.34	-8197.33	-8194.33	-8194.34	-8197.34		-8194.34	-8194.34	-8197.34	-8194.34	-8194.34	-8197.34	-8194.34	-8194.34	-8197.36		-8194.34	-8194.34	-8197.33	-8194.34	-8194.34	-8197.33	-8194.34	-8194.34	-8197.35		-8194.33	-8194.34	-8197.32	-8194.33	-8194.34
M038	Ag5-c2-i0	-732.1	-732.193			-732.29		-729.828	-732.14	-729.828	-732.214	-729.828	-732.292		-729.827	-729.828	-732.278	-729.827	-729.828	-732.281	-729.827	-729.828	-732.276		-729.828	-729.828	-732.27	-729.828	-729.828	-732.274	-729.828	-729.828	-732.281		-729.828	-729.828	-732.261	-729.828	-729.828	-732.266	-729.828	-729.828	-732.27		-729.827	-729.828	-732.255	-729.827	-729.828
M039	Au5-c2-i0	-675.604	-675.684			-675.768		-673.395	-675.638	-673.395	-675.702	-673.395	-675.77		-673.394	-673.395	-675.767	-673.394	-673.395	-675.77	-673.394	-673.395	-675.768		-673.395	-673.395	-675.776	-673.395	-673.395	-675.78	-673.395	-673.395	-675.786		-673.394	-673.395	-675.768	-673.394	-673.395	-675.772	-673.394	-673.395	-675.772		-673.394	-673.395	-675.765	-673.394	-673.395
M040	Cu6-c1-i0	-9837.13	-9837.25			-9837.37		-9833.6	-9837.19	-9833.61	-9837.28	-9833.61	-9837.37		-9833.6	-9833.61	-9837.32	-9833.6	-9833.61	-9837.33	-9833.6	-9833.61	-9837.35		-9833.61	-9833.61	-9837.34	-9833.61	-9833.61	-9837.35	-9833.61	-9833.61	-9837.36		-9833.6	-9833.6	-9837.33	-9833.6	-9833.6	-9837.34	-9833.6	-9833.6	-9837.36		-9833.6	-9833.6	-9837.32	-9833.6	-9833.6
M041	Ag6-c1-i0	-879.034	-879.149			-879.27		-876.179	-879.088	-876.18	-879.178	-876.18	-879.272		-876.18	-876.181	-879.254	-876.18	-876.181	-879.257	-876.18	-876.181	-879.25		-876.18	-876.181	-879.245	-876.18	-876.181	-879.249	-876.18	-876.181	-879.258		-876.179	-876.18	-879.235	-876.179	-876.18	-879.241	-876.179	-876.18	-879.246		-876.178	-876.18	-879.226	-876.178	-876.18
M042	Au6-c1-i0	-811.326	-811.426			-811.53		-808.526	-811.371	-808.527	-811.45	-808.527	-811.532		-808.526	-808.527	-811.528	-808.526	-808.527	-811.532	-808.526	-808.527	-811.528		-808.526	-808.528	-811.538	-808.526	-808.528	-811.543	-808.526	-808.528	-811.55		-808.526	-808.527	-811.53	-808.526	-808.527	-811.533	-808.526	-808.527	-811.534		-808.525	-808.527	-811.525	-808.525	-808.527
M043	Cu6-c2-i0	-9836.72	-9836.83			-9836.95		-9833.26	-9836.77	-9833.26	-9836.86	-9833.26	-9836.95		-9833.26	-9833.26	-9836.9	-9833.26	-9833.26	-9836.91	-9833.26	-9833.26	-9836.93		-9833.26	-9833.26	-9836.92	-9833.26	-9833.26	-9836.93	-9833.26	-9833.26	-9836.95		-9833.26	-9833.26	-9836.91	-9833.26	-9833.26	-9836.92	-9833.26	-9833.26	-9836.94		-9833.26	-9833.26	-9836.9	-9833.26	-9833.26
M044	Ag6-c2-i0	-878.633	-878.747			-878.865		-875.849	-878.685	-875.849	-878.774	-875.849	-878.867		-875.848	-875.849	-878.85	-875.848	-875.849	-878.854	-875.848	-875.849	-878.848		-875.849	-875.85	-878.841	-875.849	-875.85	-878.846	-875.849	-875.85	-878.854		-875.849	-875.85	-878.83	-875.849	-875.85	-878.836	-875.849	-875.85	-878.841		-875.848	-875.849	-878.822	-875.848	-875.849
M045	Ag6-c2-i0	-810.876	-810.974			-811.077		-808.155	-810.919	-808.156	-810.997	-808.156	-811.078		-808.154	-808.156	-811.074	-808.154	-808.156	-811.079	-808.154	-808.156	-811.075		-808.155	-808.156	-811.086	-808.155	-808.156	-811.091	-808.155	-808.156	-811.098		-808.155	-808.156	-811.076	-808.155	-808.156	-811.081	-808.155	-808.156	-811.08		-808.154	-808.156	-811.072	-808.154	-808.156
M046	Cu3-i1	-4918.63	-4918.68			-4918.74		-4916.9	-4918.66	-4916.9	-4918.7	-4916.9	-4918.75		-4916.9	-4916.9	-4918.72	-4916.9	-4916.9	-4918.72	-4916.9	-4916.9	-4918.73		-4916.9	-4916.9	-4918.73	-4916.9	-4916.9	-4918.73	-4916.9	-4916.9	-4918.74		-4916.9	-4916.9	-4918.72	-4916.9	-4916.9	-4918.73	-4916.9	-4916.9	-4918.74		-4916.9	-4916.9	-4918.72	-4916.9	-4916.9
M047	Ag3-i1	-439.584	-439.641			-439.701		-438.175	-439.61	-438.175	-439.655	-438.175	-439.703		-438.175	-438.175	-439.693	-438.175	-438.175	-439.695	-438.175	-438.175	-439.692		-438.175	-438.175	-439.69	-438.175	-438.175	-439.692	-438.175	-438.175	-439.696		-438.175	-438.175	-439.684	-438.175	-438.175	-439.687	-438.175	-438.175	-439.689		-438.174	-438.175	-439.679	-438.174	-438.175
M048	Au3-i1	-405.74	-405.789			-405.841		-404.368	-405.762	-404.368	-405.801	-404.368	-405.843		-404.367	-404.368	-405.841	-404.367	-404.368	-405.843	-404.367	-404.368	-405.841		-404.368	-404.368	-405.847	-404.368	-404.368	-405.849	-404.368	-404.368	-405.853		-404.367	-404.368	-405.842	-404.367	-404.368	-405.844	-404.367	-404.368	-405.844		-404.367	-404.368	-405.839	-404.367	-404.368
M049	Cu5-i1	-8197.78	-8197.88			-8197.98		-8194.83	-8197.83	-8194.83	-8197.91	-8194.83	-8197.98		-8194.83	-8194.83	-8197.94	-8194.83	-8194.83	-8197.95	-8194.83	-8194.83	-8197.96		-8194.83	-8194.83	-8197.96	-8194.83	-8194.83	-8197.96	-8194.83	-8194.83	-8197.98		-8194.83	-8194.83	-8197.95	-8194.83	-8194.83	-8197.96	-8194.83	-8194.83	-8197.97		-8194.83	-8194.83	-8197.94	-8194.83	-8194.83
M050	Ag5-i1	-732.705	-732.801			-732.902		-730.306	-732.751	-730.306	-732.826	-730.306	-732.905		-730.305	-730.306	-732.89	-730.305	-730.306	-732.893	-730.305	-730.306	-732.887		-730.307	-730.307	-732.882	-730.307	-730.307	-732.886	-730.307	-730.307	-732.892		-730.306	-730.306	-732.874	-730.306	-730.306	-732.879	-730.306	-730.306	-732.883		-730.305	-730.306	-732.866	-730.305	-730.306
M051	Au5-i1	-676.312	-676.396			-676.483		-673.959	-676.351	-673.96	-676.417	-673.96	-676.486		-673.958	-673.96	-676.482	-673.958	-673.96	-676.486	-673.958	-673.96	-676.482		-673.959	-673.96	-676.493	-673.959	-673.96	-676.496	-673.959	-673.96	-676.502		-673.959	-673.96	-676.484	-673.959	-673.96	-676.488	-673.959	-673.96	-676.487		-673.958	-673.96	-676.48	-673.958	-673.96
M052	Cu6-i1	-9837.34	-9837.46			-9837.58		-9833.78	-9837.41	-9833.78	-9837.49	-9833.78	-9837.59		-9833.78	-9833.78	-9837.53	-9833.78	-9833.78	-9837.54	-9833.78	-9833.78	-9837.56		-9833.78	-9833.78	-9837.56	-9833.78	-9833.78	-9837.56	-9833.78	-9833.78	-9837.58		-9833.78	-9833.78	-9837.54	-9833.78	-9833.78	-9837.55	-9833.78	-9833.78	-9837.57		-9833.78	-9833.78	-9837.53	-9833.78	-9833.78
M053	Ag6-i1	-879.251	-879.368			-879.489		-876.356	-879.307	-876.356	-879.398	-876.356	-879.493		-876.355	-876.356	-879.475	-876.355	-876.356	-879.478	-876.355	-876.356	-879.471		-876.356	-876.356	-879.467	-876.356	-876.356	-879.471	-876.356	-876.356	-879.479		-876.355	-876.356	-879.456	-876.355	-876.356	-879.461	-876.355	-876.356	-879.466		-876.355	-876.356	-879.447	-876.355	-876.356
M054	Au6-i1	-811.592	-811.693			-811.799		-808.745	-811.639	-808.745	-811.719	-808.745	-811.802		-808.743	-808.745	-811.797	-808.743	-808.745	-811.801	-808.743	-808.745	-811.797		-808.744	-808.745	-811.81	-808.744	-808.745	-811.814	-808.744	-808.745	-811.821		-808.744	-808.745	-811.8	-808.744	-808.745	-811.805	-808.744	-808.745	-811.803		-808.743	-808.745	-811.794	-808.743	-808.745
M055	Cu3-c1-i1	-4918.43	-4918.49			-4918.55		-4916.74	-4918.46	-4916.74	-4918.5	-4916.74	-4918.55		-4916.74	-4916.74	-4918.52	-4916.74	-4916.74	-4918.52	-4916.74	-4916.74	-4918.53		-4916.74	-4916.74	-4918.53	-4916.74	-4916.74	-4918.53	-4916.74	-4916.74	-4918.54		-4916.74	-4916.74	-4918.53	-4916.74	-4916.74	-4918.53	-4916.74	-4916.74	-4918.54		-4916.74	-4916.74	-4918.52	-4916.74	-4916.74
M056	Ag3-c1-i1	-439.384	-439.439			-439.497		-438.019	-439.408	-438.02	-439.452	-438.02	-439.499		-438.019	-438.02	-439.491	-438.019	-438.02	-439.492	-438.019	-438.02	-439.49		-438.019	-438.02	-439.486	-438.019	-438.02	-439.488	-438.019	-438.02	-439.492		-438.019	-438.02	-439.481	-438.019	-438.02	-439.483	-438.019	-438.02	-439.486		-438.019	-438.02	-439.477	-438.019	-438.02
M057	Au3-c1-i1	-405.489	-405.537			-405.586		-404.179	-405.508	-404.179	-405.547	-404.179	-405.588		-404.178	-404.179	-405.586	-404.178	-404.179	-405.588	-404.178	-404.179	-405.587		-404.178	-404.179	-405.592	-404.178	-404.179	-405.594	-404.178	-404.179	-405.598		-404.178	-404.179	-405.587	-404.178	-404.179	-405.589	-404.178	-404.179	-405.589		-404.178	-404.179	-405.585	-404.178	-404.179
M058	Cu5-c1-i1	-8197.54	-8197.64			-8197.74		-8194.64	-8197.59	-8194.64	-8197.66	-8194.64	-8197.74		-8194.64	-8194.64	-8197.7	-8194.64	-8194.64	-8197.7	-8194.64	-8194.64	-8197.72		-8194.64	-8194.64	-8197.72	-8194.64	-8194.64	-8197.72	-8194.64	-8194.64	-8197.73		-8194.64	-8194.64	-8197.71	-8194.64	-8194.64	-8197.71	-8194.64	-8194.64	-8197.73		-8194.64	-8194.64	-8197.7	-8194.64	-8194.64
M059	Ag5-c1-i1	-732.464	-732.559			-732.658		-730.117	-732.507	-730.118	-732.582	-730.118	-732.66		-730.117	-730.118	-732.646	-730.117	-730.118	-732.649	-730.117	-730.118	-732.643		-730.117	-730.118	-732.639	-730.117	-730.118	-732.642	-730.117	-730.118	-732.649		-730.117	-730.118	-732.63	-730.117	-730.118	-732.634	-730.117	-730.118	-732.638		-730.116	-730.118	-732.622	-730.116	-730.118
M060	Au5-c1-i1	-676.025	-676.108			-676.194		-673.736	-676.062	-673.737	-676.127	-673.737	-676.196		-673.735	-673.737	-676.192	-673.735	-673.737	-676.196	-673.735	-673.737	-676.193		-673.736	-673.737	-676.202	-673.736	-673.737	-676.206	-673.736	-673.737	-676.212		-673.735	-673.736	-676.186	-673.735	-673.736	-676.19	-673.735	-673.736	-676.189		-673.735	-673.737	-676.19	-673.735	-673.737
M061	Cu6-c1-i1	-9837.11	-9837.23			-9837.35		-9833.62	-9837.17	-9833.62	-9837.26	-9833.62	-9837.35		-9833.61	-9833.62	-9837.3	-9833.61	-9833.62	-9837.31	-9833.61	-9833.62	-9837.33		-9833.61	-9833.62	-9837.32	-9833.61	-9833.62	-9837.33	-9833.61	-9833.62	-9837.34		-9833.61	-9833.62	-9837.31	-9833.61	-9833.62	-9837.32	-9833.61	-9833.62	-9837.34		-9833.61	-9833.62	-9837.3	-9833.61	-9833.62
M062	Ag6-c1-i1	-879.03	-879.144			-879.263		-876.204	-879.082	-876.205	-879.173	-876.205	-879.267		-876.204	-876.205	-879.249	-876.204	-876.205	-879.252	-876.204	-876.205	-879.246		-876.204	-876.205	-879.241	-876.204	-876.205	-879.245	-876.204	-876.205	-879.253		-876.204	-876.205	-879.23	-876.204	-876.205	-879.235	-876.204	-876.205	-879.24		-876.203	-876.205	-879.221	-876.203	-876.205
M063	Au6-c1-i1	-811.322	-811.422			-811.525		-808.556	-811.367	-808.557	-811.446	-808.557	-811.528		-808.555	-808.557	-811.524	-808.555	-808.557	-811.528	-808.555	-808.557	-811.524		-808.556	-808.557	-811.536	-808.556	-808.557	-811.54	-808.556	-808.557	-811.547		-808.556	-808.557	-811.526	-808.556	-808.557	-811.531	-808.556	-808.557	-811.529		-808.555	-808.557	-811.521	-808.555	-808.557
M064	Cu5-c2-i1	-8197.14	-8197.23			-8197.33		-8194.31	-8197.18	-8194.31	-8197.26	-8194.31	-8197.33		-8194.31	-8194.31	-8197.29	-8194.31	-8194.31	-8197.3	-8194.31	-8194.31	-8197.31		-8194.31	-8194.31	-8197.31	-8194.31	-8194.31	-8197.31	-8194.31	-8194.31	-8197.33		-8194.31	-8194.31	-8197.3	-8194.31	-8194.31	-8197.3	-8194.31	-8194.31	-8197.32		-8194.31	-8194.31	-8197.29	-8194.31	-8194.31
M065	Ag5-c2-i1	-732.074	-732.167			-732.264		-729.805	-732.114	-729.806	-732.189	-729.806	-732.266		-729.806	-729.807	-732.251	-729.806	-729.807	-732.254	-729.806	-729.807	-732.249		-729.805	-729.806	-732.244	-729.805	-729.806	-732.248	-729.805	-729.806	-732.255		-729.805	-729.806	-732.235	-729.805	-729.806	-732.24	-729.805	-729.806	-732.244		-729.804	-729.806	-732.229	-729.804	-729.806
M066	Au5-c2-i1	-675.581	-675.662			-675.745		-673.374	-675.615	-673.374	-675.68	-673.374	-675.747		-673.373	-673.374	-675.744	-673.373	-673.374	-675.747	-673.373	-673.374	-675.745		-673.374	-673.375	-675.752	-673.374	-673.375	-675.756	-673.374	-673.375	-675.762		-673.374	-673.375	-675.744	-673.374	-673.375	-675.748	-673.374	-673.375	-675.747		-673.373	-673.374	-675.742	-673.373	-673.374
M067	Cu6-c2-i1	-9836.74	-9836.85			-9836.97		-9833.31	-9836.79	-9833.31	-9836.88	-9833.31	-9836.97		-9833.31	-9833.31	-9836.92	-9833.31	-9833.31	-9836.93	-9833.31	-9833.31	-9836.95		-9833.31	-9833.31	-9836.94	-9833.31	-9833.31	-9836.95	-9833.31	-9833.31	-9836.96		-9833.31	-9833.31	-9836.93	-9833.31	-9833.31	-9836.94	-9833.31	-9833.31	-9836.96		-9833.31	-9833.31	-9836.92	-9833.31	-9833.31
M068	Ag6-c2-i1	-878.612	-878.725			-878.842		-875.852	-878.662	-875.852	-878.752	-875.852	-878.845		-875.851	-875.852	-878.828	-875.851	-875.852	-878.832	-875.851	-875.852	-878.825		-875.852	-875.852	-878.819	-875.852	-875.852	-878.824	-875.852	-875.852	-878.832		-875.852	-875.852	-878.808	-875.852	-875.852	-878.814	-875.852	-875.852	-878.819		-875.851	-875.852	-878.8	-875.851	-875.852
M069	Au6-c2-i1	-810.895	-810.992			-811.093		-808.226	-810.936	-808.227	-811.015	-808.227	-811.096		-808.225	-808.227	-811.092	-808.225	-808.227	-811.096	-808.225	-808.227	-811.092		-808.226	-808.227	-811.104	-808.226	-808.227	-811.108	-808.226	-808.227	-811.115		-808.225	-808.227	-811.094	-808.225	-808.227	-811.099	-808.225	-808.227	-811.098		-808.225	-808.227	-811.089	-808.225	-808.227
M070	Cu4-c2-H-i0	-6558.11	-6558.18			-6558.26		-6555.85	-6558.14	-6555.85	-6558.2	-6555.85	-6558.26		-6555.85	-6555.85	-6558.22	-6555.85	-6555.85	-6558.23	-6555.85	-6555.85	-6558.24		-6555.85	-6555.85	-6558.24	-6555.85	-6555.85	-6558.24	-6555.85	-6555.85	-6558.25		-6555.85	-6555.85	-6558.23	-6555.85	-6555.85	-6558.24	-6555.85	-6555.85	-6558.25		-6555.85	-6555.85	-6558.23	-6555.85	-6555.85
M071	Ag4-c2-H-i0	-586.05	-586.123			-586.2		-584.248	-586.081	-584.248	-586.14	-584.248	-586.202		-584.247	-584.248	-586.191	-584.247	-584.248	-586.193	-584.247	-584.248	-586.19		-584.247	-584.248	-586.184	-584.247	-584.248	-586.187	-584.247	-584.248	-586.193		-584.247	-584.248	-586.177	-584.247	-584.248	-586.181	-584.247	-584.248	-586.184		-584.247	-584.248	-586.172	-584.247	-584.248
M072	Au4-c2-H-i0	-540.858	-540.921			-540.987		-539.106	-540.883	-539.106	-540.935	-539.106	-540.989		-539.105	-539.106	-540.986	-539.105	-539.106	-540.989	-539.105	-539.106	-540.987		-539.106	-539.106	-540.993	-539.106	-539.106	-540.996	-539.106	-539.106	-541.001		-539.105	-539.106	-540.987	-539.105	-539.106	-540.99	-539.105	-539.106	-540.99		-539.105	-539.106	-540.984	-539.105	-539.106
M073	Cu4-c2-H-i1	-6558.13	-6558.2			-6558.28		-6555.87	-6558.16	-6555.87	-6558.22	-6555.87	-6558.28		-6555.86	-6555.87	-6558.25	-6555.86	-6555.87	-6558.25	-6555.86	-6555.87	-6558.27		-6555.86	-6555.87	-6558.26	-6555.86	-6555.87	-6558.26	-6555.86	-6555.87	-6558.27		-6555.86	-6555.87	-6558.25	-6555.86	-6555.87	-6558.26	-6555.86	-6555.87	-6558.27		-6555.86	-6555.86	-6558.25	-6555.86	-6555.86
M074	Ag4-c2-H-i1	-586.06	-586.133			-586.208		-584.257	-586.089	-584.258	-586.148	-584.258	-586.21		-584.257	-584.258	-586.199	-584.257	-584.258	-586.201	-584.257	-584.258	-586.198		-584.257	-584.258	-586.192	-584.257	-584.258	-586.195	-584.257	-584.258	-586.201		-584.257	-584.258	-586.185	-584.257	-584.258	-586.188	-584.257	-584.258	-586.192		-584.256	-584.258	-586.181	-584.256	-584.258
M075	Au4-c2-H-i1	-540.86	-540.923			-540.989		-539.1	-540.885	-539.1	-540.936	-539.1	-540.99		-539.099	-539.1	-540.987	-539.099	-539.1	-540.99	-539.099	-539.1	-540.988		-539.1	-539.1	-540.995	-539.1	-539.1	-540.998	-539.1	-539.1	-541.003		-539.099	-539.1	-540.988	-539.099	-539.1	-540.992	-539.099	-539.1	-540.991		-539.099	-539.1	-540.986	-539.099	-539.1
M076	Cu4-c2-H-i2	-6558.13	-6558.2			-6558.28		-6555.88	-6558.16	-6555.88	-6558.22	-6555.88	-6558.28		-6555.88	-6555.88	-6558.25	-6555.88	-6555.88	-6558.25	-6555.88	-6555.88	-6558.27		-6555.88	-6555.88	-6558.26	-6555.88	-6555.88	-6558.27	-6555.88	-6555.88	-6558.28		-6555.88	-6555.88	-6558.25	-6555.88	-6555.88	-6558.26	-6555.88	-6555.88	-6558.27		-6555.88	-6555.88	-6558.25	-6555.88	-6555.88
M077	Ag4-c2-H-i2	-586.062	-586.135			-586.21		-584.266	-586.091	-584.266	-586.15	-584.266	-586.212		-584.265	-584.266	-586.201	-584.265	-584.266	-586.203	-584.265	-584.266	-586.201		-584.265	-584.266	-586.194	-584.265	-584.266	-586.197	-584.265	-584.266	-586.203		-584.265	-584.266	-586.187	-584.265	-584.266	-586.19	-584.265	-584.266	-586.194		-584.265	-584.266	-586.183	-584.265	-584.266
M078	Au4-c2-H-i2	-540.841	-540.905			-540.97		-539.088	-540.866	-539.088	-540.918	-539.088	-540.972		-539.087	-539.088	-540.968	-539.087	-539.088	-540.971	-539.087	-539.088	-540.97		-539.088	-539.088	-540.976	-539.088	-539.088	-540.979	-539.088	-539.088	-540.982		-539.087	-539.088	-540.97	-539.087	-539.088	-540.973	-539.087	-539.088	-540.973		-539.087	-539.088	-540.967	-539.087	-539.088
M079	Cu4-c2-O-i0	-6632.5	-6632.58			-6632.67		-6630.02	-6632.54	-6630.02	-6632.6	-6630.02	-6632.67		-6630.02	-6630.02	-6632.63	-6630.02	-6630.02	-6632.64	-6630.02	-6630.02	-6632.65		-6630.02	-6630.02	-6632.65	-6630.02	-6630.02	-6632.65	-6630.02	-6630.02	-6632.66		-6630.02	-6630.02	-6632.64	-6630.02	-6630.02	-6632.65	-6630.02	-6630.02	-6632.66		-6630.02	-6630.02	-6632.63	-6630.02	-6630.02
M080	Ag4-c2-O-i0	-660.424	-660.507			-660.591		-658.405	-660.458	-658.406	-660.525	-658.406	-660.593		-658.404	-658.405	-660.58	-658.404	-658.405	-660.583	-658.404	-658.405	-660.58		-658.404	-658.405	-660.574	-658.404	-658.405	-660.577	-658.404	-658.405	-660.583		-658.404	-658.405	-660.567	-658.404	-658.405	-660.57	-658.404	-658.405	-660.574		-658.403	-658.405	-660.562	-658.403	-658.405
M081	Au4-c2-O-i0	-615.252	-615.325			-615.399		-613.274	-615.282	-613.276	-615.341	-613.276	-615.402		-613.273	-613.275	-615.396	-613.273	-613.275	-615.4	-613.273	-613.275	-615.398		-613.274	-613.275	-615.404	-613.274	-613.275	-615.407	-613.274	-613.275	-615.412		-613.274	-613.275	-615.398	-613.274	-613.275	-615.401	-613.274	-613.275	-615.401		-613.273	-613.275	-615.395	-613.273	-613.275
M082	Cu4-c2-O-i1	-6632.76	-6632.85			-6632.93		-6630.28	-6632.8	-6630.28	-6632.86	-6630.28	-6632.93		-6630.28	-6630.28	-6632.89	-6630.28	-6630.28	-6632.9	-6630.28	-6630.28	-6632.91		-6630.28	-6630.28	-6632.91	-6630.28	-6630.28	-6632.91	-6630.28	-6630.28	-6632.92		-6630.28	-6630.28	-6632.9	-6630.28	-6630.28	-6632.91	-6630.28	-6630.28	-6632.92		-6630.28	-6630.28	-6632.9	-6630.28	-6630.28
M083	Ag4-c2-O-i1	-660.529	-660.612			-660.698		-658.446	-660.564	-658.447	-660.63	-658.447	-660.699		-658.444	-658.446	-660.686	-658.444	-658.446	-660.689	-658.444	-658.446	-660.686		-658.445	-658.447	-660.68	-658.445	-658.447	-660.683	-658.445	-658.447	-660.689		-658.445	-658.447	-660.672	-658.445	-658.447	-660.676	-658.445	-658.447	-660.68		-658.444	-658.446	-660.668	-658.444	-658.446
M084	Au4-c2-O-i1	-615.336	-615.409			-615.483		-613.307	-615.365	-613.309	-615.424	-613.309	-615.485		-613.306	-613.308	-615.48	-613.306	-613.308	-615.483	-613.306	-613.308	-615.481		-613.307	-613.308	-615.487	-613.307	-613.308	-615.49	-613.307	-613.308	-615.495		-613.307	-613.308	-615.481	-613.307	-613.308	-615.484	-613.307	-613.308	-615.484		-613.306	-613.308	-615.478	-613.306	-613.308
M085	Cu4-c2-O-i2	-6632.72	-6632.81			-6632.89		-6630.19	-6632.76	-6630.19	-6632.82	-6630.19	-6632.89		-6630.19	-6630.19	-6632.86	-6630.19	-6630.19	-6632.86	-6630.19	-6630.19	-6632.88		-6630.19	-6630.19	-6632.87	-6630.19	-6630.19	-6632.87	-6630.19	-6630.19	-6632.88		-6630.19	-6630.19	-6632.86	-6630.19	-6630.19	-6632.87	-6630.19	-6630.19	-6632.88		-6630.19	-6630.19	-6632.86	-6630.19	-6630.19
M086	Ag4-c2-O-i2	-660.581	-660.664			-660.749		-658.486	-660.615	-658.487	-660.682	-658.487	-660.751		-658.484	-658.486	-660.738	-658.484	-658.486	-660.741	-658.484	-658.486	-660.738		-658.485	-658.487	-660.731	-658.485	-658.487	-660.734	-658.485	-658.487	-660.74		-658.485	-658.487	-660.724	-658.485	-658.487	-660.728	-658.485	-658.487	-660.732		-658.484	-658.486	-660.72	-658.484	-658.486
M087	Au4-c2-O-i2	-615.343	-615.415			-615.489		-613.329	-615.371	-613.33	-615.431	-613.331	-615.491		-613.328	-613.33	-615.486	-613.328	-613.33	-615.489	-613.328	-613.33	-615.488		-613.329	-613.33	-615.494	-613.329	-613.33	-615.497	-613.329	-613.33	-615.502		-613.328	-613.33	-615.487	-613.328	-613.33	-615.491	-613.328	-613.33	-615.491		-613.328	-613.33	-615.485	-613.328	-613.33
M088	Cu4-c2-NH3-i0	-6614.17	-6614.25			-6614.34		-6611.65	-6614.21	-6611.65	-6614.27	-6611.65	-6614.34		-6611.65	-6611.65	-6614.3	-6611.65	-6611.65	-6614.31	-6611.65	-6611.65	-6614.32		-6611.65	-6611.65	-6614.31	-6611.65	-6611.65	-6614.32	-6611.65	-6611.65	-6614.33		-6611.65	-6611.65	-6614.31	-6611.65	-6611.65	-6614.31	-6611.65	-6611.65	-6614.32		-6611.64	-6611.65	-6614.3	-6611.64	-6611.65
M089	Ag4-c2-NH3-i0	-642.095	-642.176			-642.26		-640.03	-642.129	-640.031	-642.194	-640.031	-642.262		-640.028	-640.03	-642.249	-640.028	-640.03	-642.252	-640.028	-640.03	-642.248		-640.029	-640.03	-642.243	-640.029	-640.03	-642.246	-640.029	-640.03	-642.251		-640.029	-640.03	-642.235	-640.029	-640.03	-642.239	-640.029	-640.03	-642.243		-640.028	-640.03	-642.231	-640.028	-640.03
M090	Au4-c2-NH3-i0	-596.905	-596.976			-597.049		-594.894	-596.934	-594.895	-596.992	-594.896	-597.051		-594.893	-594.895	-597.047	-594.893	-594.895	-597.05	-594.893	-594.895	-597.047		-594.893	-594.895	-597.054	-594.893	-594.895	-597.058	-594.893	-594.895	-597.062		-594.893	-594.895	-597.048	-594.893	-594.895	-597.051	-594.893	-594.895	-597.051		-594.892	-594.895	-597.045	-594.892	-594.895
M091	Cu4-c2-NH3-i1	-6614.11	-6614.19			-6614.28		-6611.61	-6614.15	-6611.61	-6614.21	-6611.61	-6614.28		-6611.61	-6611.61	-6614.24	-6611.61	-6611.61	-6614.25	-6611.61	-6611.61	-6614.26		-6611.61	-6611.61	-6614.26	-6611.61	-6611.61	-6614.26	-6611.61	-6611.61	-6614.27		-6611.61	-6611.61	-6614.25	-6611.61	-6611.61	-6614.26	-6611.61	-6611.61	-6614.27		-6611.61	-6611.61	-6614.24	-6611.61	-6611.61
M092	Ag4-c2-NH3-i1	-642.052	-642.133			-642.217		-639.999	-642.086	-640	-642.151	-640	-642.218		-639.998	-639.999	-642.206	-639.998	-639.999	-642.208	-639.998	-639.999	-642.204		-639.998	-639.999	-642.199	-639.998	-639.999	-642.202	-639.998	-639.999	-642.207		-639.998	-639.999	-642.192	-639.998	-639.999	-642.195	-639.998	-639.999	-642.199		-639.998	-639.999	-642.187	-639.998	-639.999
M093	Au4-c2-NH3-i1	-596.83	-596.901			-596.974		-594.842	-596.859	-594.844	-596.916	-594.844	-596.976		-594.841	-594.843	-596.971	-594.841	-594.843	-596.974	-594.841	-594.843	-596.972		-594.842	-594.843	-596.979	-594.842	-594.843	-596.982	-594.842	-594.843	-596.987		-594.841	-594.843	-596.973	-594.841	-594.843	-596.976	-594.841	-594.843	-596.975		-594.841	-594.843	-596.97	-594.841	-594.843
M094	Cu4-c2-CO-i0	-6670.82	-6670.91			-6671		-6668.16	-6670.86	-6668.17	-6670.93	-6668.17	-6671		-6668.16	-6668.16	-6670.96	-6668.16	-6668.16	-6670.97	-6668.16	-6668.16	-6670.98		-6668.16	-6668.17	-6670.98	-6668.16	-6668.17	-6670.98	-6668.16	-6668.17	-6670.99		-6668.16	-6668.17	-6670.97	-6668.16	-6668.17	-6670.98	-6668.16	-6668.17	-6670.99		-6668.16	-6668.16	-6670.97	-6668.16	-6668.16
M095	Ag4-c2-CO-i0	-698.754	-698.841			-698.929		-696.555	-698.789	-696.557	-698.859	-696.557	-698.931		-696.554	-696.556	-698.918	-696.554	-696.556	-698.92	-696.554	-696.556	-698.917		-696.555	-696.556	-698.911	-696.555	-696.556	-698.914	-696.555	-696.556	-698.92		-696.555	-696.556	-698.904	-696.555	-696.556	-698.908	-696.555	-696.556	-698.911		-696.554	-696.556	-698.899	-696.554	-696.556
M096	Au4-c2-CO-i0	-653.566	-653.642			-653.72		-651.414	-653.596	-651.416	-653.658	-651.416	-653.722		-651.413	-651.415	-653.717	-651.413	-651.415	-653.72	-651.413	-651.415	-653.718		-651.413	-651.415	-653.725	-651.413	-651.415	-653.728	-651.413	-651.415	-653.733		-651.413	-651.415	-653.718	-651.413	-651.415	-653.722	-651.413	-651.415	-653.721		-651.412	-651.415	-653.715	-651.412	-651.415
M097	Cu4-c2-CO-i1	-6670.79	-6670.88			-6670.97		-6668.13	-6670.83	-6668.13	-6670.9	-6668.13	-6670.97		-6668.13	-6668.13	-6670.93	-6668.13	-6668.13	-6670.94	-6668.13	-6668.13	-6670.95		-6668.13	-6668.13	-6670.95	-6668.13	-6668.13	-6670.95	-6668.13	-6668.13	-6670.96		-6668.13	-6668.13	-6670.94	-6668.13	-6668.13	-6670.95	-6668.13	-6668.13	-6670.96		-6668.13	-6668.13	-6670.93	-6668.13	-6668.13
M098	Ag4-c2-CO-i1	-698.729	-698.815			-698.903		-696.544	-698.763	-696.546	-698.833	-696.547	-698.905		-696.543	-696.545	-698.892	-696.543	-696.545	-698.894	-696.543	-696.545	-698.891		-696.544	-696.545	-698.885	-696.544	-696.545	-698.888	-696.544	-696.545	-698.894		-696.544	-696.545	-698.878	-696.544	-696.545	-698.882	-696.544	-696.545	-698.885		-696.543	-696.545	-698.873	-696.543	-696.545
M099	Au4-c2-CO-i1	-653.508	-653.584			-653.662		-651.386	-653.538	-651.388	-653.6	-651.388	-653.664		-651.385	-651.387	-653.659	-651.385	-651.387	-653.662	-651.385	-651.387	-653.66		-651.385	-651.387	-653.667	-651.385	-651.387	-653.67	-651.385	-651.387	-653.675		-651.385	-651.387	-653.66	-651.385	-651.387	-653.664	-651.385	-651.387	-653.663		-651.385	-651.387	-653.657	-651.385	-651.387
M100	Cu4-c2-CO-i2	-6670.78	-6670.86			-6670.95		-6668.15	-6670.82	-6668.15	-6670.88	-6668.15	-6670.95		-6668.15	-6668.15	-6670.92	-6668.15	-6668.15	-6670.92	-6668.15	-6668.15	-6670.94		-6668.15	-6668.15	-6670.93	-6668.15	-6668.15	-6670.94	-6668.15	-6668.15	-6670.95		-6668.15	-6668.15	-6670.92	-6668.15	-6668.15	-6670.93	-6668.15	-6668.15	-6670.94		-6668.15	-6668.15	-6670.92	-6668.15	-6668.15
M101	Ag4-c2-CO-i2	-698.722	-698.808			-698.896		-696.542	-698.756	-696.544	-698.826	-696.544	-698.897		-696.541	-696.543	-698.885	-696.541	-696.543	-698.887	-696.541	-696.543	-698.884		-696.541	-696.543	-698.878	-696.541	-696.543	-698.881	-696.541	-696.543	-698.887		-696.541	-696.543	-698.871	-696.541	-696.543	-698.874	-696.541	-696.543	-698.878		-696.541	-696.543	-698.866	-696.541	-696.543
M102	Au4-c2-CO-i2	-653.5	-653.576			-653.653		-651.384	-653.529	-651.386	-653.591	-651.387	-653.655		-651.383	-651.385	-653.65	-651.383	-651.385	-653.653	-651.383	-651.385	-653.651		-651.384	-651.385	-653.658	-651.384	-651.385	-653.661	-651.384	-651.385	-653.666		-651.384	-651.385	-653.651	-651.384	-651.385	-653.655	-651.384	-651.385	-653.654		-651.383	-651.385	-653.649	-651.383	-651.385
M103	Cu5-c2-H	-8197.76	-8197.86			-8197.96		-8194.89	-8197.81	-8194.89	-8197.88	-8194.89	-8197.96		-8194.89	-8194.89	-8197.91	-8194.89	-8194.89	-8197.92	-8194.89	-8194.89	-8197.94		-8194.89	-8194.89	-8197.93	-8194.89	-8194.89	-8197.94	-8194.89	-8194.89	-8197.95		-8194.89	-8194.89	-8197.92	-8194.89	-8194.89	-8197.93	-8194.89	-8194.89	-8197.94		-8194.89	-8194.89	-8197.91	-8194.89	-8194.89
M104	Ag5-c2-H	-732.676	-732.77			-732.867		-730.376	-732.717	-730.376	-732.791	-730.376	-732.869		-730.375	-730.376	-732.855	-730.375	-730.376	-732.858	-730.375	-730.376	-732.854		-730.375	-730.376	-732.847	-730.375	-730.376	-732.85	-730.375	-730.376	-732.857		-730.375	-730.376	-732.837	-730.375	-730.376	-732.842	-730.375	-730.376	-732.847		-730.374	-730.376	-732.832	-730.374	-730.376
M105	Au5-c2-H	-676.193	-676.274			-676.358		-673.947	-676.227	-673.947	-676.293	-673.948	-676.36		-673.946	-673.947	-676.356	-673.946	-673.947	-676.36	-673.946	-673.947	-676.358		-673.947	-673.948	-676.366	-673.947	-673.948	-676.37	-673.947	-673.948	-676.376		-673.946	-673.947	-676.358	-673.946	-673.947	-676.362	-673.946	-673.947	-676.362		-673.945	-673.947	-676.355	-673.945	-673.947
M106	Cu6-c2-H	-9837.34	-9837.45			-9837.57		-9833.86	-9837.39	-9833.86	-9837.48	-9833.86	-9837.57		-9833.86	-9833.86	-9837.52	-9833.86	-9833.86	-9837.53	-9833.86	-9833.86	-9837.55		-9833.86	-9833.86	-9837.54	-9833.86	-9833.86	-9837.55	-9833.86	-9833.86	-9837.56		-9833.86	-9833.86	-9837.53	-9833.86	-9833.86	-9837.54	-9833.86	-9833.86	-9837.56		-9833.86	-9833.86	-9837.52	-9833.86	-9833.86
M107	Ag6-c2-H	-879.229	-879.342			-879.46		-876.433	-879.279	-876.434	-879.369	-876.434	-879.462		-876.432	-876.433	-879.446	-876.432	-876.433	-879.449	-876.432	-876.433	-879.443		-876.433	-876.434	-879.436	-876.433	-876.434	-879.44	-876.433	-876.434	-879.448		-876.433	-876.434	-879.425	-876.433	-876.434	-879.43	-876.433	-876.434	-879.436		-876.432	-876.433	-879.417	-876.432	-876.433
M108	Au6-c2-H	-811.478	-811.576			-811.678		-808.731	-811.52	-808.732	-811.599	-808.732	-811.68		-808.73	-808.732	-811.676	-808.73	-808.732	-811.68	-808.73	-808.732	-811.677		-808.73	-808.732	-811.687	-808.73	-808.732	-811.692	-808.73	-808.732	-811.699		-808.73	-808.732	-811.677	-808.73	-808.732	-811.683	-808.73	-808.732	-811.682		-808.729	-808.732	-811.673	-808.729	-808.732
M109	Cu5-c2-O	-8272.26	-8272.36			-8272.47		-8269.16	-8272.31	-8269.16	-8272.39	-8269.16	-8272.47		-8269.16	-8269.16	-8272.42	-8269.16	-8269.16	-8272.43	-8269.16	-8269.16	-8272.45		-8269.16	-8269.16	-8272.44	-8269.16	-8269.16	-8272.45	-8269.16	-8269.16	-8272.46		-8269.16	-8269.16	-8272.43	-8269.16	-8269.16	-8272.44	-8269.16	-8269.16	-8272.46		-8269.16	-8269.16	-8272.43	-8269.16	-8269.16
M110	Ag5-c2-O	-807.149	-807.252			-807.357		-804.639	-807.193	-804.641	-807.274	-804.641	-807.359		-804.638	-804.64	-807.344	-804.638	-804.64	-807.347	-804.638	-804.64	-807.343		-804.639	-804.64	-807.335	-804.639	-804.64	-807.339	-804.639	-804.64	-807.346		-804.639	-804.64	-807.326	-804.639	-804.64	-807.331	-804.639	-804.64	-807.336		-804.638	-804.64	-807.32	-804.638	-804.64
M111	Au5-c2-O	-750.616	-750.706			-750.799		-748.155	-750.654	-748.157	-750.726	-748.157	-750.801		-748.154	-748.156	-750.795	-748.154	-748.156	-750.799	-748.154	-748.156	-750.797		-748.154	-748.156	-750.805	-748.154	-748.156	-750.809	-748.154	-748.156	-750.815		-748.154	-748.156	-750.796	-748.154	-748.156	-750.801	-748.154	-748.156	-750.801		-748.153	-748.156	-750.793	-748.153	-748.156
M112	Cu6-c2-O	-9911.89	-9912.01			-9912.14		-9908.13	-9911.95	-9908.13	-9912.04	-9908.13	-9912.14		-9908.13	-9908.13	-9912.09	-9908.13	-9908.13	-9912.1	-9908.13	-9908.13	-9912.12		-9908.13	-9908.13	-9912.11	-9908.13	-9908.13	-9912.12	-9908.13	-9908.13	-9912.13		-9908.13	-9908.13	-9912.1	-9908.13	-9908.13	-9912.11	-9908.13	-9908.13	-9912.12		-9908.13	-9908.13	-9912.09	-9908.13	-9908.13
M113	Ag6-c2-O	-953.753	-953.876			-954.002		-950.678	-953.807	-950.68	-953.904	-950.68	-954.005		-950.676	-950.679	-953.987	-950.676	-950.679	-953.991	-950.676	-950.679	-953.986		-950.678	-950.679	-953.977	-950.678	-950.679	-953.981	-950.678	-950.679	-953.99		-950.678	-950.679	-953.966	-950.678	-950.679	-953.972	-950.678	-950.679	-953.977		-950.676	-950.679	-953.959	-950.676	-950.679
M114	Au6-c2-O	-885.932	-886.039			-886.15		-882.858	-885.979	-882.86	-886.064	-882.86	-886.153		-882.857	-882.859	-886.146	-882.857	-882.859	-886.151	-882.857	-882.859	-886.147		-882.858	-882.859	-886.158	-882.858	-882.859	-886.163	-882.858	-882.859	-886.17		-882.857	-882.859	-886.148	-882.857	-882.859	-886.153	-882.857	-882.859	-886.153		-882.856	-882.859	-886.144	-882.856	-882.859
M115	Cu5-c2-NH3	-8253.74	-8253.84			-8253.95		-8250.62	-8253.79	-8250.62	-8253.87	-8250.62	-8253.95		-8250.62	-8250.62	-8253.9	-8250.62	-8250.62	-8253.91	-8250.62	-8250.62	-8253.93		-8250.62	-8250.62	-8253.92	-8250.62	-8250.62	-8253.93	-8250.62	-8250.62	-8253.94		-8250.62	-8250.62	-8253.91	-8250.62	-8250.62	-8253.92	-8250.62	-8250.62	-8253.94		-8250.62	-8250.62	-8253.91	-8250.62	-8250.62
M116	Ag5-c2-NH3	-788.651	-788.752			-788.857		-786.102	-788.695	-786.103	-788.775	-786.103	-788.858		-786.1	-786.102	-788.843	-786.1	-786.102	-788.846	-786.1	-786.102	-788.841		-786.101	-786.102	-788.835	-786.101	-786.102	-788.839	-786.101	-786.102	-788.846		-786.101	-786.102	-788.826	-786.101	-786.102	-788.83	-786.101	-786.102	-788.835		-786.1	-786.102	-788.82	-786.1	-786.102
M117	Au5-c2-NH3	-732.187	-732.276			-732.367		-729.687	-732.225	-729.688	-732.296	-729.689	-732.369		-729.686	-729.688	-732.363	-729.686	-729.688	-732.367	-729.686	-729.688	-732.364		-729.686	-729.688	-732.373	-729.686	-729.688	-732.377	-729.686	-729.688	-732.383		-729.686	-729.688	-732.365	-729.686	-729.688	-732.369	-729.686	-729.688	-732.369		-729.685	-729.688	-732.361	-729.685	-729.688
M118	Cu6-c2-NH3	-9893.28	-9893.41			-9893.53		-9889.54	-9893.34	-9889.54	-9893.44	-9889.54	-9893.53		-9889.54	-9889.54	-9893.48	-9889.54	-9889.54	-9893.49	-9889.54	-9889.54	-9893.51		-9889.54	-9889.54	-9893.5	-9889.54	-9889.54	-9893.51	-9889.54	-9889.54	-9893.53		-9889.54	-9889.54	-9893.49	-9889.54	-9889.54	-9893.5	-9889.54	-9889.54	-9893.52		-9889.54	-9889.54	-9893.48	-9889.54	-9889.54
M119	Ag6-c2-NH3	-935.187	-935.308			-935.433		-932.124	-935.241	-932.126	-935.337	-932.126	-935.436		-932.123	-932.125	-935.417	-932.123	-932.125	-935.42	-932.123	-932.125	-935.414		-932.123	-932.124	-935.401	-932.123	-932.124	-935.405	-932.123	-932.124	-935.413		-932.123	-932.124	-935.39	-932.123	-932.124	-935.395	-932.123	-932.124	-935.4		-932.122	-932.125	-935.389	-932.122	-932.125
M120	Au6-c2-NH3	-867.463	-867.568			-867.678		-864.448	-867.509	-864.449	-867.593	-864.45	-867.68		-864.446	-864.449	-867.674	-864.446	-864.449	-867.678	-864.446	-864.449	-867.674		-864.447	-864.449	-867.686	-864.447	-864.449	-867.69	-864.447	-864.449	-867.697		-864.447	-864.449	-867.676	-864.447	-864.449	-867.681	-864.447	-864.449	-867.68		-864.446	-864.449	-867.671	-864.446	-864.449
M121	Cu5-c2-CO	-8310.4	-8310.51			-8310.62		-8307.14	-8310.45	-8307.14	-8310.54	-8307.14	-8310.62		-8307.14	-8307.14	-8310.57	-8307.14	-8307.14	-8310.58	-8307.14	-8307.14	-8310.6		-8307.14	-8307.14	-8310.59	-8307.13818413	-8307.14	-8310.6	-8307.14	-8307.14	-8310.61		-8307.14	-8307.14	-8310.58	-8307.14	-8307.14	-8310.59	-8307.14	-8307.14	-8310.61		-8307.14	-8307.14	-8310.58	-8307.14	-8307.14
M122	Ag5-c2-CO	-845.315	-845.421			-845.53		-842.629	-845.36	-842.63	-845.445	-842.631	-845.532		-842.627	-842.629	-845.516	-842.627	-842.629	-845.519	-842.627	-842.629	-845.514		-842.628	-842.629	-845.508	-842.628	-842.629	-845.512	-842.628	-842.629	-845.519		-842.628	-842.629	-845.499	-842.628	-842.629	-845.504	-842.628	-842.629	-845.508		-842.627	-842.629	-845.492	-842.627	-842.629
M123	Au5-c2-CO	-788.854	-788.947			-789.043		-786.21	-788.892	-786.212	-788.968	-786.213	-789.045		-786.209	-786.211	-789.039	-786.209	-786.211	-789.043	-786.209	-786.211	-789.04		-786.21	-786.211	-789.049	-786.21	-786.211	-789.053	-786.21	-786.211	-789.059		-786.209	-786.211	-789.04	-786.209	-786.211	-789.045	-786.209	-786.211	-789.044		-786.209	-786.211	-789.037	-786.209	-786.211
M124	Cu6-c2-CO	-9949.96	-9950.08			-9950.22		-9946.06	-9950.02	-9946.07	-9950.12	-9946.07	-9950.22		-9946.06	-9946.06	-9950.16	-9946.06	-9946.06	-9950.17	-9946.06	-9946.06	-9950.19		-9946.06	-9946.06	-9950.18	-9946.06	-9946.06	-9950.19	-9946.06	-9946.06	-9950.21		-9946.06	-9946.06	-9950.17	-9946.06	-9946.06	-9950.18	-9946.06	-9946.06	-9950.2		-9946.06	-9946.06	-9950.16	-9946.06	-9946.06
M125	Ag6-c2-CO	-991.852	-991.978			-992.108		-988.65	-991.907	-988.652	-992.007	-988.652	-992.111		-988.648	-988.65	-992.085	-988.648	-988.65	-992.088	-988.648	-988.65	-992.082		-988.649	-988.651	-992.082	-988.649	-988.651	-992.087	-988.649	-988.651	-992.095		-988.649	-988.65	-992.064	-988.649	-988.65	-992.07	-988.649	-988.65	-992.075		-988.648	-988.651	-992.063	-988.648	-988.651
M126	Au6-c2-CO	-924.126	-924.237			-924.351		-920.973	-924.173	-920.975	-924.262	-920.975	-924.354		-920.971	-920.974	-924.347	-920.971	-920.974	-924.351	-920.971	-920.974	-924.348		-920.972	-920.974	-924.359	-920.972	-920.974	-924.363	-920.972	-920.974	-924.371		-920.971	-920.974	-924.349	-920.971	-920.974	-924.354	-920.971	-920.974	-924.353		-920.971	-920.974	-924.344	-920.971	-920.974
[truncated: 183 more columns]
