# Supplementary material for: Correlation Consistent Basis Sets for Explicitly Correlated Theory: The Transition Metals
Source: J Chem Theory Comput. 2023 Aug 4;19(17):5806–20. doi: 10.1021/acs.jctc.3c00506 (PMC10500978; doi:10.1021/acs.jctc.3c00506)
Supplement: Supplementary file 7 — ct3c00506_si_007.xlsx [file ct3c00506_si_007.xlsx]

## Sheet: MP2
						Valence s,d orbitals are correlated
									main group	1st row TM	2nd/3rd row TM						main group	1st row TM	2nd/3rd row TM						main group	1st row TM	2nd/3rd row TM							main group	1st row TM	2nd/3rd row TM						main group	1st row TM	2nd/3rd row TM
								OBS:	cc-pVTZ	cc-pVTZ	cc-pVTZ-PP + ECP					OBS:	cc-pVQZ	cc-pVQZ	cc-pVQZ-PP + ECP					OBS:	cc-pV5Z	cc-pV5Z	cc-pV5Z-PP + ECP						OBS:	cc-pVQZ	cc-pVQZ	cc-pVQZ-PP + ECP					OBS:	cc-pV5Z	cc-pV5Z	cc-pV5Z-PP + ECP
								MP2Fit	cc-pVTZ/ MP2Fit	cc-pVTZ/ MP2Fit	cc-pVTZ-PP/ MP2Fit					MP2Fit	cc-pVQZ/ MP2Fit	cc-pVQZ/ MP2Fit	cc-pVQZ-PP/ MP2Fit					MP2Fit	cc-pV5Z/ MP2Fit	cc-pV5Z/ MP2Fit	cc-pV5Z-PP/ MP2Fit						MP2Fit	cc-pVQZ/ MP2Fit	cc-pVQZ/ MP2Fit	cc-pVQZ-PP/ MP2Fit					MP2Fit	cc-pV5Z/ MP2Fit	cc-pV5Z/ MP2Fit	cc-pV5Z-PP/ MP2Fit
								JKFit:	def2-QZVPP/JKFit							JKFit:	def2-QZVPP/JKFit							JKFit:	def2-QZVPP/JKFit								JKFit:	def2-QZVPP/JKFit							JKFit:	def2-QZVPP/JKFit
								MOLPRO								MOLPRO								MOLPRO									MRCC									MRCC
			Reference JCTC, 10.1021/acs.jctc.1c01126					DF-MP2/cc-pVTZ								DF-MP2/cc-pVQZ								DF-MP2/cc-pV5Z									DF-MP2/cc-pVQZ									DF-MP2/cc-pV5Z
ΔEfwd	ΔErev	ΔEreac		ΔΕ MP2/def2-QZVPP from LNO-CCSD(T) with lcorthr=Tight (standard) wpairtol=3e-6	Central metal:		Species	E_HF	E_MP2		ΔE HF	ΔE MP2	ΔE MP2(corr.)		Species	E_HF	E_MP2		ΔE HF	ΔE MP2	ΔE MP2(corr.)	EMP2 QZVP-TZVP	Species	E_HF	E_MP2		ΔE HF	ΔE MP2	ΔE MP2(corr.)	EMP2 5ZVP-QZVP		Species	E_HF	E_MP2		ΔE HF	ΔE MP2	ΔE MP2(corr.)	ΔE MP2 vs MOLPRO		Species	E_HF	E_MP2		ΔE HF	ΔE MP2	ΔE MP2(corr.)	ΔE HF vs MOLPRO	ΔE MP2 vs MOLPRO
TRUE	FALSE	FALSE	01_end	23.272	sc		01_end	-1853.69	-1858.45	∆E#fwd	41.0897	26.3082	-14.7815		01_end	-1853.75	-1858.8	∆E#fwd	41.1627	26.3386	-14.8242	0.0303723	01_end	-1853.77	-1858.93	∆E#fwd	41.1826	26.3876	-14.7949	0.0490788		01_end	-1853.74	-1858.79	∆E#fwd	41.1625	26.34	-14.8225	0.00142912		01_end	-1853.55	-1858.71	∆E#fwd	41.1757	26.3818	-14.7939	-0.00684155	-0.00583332
FALSE	TRUE	FALSE	01_start	9.38207	sc		01_start	-1853.7	-1858.47	∆E#rev	34.2317	11.7003	-22.5314		01_start	-1853.76	-1858.83	∆E#rev	34.363	11.7337	-22.6293	0.0334078	01_start	-1853.78	-1858.95	∆E#rev	34.4025	11.8287	-22.5738	0.0950156		01_start	-1853.75	-1858.81	∆E#rev	34.3628	11.7351	-22.6276	0.00140553		01_start	-1853.56	-1858.73	∆E#rev	34.3896	11.8236	-22.566	-0.0129669	-0.00516083
FALSE	FALSE	TRUE	01_ts	13.89	sc		01_ts	-1853.63	-1858.43	∆Ereac	6.85798	14.6079	7.7499		01_ts	-1853.7	-1858.78	∆Ereac	6.79971	14.6048	7.80513	-0.00303549	01_ts	-1853.71	-1858.91	∆Ereac	6.78006	14.5589	7.77883	-0.0459368		01_ts	-1853.68	-1858.77	∆Ereac	6.79969	14.6049	7.80517	2.35944e-05		01_ts	-1853.49	-1858.69	∆Ereac	6.78619	14.5582	7.77204	0.00612533	-0.000672489
TRUE	FALSE	FALSE	02_end	4.42019	sc		02_end	-1685.02	-1689.09	∆E#fwd	11.3615	6.05138	-5.31009		02_end	-1685.07	-1689.39	∆E#fwd	11.3889	6.22678	-5.16216	0.175399	02_end	-1685.09	-1689.5	∆E#fwd	11.3916	6.276	-5.11561	0.0492181		02_end	-1685.06	-1689.38	∆E#fwd	11.3892	6.22785	-5.16133	0.00107379		02_end	-1684.87	-1689.28	∆E#fwd	11.3895	6.2755	-5.11395	-0.00215531	-0.000493894
FALSE	TRUE	FALSE	02_start	20.5947	sc		02_start	-1684.99	-1689.06	∆E#rev	30.5065	23.1315	-7.37496		02_start	-1685.04	-1689.36	∆E#rev	30.5618	23.2941	-7.26766	0.162612	02_start	-1685.06	-1689.47	∆E#rev	30.5591	23.3451	-7.21397	0.0509952		02_start	-1685.03	-1689.35	∆E#rev	30.5615	23.2953	-7.26623	0.00115475		02_start	-1684.84	-1689.25	∆E#rev	30.5627	23.35	-7.21268	0.00363121	0.00492309
FALSE	FALSE	TRUE	02_ts	-16.1745	sc		02_ts	-1684.97	-1689.05	∆Ereac	-19.145	-17.0801	2.06487		02_ts	-1685.02	-1689.36	∆Ereac	-19.1728	-17.0673	2.1055	0.0127871	02_ts	-1685.04	-1689.46	∆Ereac	-19.1675	-17.0691	2.09836	-0.00177716		02_ts	-1685.01	-1689.34	∆Ereac	-19.1723	-17.0674	2.1049	-8.09613e-05		02_ts	-1684.82	-1689.24	∆Ereac	-19.1732	-17.0745	2.09873	-0.00578652	-0.00541699
TRUE	FALSE	FALSE	03_end	0.534065	ti		03_end	-1267.39	-1269.32	∆E#fwd	3.38144	0.915607	-2.46583		03_end	-1267.42	-1269.46	∆E#fwd	3.35721	0.885669	-2.47154	-0.0299375	03_end	-1267.43	-1269.51	∆E#fwd	3.36947	0.889976	-2.47949	0.0043066		03_end	-1267.42	-1269.46	∆E#fwd	3.35721	0.885571	-2.47164	-9.83998e-05		03_end	-1267.43	-1269.51	∆E#fwd	3.36947	0.889625	-2.47984	2.49688e-08	-0.000350841
FALSE	TRUE	FALSE	03_start	19.5217	ti		03_start	-1267.33	-1269.29	∆E#rev	43.3332	20.3165	-23.0167		03_start	-1267.36	-1269.43	∆E#rev	43.6168	20.7294	-22.8874	0.412895	03_start	-1267.36	-1269.48	∆E#rev	43.6556	20.8409	-22.8148	0.111443		03_start	-1267.36	-1269.43	∆E#rev	43.6168	20.7396	-22.8773	0.0101261		03_start	-1267.36	-1269.48	∆E#rev	43.6556	20.8547	-22.8009	-7.90728e-07	0.0138587
FALSE	FALSE	TRUE	03_ts	-18.9876	ti		03_ts	-1267.32	-1269.29	∆Ereac	-39.9518	-19.4009	20.5508		03_ts	-1267.35	-1269.43	∆Ereac	-40.2596	-19.8438	20.4158	-0.442832	03_ts	-1267.36	-1269.48	∆Ereac	-40.2862	-19.9509	20.3353	-0.107136		03_ts	-1267.35	-1269.43	∆Ereac	-40.2596	-19.854	20.4056	-0.0102245		03_ts	-1267.36	-1269.48	∆Ereac	-40.2862	-19.9651	20.3211	8.15697e-07	-0.0142096
TRUE	FALSE	FALSE	04_end	2.55291	ti		04_end	-1229.52	-1231.31	∆E#fwd	2.27581	2.97507	0.699253		04_end	-1229.55	-1231.44	∆E#fwd	2.28285	3.03796	0.755108	0.0628962	04_end	-1229.55	-1231.48	∆E#fwd	2.30532	3.07903	0.77371	0.0410644		04_end	-1229.55	-1231.44	∆E#fwd	2.28285	3.03707	0.754215	-0.000892714		04_end	-1229.55	-1231.48	∆E#fwd	2.30532	3.07659	0.771276	6.14947e-07	-0.00243352
FALSE	TRUE	FALSE	04_start	1.20665	ti		04_start	-1229.49	-1231.31	∆E#rev	23.2282	2.55357	-20.6747		04_start	-1229.51	-1231.44	∆E#rev	23.3216	2.63617	-20.6854	0.0826035	04_start	-1229.52	-1231.48	∆E#rev	23.3234	2.60885	-20.7145	-0.0273235		04_start	-1229.51	-1231.44	∆E#rev	23.3216	2.64366	-20.6779	0.00749165		04_start	-1229.52	-1231.48	∆E#rev	23.3234	2.61813	-20.7052	-1.06724e-07	0.00928036
FALSE	FALSE	TRUE	04_ts	1.34626	ti		04_ts	-1229.49	-1231.3	∆Ereac	-20.9524	0.421497	21.3739		04_ts	-1229.51	-1231.43	∆Ereac	-21.0387	0.40179	21.4405	-0.0197073	04_ts	-1229.52	-1231.48	∆Ereac	-21.0181	0.470178	21.4882	0.0683879		04_ts	-1229.51	-1231.43	∆Ereac	-21.0387	0.393406	21.4321	-0.00838437		04_ts	-1229.52	-1231.48	∆Ereac	-21.0181	0.458464	21.4765	7.21671e-07	-0.0117139
TRUE	FALSE	FALSE	05_end_correct	1.28163	mn		05_end_correct	-2739.33	-2744.03	∆E#fwd	9.0271	1.39614	-7.63096		05_end_correct	-2739.4	-2744.38	∆E#fwd	9.17798	1.88752	-7.29046	0.491378	05_end_correct	-2739.42	-2744.51	∆E#fwd	9.19665	2.06796	-7.12869	0.180446		05_end_correct	-2739.4	-2744.38	∆E#fwd	9.17798	1.88888	-7.2891	0.00136559		05_end_correct	-2739.42	-2744.51	∆E#fwd	9.19713	2.08441	-7.11272	0.00047847	0.016446
FALSE	TRUE	FALSE	05_start	26.474	mn		05_start	-2739.31	-2743.99	∆E#rev	21.8692	25.6947	3.82549		05_start	-2739.38	-2744.34	∆E#rev	21.7166	25.61	3.89347	-0.0846525	05_start	-2739.4	-2744.47	∆E#rev	21.7681	25.7241	3.95599	0.114094		05_start	-2739.38	-2744.34	∆E#rev	21.7166	25.6085	3.89198	-0.0014945		05_start	-2739.4	-2744.47	∆E#rev	21.768	25.7215	3.95346	-0.000112531	-0.0026388
FALSE	FALSE	TRUE	05_ts	-25.1924	mn		05_ts	-2739.3	-2743.99	∆Ereac	-12.8421	-24.2985	-11.4565		05_ts	-2739.37	-2744.34	∆Ereac	-12.5386	-23.7225	-11.1839	0.576031	05_ts	-2739.38	-2744.47	∆Ereac	-12.5715	-23.6562	-11.0847	0.0663526		05_ts	-2739.37	-2744.34	∆Ereac	-12.5386	-23.7196	-11.1811	0.00286009		05_ts	-2739.38	-2744.47	∆Ereac	-12.5709	-23.6371	-11.0662	0.000591001	0.0190848
TRUE	FALSE	FALSE	06_end	14.7683	fe		06_end	-2592.95	-2596.25	∆E#fwd	22.31	13.7975	-8.51253		06_end	-2593	-2596.52	∆E#fwd	22.6653	14.1648	-8.50053	0.367299	06_end	-2593.02	-2596.62	∆E#fwd	22.8187	14.3456	-8.47311	0.180801		06_end	-2593	-2596.52	∆E#fwd	22.6653	14.1631	-8.50223	-0.00169831		06_end	-2593.02	-2596.62	∆E#fwd	22.8187	14.3431	-8.4756	-1.65023e-06	-0.00248875
FALSE	TRUE	FALSE	06_start	12.1982	fe		06_start	-2592.95	-2596.25	∆E#rev	19.1717	11.67	-7.50163		06_start	-2593.01	-2596.52	∆E#rev	19.4327	11.9178	-7.51485	0.247812	06_start	-2593.02	-2596.62	∆E#rev	19.4851	12.0222	-7.46289	0.104372		06_start	-2593.01	-2596.52	∆E#rev	19.4327	11.9177	-7.515	-0.000148588		06_start	-2593.02	-2596.62	∆E#rev	19.4851	12.0219	-7.46319	-1.61256e-06	-0.000299918
FALSE	FALSE	TRUE	06_ts	2.57016	fe		06_ts	-2592.92	-2596.23	∆Ereac	3.13836	2.12747	-1.01089		06_ts	-2592.97	-2596.5	∆Ereac	3.23264	2.24695	-0.985685	0.119487	06_ts	-2592.99	-2596.6	∆Ereac	3.3336	2.32338	-1.01022	0.0764294		06_ts	-2592.97	-2596.5	∆Ereac	3.23264	2.2454	-0.987235	-0.00154972		06_ts	-2592.99	-2596.6	∆Ereac	3.3336	2.32119	-1.01241	-3.76673e-08	-0.00218883
TRUE	FALSE	FALSE	07_end	23.3266	fe		07_end	-2592.94	-2596.23	∆E#fwd	43.7287	23.6044	-20.1243		07_end	-2592.99	-2596.5	∆E#fwd	43.6946	23.598	-20.0966	-0.00640818	07_end	-2593.01	-2596.6	∆E#fwd	43.7308	23.7098	-20.021	0.111851		07_end	-2592.99	-2596.5	∆E#fwd	43.6946	23.5987	-20.0959	0.000696642		07_end	-2593.01	-2596.6	∆E#fwd	43.7308	23.712	-20.0188	3.7011e-07	0.00220215
FALSE	TRUE	FALSE	07_start	13.9265	fe		07_start	-2592.95	-2596.25	∆E#rev	36.6471	14.0017	-22.6454		07_start	-2593	-2596.52	∆E#rev	36.7544	13.7958	-22.9587	-0.205939	07_start	-2593.02	-2596.62	∆E#rev	36.7626	13.8655	-22.8971	0.0697737		07_start	-2593	-2596.52	∆E#rev	36.7544	13.7938	-22.9607	-0.00199353		07_start	-2593.02	-2596.62	∆E#rev	36.7626	13.862	-22.9006	2.23407e-06	-0.00349434
FALSE	FALSE	TRUE	07_ts	9.40011	fe		07_ts	-2592.88	-2596.21	∆Ereac	7.08155	9.60268	2.52113		07_ts	-2592.93	-2596.48	∆Ereac	6.94016	9.80221	2.86205	0.199531	07_ts	-2592.95	-2596.58	∆Ereac	6.96813	9.84429	2.87615	0.0420769		07_ts	-2592.93	-2596.48	∆Ereac	6.94015	9.8049	2.86475	0.00269018		07_ts	-2592.95	-2596.58	∆Ereac	6.96813	9.84998	2.88185	-1.86396e-06	0.00569649
TRUE	FALSE	FALSE	08_end	43.5175	fe		08_end	-2618.28	-2624.34	∆E#fwd	18.8274	43.4538	24.6264		08_end	-2618.36	-2624.79	∆E#fwd	18.8028	43.4846	24.6817	0.0307733	08_end	-2618.38	-2624.95	∆E#fwd	18.7458	43.4275	24.6818	-0.0570223		08_end	-2618.36	-2624.79	∆E#fwd	18.8028	43.4855	24.6827	0.00096863		08_end	-2618.38	-2624.95	∆E#fwd	18.7458	43.4239	24.6781	1.08119e-05	-0.00364809
FALSE	TRUE	FALSE	08_start	42.8146	fe		08_start	-2618.28	-2624.34	∆E#rev	18.551	40.5004	21.9495		08_start	-2618.37	-2624.79	∆E#rev	18.4373	40.6331	22.1958	0.132668	08_start	-2618.38	-2624.95	∆E#rev	18.3964	40.6223	22.2259	-0.0107581		08_start	-2618.37	-2624.79	∆E#rev	18.4373	40.6211	22.1838	-0.0119837		08_start	-2618.38	-2624.95	∆E#rev	18.3964	40.6054	22.2089	-9.22563e-07	-0.0169466
FALSE	FALSE	TRUE	08_ts	0.702967	fe		08_ts	-2618.25	-2624.27	∆Ereac	0.276457	2.95337	2.67691		08_ts	-2618.34	-2624.72	∆Ereac	0.365554	2.85147	2.48592	-0.101895	08_ts	-2618.35	-2624.88	∆Ereac	0.34934	2.80521	2.45587	-0.0462642		08_ts	-2618.34	-2624.72	∆Ereac	0.365556	2.86443	2.49887	0.0129523		08_ts	-2618.35	-2624.88	∆Ereac	0.349352	2.81851	2.46916	1.17345e-05	0.0132985
TRUE	FALSE	FALSE	09_end	28.7307	fe		09_end	-2618.2	-2624.29	∆E#fwd	46.3131	29.4691	-16.8439		09_end	-2618.28	-2624.74	∆E#fwd	46.5474	29.9786	-16.5688	0.509431	09_end	-2618.3	-2624.9	∆E#fwd	46.6289	30.1004	-16.5285	0.121778		09_end	-2618.28	-2624.74	∆E#fwd	46.5474	29.981	-16.5664	0.00239335		09_end	-2618.3	-2624.9	∆E#fwd	46.6289	30.1141	-16.5148	-5.87324e-06	0.0137544
FALSE	TRUE	FALSE	09_start	0.13321	fe		09_start	-2618.28	-2624.34	∆E#rev	-6.86111	-0.0503671	6.81074		09_start	-2618.36	-2624.79	∆E#rev	-6.86761	-0.0530185	6.8146	-0.00265135	09_start	-2618.38	-2624.95	∆E#rev	-6.88996	-0.0179872	6.87198	0.0350313		09_start	-2618.36	-2624.79	∆E#rev	-6.86761	-0.0552812	6.81233	-0.00226267		09_start	-2618.38	-2624.95	∆E#rev	-6.88996	-0.0166689	6.87329	4.7943e-06	0.00131823
FALSE	FALSE	TRUE	09_ts	28.5975	fe		09_ts	-2618.21	-2624.29	∆Ereac	53.1742	29.5195	-23.6546		09_ts	-2618.29	-2624.74	∆Ereac	53.415	30.0316	-23.3834	0.512083	09_ts	-2618.31	-2624.9	∆Ereac	53.5189	30.1183	-23.4005	0.0867465		09_ts	-2618.29	-2624.74	∆Ereac	53.415	30.0363	-23.3788	0.00465602		09_ts	-2618.31	-2624.9	∆Ereac	53.5188	30.1308	-23.3881	-1.06675e-05	0.0124361
TRUE	FALSE	FALSE	10_end_MAI	-6.41083	nb		10_end_MAI	-1025.14	-1028.95	∆E#fwd	-10.1458	-5.67634	4.46946		10_end_MAI	-1025.19	-1029.23	∆E#fwd	-10.0626	-4.94396	5.1186	0.732379	10_end_MAI	-1025.2	-1029.33	∆E#fwd	-9.99915	-4.72147	5.27768	0.222495		10_end_MAI	-1025.19	-1029.23	∆E#fwd	-10.0751	-4.95724	5.11788	-0.0132795		10_end_MAI	-1025.2	-1029.33	∆E#fwd	-10.0154	-4.73104	5.28435	-0.0162443	-0.00957546
FALSE	TRUE	FALSE	10_start_MAI	11.4977	nb		10_start_MAI	-1137.87	-1142.06	∆E#rev	19.8687	12.8877	-6.98104		10_start_MAI	-1137.93	-1142.37	∆E#rev	20.2459	12.754	-7.49188	-0.133675	10_start_MAI	-1137.94	-1142.48	∆E#rev	20.39	12.7125	-7.67754	-0.0415211		10_start_MAI	-1137.93	-1142.37	∆E#rev	20.2228	12.7197	-7.50315	-0.0343172		10_start_MAI	-1137.94	-1142.48	∆E#rev	20.368	12.6908	-7.67718	-0.0220688	-0.0217117
FALSE	FALSE	TRUE	10_ts_MAI	-17.9085	nb		10_ts_MAI	-1137.89	-1142.07	∆Ereac	-30.0145	-18.564	11.4505		10_ts_MAI	-1137.95	-1142.38	∆Ereac	-30.3084	-17.698	12.6105	0.866054	10_ts_MAI	-1137.96	-1142.49	∆Ereac	-30.3892	-17.434	12.9552	0.264016		10_ts_MAI	-1137.95	-1142.38	∆Ereac	-30.298	-17.6769	12.621	0.0210377		10_ts_MAI	-1137.96	-1142.49	∆Ereac	-30.3833	-17.4218	12.9615	0.00582447	0.0121362
TRUE	FALSE	FALSE	11_end	35.9174	nb		11_end	-1242.84	-1247.82	∆E#fwd	23.6715	33.2658	9.59436		11_end	-1242.91	-1248.2	∆E#fwd	23.3705	33.0859	9.71539	-0.17996	11_end	-1242.93	-1248.34	∆E#fwd	23.2858	32.9155	9.62976	-0.170322		11_end	-1242.91	-1248.2	∆E#fwd	23.3705	33.0821	9.71162	-0.00376688		11_end	-1242.93	-1248.34	∆E#fwd	23.2858	32.9124	9.62665	-2.63671e-07	-0.00311412
FALSE	TRUE	FALSE	11_start	84.534	nb		11_start	-1242.72	-1247.74	∆E#rev	95.8386	87.1365	-8.70209		11_start	-1242.8	-1248.12	∆E#rev	95.9548	86.6186	-9.33622	-0.517867	11_start	-1242.82	-1248.26	∆E#rev	95.9193	86.3646	-9.55474	-0.254034		11_start	-1242.8	-1248.12	∆E#rev	95.9548	86.6136	-9.34125	-0.00502993		11_start	-1242.82	-1248.26	∆E#rev	95.9193	86.359	-9.56034	-1.78848e-06	-0.00560274
FALSE	FALSE	TRUE	11_ts	-48.6166	nb		11_ts	-1242.69	-1247.68	∆Ereac	-72.1671	-53.8706	18.2964		11_ts	-1242.76	-1248.07	∆Ereac	-72.5844	-53.5327	19.0516	0.337907	11_ts	-1242.78	-1248.2	∆Ereac	-72.6335	-53.449	19.1845	0.0837118		11_ts	-1242.76	-1248.07	∆Ereac	-72.5844	-53.5315	19.0529	0.00126305		11_ts	-1242.78	-1248.2	∆Ereac	-72.6335	-53.4465	19.187	1.52481e-06	0.00248861
TRUE	FALSE	FALSE	12_end	5.26564	mo		12_end	-1793.66	-1797.63	∆E#fwd	4.65462	5.21093	0.556305		12_end	-1793.73	-1797.94	∆E#fwd	4.56299	5.16288	0.59989	-0.0480433	12_end	-1793.75	-1798.05	∆E#fwd	4.56546	5.17277	0.607309	0.00988555		12_end	-1793.73	-1797.94	∆E#fwd	4.56299	5.16415	0.601156	0.00126452		12_end	-1793.75	-1798.05	∆E#fwd	4.56546	5.17671	0.611241	6.19998e-06	0.00393771
FALSE	TRUE	FALSE	12_start	34.8426	mo		12_start	-1793.6	-1797.58	∆E#rev	41.9118	36.0916	-5.82019		12_start	-1793.67	-1797.89	∆E#rev	41.6418	35.9459	-5.69585	-0.145682	12_start	-1793.69	-1798	∆E#rev	41.6597	36.1698	-5.4899	0.223908		12_start	-1793.67	-1797.89	∆E#rev	41.6418	35.9382	-5.70356	-0.00771257		12_start	-1793.69	-1798	∆E#rev	41.6597	36.1659	-5.49381	5.74169e-06	-0.00390163
FALSE	FALSE	TRUE	12_ts	-29.577	mo		12_ts	-1793.6	-1797.57	∆Ereac	-37.2572	-30.8807	6.3765		12_ts	-1793.66	-1797.88	∆Ereac	-37.0788	-30.783	6.29574	0.0976384	12_ts	-1793.68	-1798	∆Ereac	-37.0943	-30.997	6.09721	-0.214023		12_ts	-1793.66	-1797.88	∆Ereac	-37.0788	-30.774	6.30472	0.00897709		12_ts	-1793.68	-1798	∆Ereac	-37.0943	-30.9892	6.10505	4.58285e-07	0.00783934
TRUE	FALSE	FALSE	13_end	11.7246	ru		13_end	-1676.9	-1681.36	∆E#fwd	48.5269	13.7934	-34.7334		13_end	-1676.96	-1681.71	∆E#fwd	48.1974	13.1208	-35.0767	-0.672678	13_end	-1676.98	-1681.83	∆E#fwd	48.0299	12.7271	-35.3028	-0.393658		13_end	-1676.96	-1681.71	∆E#fwd	48.1974	13.1128	-35.0846	-0.00792627		13_end	-1676.98	-1681.83	∆E#fwd	48.0299	12.7153	-35.3146	1.88194e-07	-0.0118156
FALSE	TRUE	FALSE	13_start	41.3931	ru		13_start	-1676.86	-1681.31	∆E#rev	72.2957	42.3843	-29.9114		13_start	-1676.92	-1681.66	∆E#rev	72.6273	42.6218	-30.0055	0.237565	13_start	-1676.94	-1681.79	∆E#rev	72.8309	42.8296	-30.0013	0.207805		13_start	-1676.92	-1681.66	∆E#rev	72.6273	42.6114	-30.016	-0.0104663		13_start	-1676.94	-1681.79	∆E#rev	72.8309	42.8167	-30.0142	1.71315e-06	-0.0129592
FALSE	FALSE	TRUE	13_ts	-29.6686	ru		13_ts	-1676.78	-1681.29	∆Ereac	-23.7688	-28.5908	-4.82203		13_ts	-1676.85	-1681.64	∆Ereac	-24.4299	-29.5011	-5.07114	-0.910243	13_ts	-1676.87	-1681.77	∆Ereac	-24.801	-30.1025	-5.3015	-0.601463		13_ts	-1676.85	-1681.64	∆Ereac	-24.4299	-29.4985	-5.0686	0.00254		13_ts	-1676.87	-1681.77	∆Ereac	-24.801	-30.1014	-5.30036	-1.52495e-06	0.00114361
TRUE	FALSE	FALSE	14_end	9.13373	ru		14_end	-1160.11	-1163.59	∆E#fwd	16.2745	8.86847	-7.40606		14_end	-1160.16	-1163.87	∆E#fwd	16.4902	9.00148	-7.48877	0.133019	14_end	-1160.18	-1163.98	∆E#fwd	16.6075	9.13391	-7.47361	0.132427		14_end	-1160.16	-1163.87	∆E#fwd	16.4902	8.99819	-7.49206	-0.00329198		14_end	-1160.18	-1163.97	∆E#fwd	16.6075	9.12628	-7.48124	2.13305e-07	-0.00763522
FALSE	TRUE	FALSE	14_start	13.6252	ru		14_start	-1160.1	-1163.58	∆E#rev	21.7258	13.0284	-8.69739		14_start	-1160.15	-1163.86	∆E#rev	21.9207	13.3757	-8.54495	0.34728	14_start	-1160.17	-1163.97	∆E#rev	21.9653	13.5574	-8.40791	0.181674		14_start	-1160.15	-1163.86	∆E#rev	21.9207	13.377	-8.54365	0.00129312		14_start	-1160.17	-1163.97	∆E#rev	21.9653	13.5619	-8.40336	-7.90728e-07	0.0045485
FALSE	FALSE	TRUE	14_ts	-4.4915	ru		14_ts	-1160.07	-1163.57	∆Ereac	-5.45131	-4.15998	1.29133		14_ts	-1160.13	-1163.85	∆Ereac	-5.43042	-4.37424	1.05618	-0.214261	14_ts	-1160.14	-1163.95	∆Ereac	-5.35779	-4.42348	0.934304	-0.0492468		14_ts	-1160.13	-1163.85	∆Ereac	-5.43042	-4.37882	1.0516	-0.00458509		14_ts	-1160.14	-1163.95	∆Ereac	-5.35779	-4.43567	0.922119	1.00403e-06	-0.0121837
TRUE	FALSE	FALSE	15_end	16.801	rh		15_end	-986.655	-988.293	∆E#fwd	29.0556	17.1613	-11.8943		15_end	-986.68	-988.428	∆E#fwd	28.8467	16.4678	-12.3789	-0.693459	15_end	-986.688	-988.482	∆E#fwd	28.706	16.0842	-12.6218	-0.383649		15_end	-986.68	-988.428	∆E#fwd	28.8467	16.4875	-12.3592	0.0196561		15_end	-986.688	-988.481	∆E#fwd	28.706	16.1235	-12.5826	2.73587e-07	0.039287
FALSE	TRUE	FALSE	15_start	78.8142	rh		15_start	-986.554	-988.199	∆E#rev	92.3615	76.6714	-15.6901		15_start	-986.578	-988.331	∆E#rev	92.5897	77.8935	-14.6962	1.2221	15_start	-986.586	-988.382	∆E#rev	92.7475	78.4259	-14.3217	0.532394		15_start	-986.578	-988.33	∆E#rev	92.5897	77.9003	-14.6894	0.00682131		15_start	-986.586	-988.381	∆E#rev	92.7475	78.4311	-14.3165	8.10061e-07	0.00519932
FALSE	FALSE	TRUE	15_ts	-62.0132	rh		15_ts	-986.508	-988.171	∆Ereac	-63.3059	-59.5101	3.79588		15_ts	-986.532	-988.304	∆Ereac	-63.7429	-61.4256	2.31731	-1.91556	15_ts	-986.54	-988.357	∆Ereac	-64.0415	-62.3417	1.69983	-0.916043		15_ts	-986.532	-988.304	∆Ereac	-63.7429	-61.4128	2.33014	0.0128348		15_ts	-986.54	-988.356	∆Ereac	-64.0415	-62.3076	1.73392	-5.36474e-07	0.0340876
TRUE	FALSE	FALSE	16_end	34.2303	pd		16_end	-511.137	-513.227	∆E#fwd	30.8954	34.2554	3.36007		16_end	-511.162	-513.389	∆E#fwd	30.8792	34.1737	3.29448	-0.0817665	16_end	-511.168	-513.449	∆E#fwd	30.8945	34.1313	3.23676	-0.042369		16_end	-511.162	-513.388	∆E#fwd	30.8792	34.1874	3.30819	0.0137078		16_end	-511.168	-513.448	∆E#fwd	30.8945	34.1669	3.27239	9.03623e-07	0.0356322
FALSE	TRUE	FALSE	16_start	61.029	pd		16_start	-511.09	-513.185	∆E#rev	60.5269	60.5738	0.0469651		16_start	-511.115	-513.347	∆E#rev	60.2622	60.8647	0.602496	0.29086	16_start	-511.121	-513.407	∆E#rev	60.2107	61.0722	0.861524	0.207505		16_start	-511.115	-513.346	∆E#rev	60.2622	60.863	0.600818	-0.00167807		16_start	-511.121	-513.405	∆E#rev	60.2107	61.0557	0.845056	7.3544e-07	-0.0164673
FALSE	FALSE	TRUE	16_ts	-26.7987	pd		16_ts	-511.041	-513.13	∆Ereac	-29.6315	-26.3184	3.3131		16_ts	-511.066	-513.292	∆Ereac	-29.383	-26.691	2.69199	-0.372627	16_ts	-511.072	-513.352	∆Ereac	-29.3161	-26.9409	2.37524	-0.249874		16_ts	-511.066	-513.291	∆Ereac	-29.383	-26.6756	2.70737	0.0153859		16_ts	-511.072	-513.351	∆Ereac	-29.3161	-26.8888	2.42734	1.68183e-07	0.0520995
			17_end_MAI	#VALUE!			17_end			∆E#fwd					17_end								17_end									17_end	-2248.54	-2254.25	∆E#fwd	4.51713	44.4061	39.889	no molpro data		17_end	-2248.56	-2254.41	∆E#fwd	4.39705	44.2966	39.8996
			17_start_MAI	#VALUE!			17_start			∆E#rev					17_start								17_start									17_start	-2825.21	-2832.38	∆E#rev	81.498	21.7048	-59.7932	no molpro data		17_start	-2825.24	-2832.57	∆E#rev	81.5586	21.9734	-59.5852
			17_ts_MAI	#VALUE!			17_ts			∆Ereac					17_ts								17_ts									17_ts	-2825.2	-2832.31	∆Ereac	-76.9808	22.7013	99.6821	no molpro data		17_ts	-2825.23	-2832.5	∆Ereac	-77.1615	22.3232	99.4848
			18_end_MAI	#VALUE!			18_end			∆E#fwd					18_end								18_end									18_end	-2127.69	-2133.38	∆E#fwd	9.08301	46.8755	37.7925	no molpro data		18_end	-2127.71	-2133.54	∆E#fwd	8.95657	46.6436	37.6871
			18_start_MAI	#VALUE!			18_start			∆E#rev					18_start								18_start									18_start	-2704.37	-2711.52	∆E#rev	83.5144	22.6876	-60.8268	no molpro data		18_start	-2704.39	-2711.71	∆E#rev	83.577	23.0126	-60.5644
			18_ts_MAI	#VALUE!			18_ts			∆Ereac					18_ts								18_ts									18_ts	-2704.35	-2711.44	∆Ereac	-74.4314	24.188	98.6193	no molpro data		18_ts	-2704.38	-2711.63	∆Ereac	-74.6204	23.631	98.2515
			19_end_MAI	#VALUE!			19_end			∆E#fwd					19_end								19_end									19_end	-2247.33	-2253.01	∆E#fwd	1.99654	31.9831	29.9866	no molpro data		19_end	-2247.35	-2253.17	∆E#fwd	1.99915	32.3339	30.3347
			19_start_MAI	#VALUE!			19_start			∆E#rev					19_start								19_start									19_start	-2824	-2831.12	∆E#rev	81.9573	22.3374	-59.6199	no molpro data		19_start	-2824.02	-2831.32	∆E#rev	82.0167	22.5985	-59.4182
			19_ts_MAI	#VALUE!			19_ts			∆Ereac					19_ts								19_ts									19_ts	-2824	-2831.07	∆Ereac	-79.9608	9.64572	89.6065	no molpro data		19_ts	-2824.02	-2831.26	∆Ereac	-80.0176	9.73538	89.7529
			20_end_MAI	#VALUE!			20_end			∆E#fwd					20_end								20_end									20_end	-2126.49	-2132.15	∆E#fwd	4.24656	29.8583	25.6118	no molpro data		20_end	-2126.5	-2132.3	∆E#fwd	4.32025	30.1723	25.8521
			20_start_MAI	#VALUE!			20_start			∆E#rev					20_start								20_start									20_start	-2703.15	-2710.25	∆E#rev	84.3261	23.2863	-61.0398	no molpro data		20_start	-2703.18	-2710.44	∆E#rev	84.3943	23.6153	-60.779
			20_ts_MAI	#VALUE!			20_ts			∆Ereac					20_ts								20_ts									20_ts	-2703.14	-2710.21	∆Ereac	-80.0795	6.57207	86.6516	no molpro data		20_ts	-2703.17	-2710.4	∆Ereac	-80.074	6.55706	86.6311
TRUE	FALSE	FALSE	21_end	6.67719	ta		21_end	-708.3	-711.321	∆E#fwd	16.3408	7.2973	-9.04351		21_end	-708.343	-711.547	∆E#fwd	16.4127	7.19113	-9.2216	-0.106171	21_end	-708.353	-711.627	∆E#fwd	16.3984	7.16824	-9.23016	-0.0228944		21_end	-708.343	-711.547	∆E#fwd	16.4127	7.19194	-9.22079	0.000813746		21_end	-708.353	-711.627	∆E#fwd	16.3984	7.16736	-9.23104	4.86322e-07	-0.000877047
FALSE	TRUE	FALSE	21_start	6.681	ta		21_start	-708.3	-711.321	∆E#rev	16.3411	7.3022	-9.03888		21_start	-708.343	-711.547	∆E#rev	16.4131	7.19642	-9.21669	-0.105778	21_start	-708.353	-711.627	∆E#rev	16.3987	7.17352	-9.22522	-0.0228968		21_start	-708.343	-711.547	∆E#rev	16.4131	7.19723	-9.21588	0.000811767		21_start	-708.353	-711.627	∆E#rev	16.3987	7.17271	-9.22604	5.0644e-07	-0.000815315
FALSE	FALSE	TRUE	21_ts	-0.00380679	ta		21_ts	-708.274	-711.31	∆Ereac	-0.000267465	-0.0048964	-0.00462894		21_ts	-708.317	-711.535	∆Ereac	-0.000380408	-0.00528977	-0.00490936	-0.00039337	21_ts	-708.327	-711.616	∆Ereac	-0.00034874	-0.00528742	-0.00493868	2.3557e-06		21_ts	-708.317	-711.535	∆Ereac	-0.000380413	-0.00528779	-0.00490738	1.9786e-06		21_ts	-708.327	-711.616	∆Ereac	-0.00034876	-0.00534915	-0.00500039	-2.01178e-08	-6.17319e-05
TRUE	FALSE	FALSE	22_end	10.3312	ta		22_end	-957.456	-961.541	∆E#fwd	28.8045	10.5079	-18.2966		22_end	-957.514	-961.847	∆E#fwd	28.865	10.6222	-18.2429	0.114272	22_end	-957.527	-961.955	∆E#fwd	28.8711	10.5482	-18.323	-0.0739685		22_end	-957.514	-961.847	∆E#fwd	28.865	10.624	-18.2411	0.00179282		22_end	-957.527	-961.955	∆E#fwd	28.8711	10.551	-18.3201	-1.31022e-06	0.00281153
FALSE	TRUE	FALSE	22_start	24.036	ta		22_start	-957.426	-961.518	∆E#rev	47.2717	24.8996	-22.372		22_start	-957.485	-961.824	∆E#rev	47.3178	24.9603	-22.3576	0.0606377	22_start	-957.498	-961.932	∆E#rev	47.3558	25.0045	-22.3513	0.0441924		22_start	-957.485	-961.824	∆E#rev	47.3178	24.959	-22.3589	-0.00131956		22_start	-957.498	-961.932	∆E#rev	47.3558	25.0029	-22.3529	-9.43823e-07	-0.00156864
FALSE	FALSE	TRUE	22_ts	-13.7047	ta		22_ts	-957.38	-961.501	∆Ereac	-18.4672	-14.3918	4.07545		22_ts	-957.439	-961.807	∆Ereac	-18.4528	-14.3381	4.11469	0.0536341	22_ts	-957.452	-961.915	∆Ereac	-18.4847	-14.4563	4.02838	-0.118161		22_ts	-957.439	-961.807	∆Ereac	-18.4528	-14.335	4.1178	0.00311238		22_ts	-957.452	-961.915	∆Ereac	-18.4847	-14.4519	4.03276	-3.664e-07	0.00438017
TRUE	FALSE	FALSE	23_end	24.2205	w		23_end	-1008.38	-1012.75	∆E#fwd	45.2505	25.662	-19.5885		23_end	-1008.43	-1013.07	∆E#fwd	45.1737	25.3695	-19.8043	-0.292515	23_end	-1008.45	-1013.18	∆E#fwd	45.2297	25.36	-19.8697	-0.00950738		23_end	-1008.43	-1013.07	∆E#fwd	45.1737	25.3662	-19.8075	-0.0032112		23_end	-1008.45	-1013.18	∆E#fwd	45.2297	25.3521	-19.8776	7.37958e-06	-0.00783993
FALSE	TRUE	FALSE	23_start	13.4887	w		23_start	-1008.39	-1012.77	∆E#rev	33.6418	14.6666	-18.9753		23_start	-1008.45	-1013.08	∆E#rev	33.6849	14.5839	-19.101	-0.0826554	23_start	-1008.47	-1013.2	∆E#rev	33.738	14.5763	-19.1618	-0.00765887		23_start	-1008.45	-1013.08	∆E#rev	33.6849	14.5834	-19.1015	-0.000508502		23_start	-1008.47	-1013.2	∆E#rev	33.738	14.5621	-19.1759	-5.10164e-06	-0.0141066
FALSE	FALSE	TRUE	23_ts	10.7318	w		23_ts	-1008.32	-1012.73	∆Ereac	11.6086	10.9954	-0.613233		23_ts	-1008.38	-1013.04	∆Ereac	11.4888	10.7855	-0.70329	-0.209859	23_ts	-1008.39	-1013.16	∆Ereac	11.4916	10.7837	-0.707946	-0.0018485		23_ts	-1008.38	-1013.04	∆Ereac	11.4888	10.7828	-0.70599	-0.0027027		23_ts	-1008.39	-1013.16	∆Ereac	11.4917	10.79	-0.701692	1.24812e-05	0.00626662
			24_end	#VALUE!			24_end								24_end								24_end									24_end	-2257.75	-2265.2	∆E#fwd	13.008	-0.139526	-13.1475	no molpro data		24_end	-2257.77	-2265.39	∆E#fwd	13.1134	-0.006854	-13.1203
			24_start	#VALUE!			24_start								24_start								24_start									24_start	-2257.74	-2265.17	∆E#rev	17.0553	15.9683	-1.08701	no molpro data		24_start	-2257.76	-2265.36	∆E#rev	16.9632	15.9029	-1.06026
			24_ts	#VALUE!			24_ts								24_ts								24_ts									24_ts	-2257.72	-2265.17	∆Ereac	-4.0473	-16.1078	-12.0605	no molpro data		24_ts	-2257.74	-2265.36	∆Ereac	-3.84977	-15.9098	-12.06
			25_end	#VALUE!			25_end								25_end								25_end									25_end	-2184.3	-2191.51	∆E#fwd	17.6228	-1.26259	-18.8853	no molpro data		25_end	-2184.32	-2191.7	∆E#fwd	17.7575	-1.06519	-18.8227
			25_start	#VALUE!			25_start								25_start								25_start									25_start	-2184.31	-2191.49	∆E#rev	11.3229	12.0744	0.751471	no molpro data		25_start	-2184.33	-2191.67	∆E#rev	11.1976	11.93	0.732359
			25_ts	#VALUE!			25_ts								25_ts								25_ts									25_ts	-2184.28	-2191.49	∆Ereac	6.29987	-13.3369	-19.6368	no molpro data		25_ts	-2184.31	-2191.68	∆Ereac	6.55994	-12.9952	-19.5551
TRUE	FALSE	FALSE	26_end	32.6712	os		26_end	-1124.52	-1126.76	∆E#fwd	14.2122	32.0672	17.855		26_end	-1124.56	-1126.94	∆E#fwd	14.3465	32.4562	18.1098	0.389029	26_end	-1124.57	-1127.01	∆E#fwd	14.4298	32.4213	17.9915	-0.0349116		26_end	-1124.56	-1126.94	∆E#fwd	14.3465	32.4684	18.1219	0.0121759		26_end	-1124.57	-1127.01	∆E#fwd	14.4298	32.4437	18.0138	6.02391e-07	0.0223478
FALSE	TRUE	FALSE	26_start	0.00680845	os		26_start	-1124.55	-1126.81	∆E#rev	-0.5072	-0.0457914	0.461408		26_start	-1124.58	-1127	∆E#rev	-0.511944	0.0204708	0.532415	0.0662622	26_start	-1124.59	-1127.07	∆E#rev	-0.51415	0.0333211	0.547471	0.0128503		26_start	-1124.58	-1127	∆E#rev	-0.511944	0.0206962	0.53264	0.000225414		26_start	-1124.59	-1127.06	∆E#rev	-0.51415	0.0337549	0.547905	-5.65009e-08	0.000433722
FALSE	FALSE	TRUE	26_ts	32.6643	os		26_ts	-1124.52	-1126.76	∆Ereac	14.7194	32.113	17.3936		26_ts	-1124.56	-1126.94	∆Ereac	14.8584	32.4357	17.5773	0.322767	26_ts	-1124.57	-1127.01	∆Ereac	14.944	32.388	17.444	-0.0477619		26_ts	-1124.56	-1126.94	∆Ereac	14.8584	32.4477	17.5893	0.0119505		26_ts	-1124.57	-1127.01	∆Ereac	14.944	32.4099	17.4659	6.58892e-07	0.0219141
TRUE	FALSE	FALSE	27_end	15.8477	os		27_end	-1206.05	-1208.65	∆E#fwd	11.0843	15.6233	4.53903		27_end	-1206.09	-1208.86	∆E#fwd	11.0091	15.3399	4.33078	-0.283479	27_end	-1206.1	-1208.94	∆E#fwd	11.0284	15.224	4.19565	-0.115818		27_end	-1206.09	-1208.86	∆E#fwd	11.0091	15.3342	4.32511	-0.0056738		27_end	-1206.1	-1208.94	∆E#fwd	11.0284	15.215	4.18666	5.02231e-08	-0.00899543
FALSE	TRUE	FALSE	27_start	3.82152	os		27_start	-1206.06	-1208.67	∆E#rev	2.88599	3.26171	0.375715		27_start	-1206.1	-1208.88	∆E#rev	3.18596	3.61525	0.429293	0.353543	27_start	-1206.11	-1208.96	∆E#rev	3.22939	3.68782	0.458435	0.0725673		27_start	-1206.1	-1208.88	∆E#rev	3.18596	3.61472	0.428756	-0.000537656		27_start	-1206.11	-1208.96	∆E#rev	3.22938	3.68774	0.458356	-2.61674e-06	-8.17457e-05
FALSE	FALSE	TRUE	27_ts	12.0261	os		27_ts	-1206.04	-1208.65	∆Ereac	8.19831	12.3616	4.16331		27_ts	-1206.08	-1208.86	∆Ereac	7.82311	11.7246	3.90149	-0.637023	27_ts	-1206.1	-1208.93	∆Ereac	7.799	11.5362	3.73722	-0.188386		27_ts	-1206.08	-1208.86	∆Ereac	7.82311	11.7195	3.89635	-0.00513615		27_ts	-1206.1	-1208.93	∆Ereac	7.799	11.5273	3.7283	2.66696e-06	-0.00891368
TRUE	FALSE	FALSE	28_end	31.7481	ir		28_end	-1649.73	-1654.04	∆E#fwd	42.33	32.6549	-9.67511		28_end	-1649.8	-1654.38	∆E#fwd	42.3494	32.6526	-9.69681	-0.00235293	28_end	-1649.82	-1654.51	∆E#fwd	42.2795	32.6138	-9.66572	-0.0387888		28_end	-1649.8	-1654.38	∆E#fwd	42.3494	32.5972	-9.75218	-0.0553699		28_end	-1649.82	-1654.51	∆E#fwd	42.2795	32.5178	-9.76166	4.64278e-07	-0.0959481
FALSE	TRUE	FALSE	28_start	10.2711	ir		28_start	-1649.75	-1654.07	∆E#rev	31.9263	11.0008	-20.9254		28_start	-1649.81	-1654.42	∆E#rev	32.1188	10.7032	-21.4156	-0.297629	28_start	-1649.83	-1654.55	∆E#rev	32.1774	10.6294	-21.5481	-0.0738298		28_start	-1649.81	-1654.42	∆E#rev	32.1188	10.7211	-21.3977	0.017911		28_start	-1649.83	-1654.55	∆E#rev	32.1774	10.6578	-21.5196	1.4997e-06	0.0284682
FALSE	FALSE	TRUE	28_ts	21.477	ir		28_ts	-1649.68	-1654.02	∆Ereac	10.4038	21.6541	11.2503		28_ts	-1649.75	-1654.37	∆Ereac	10.2306	21.9494	11.7188	0.295276	28_ts	-1649.76	-1654.5	∆Ereac	10.1021	21.9844	11.8823	0.035041		28_ts	-1649.75	-1654.37	∆Ereac	10.2306	21.8761	11.6455	-0.0732809		28_ts	-1649.76	-1654.5	∆Ereac	10.1021	21.86	11.7579	-1.03542e-06	-0.124416
TRUE	FALSE	FALSE	29_end	13.8053	ir		29_end	-1650.92	-1655.26	∆E#fwd	22.4364	14.0862	-8.35015		29_end	-1650.99	-1655.61	∆E#fwd	22.6498	13.7643	-8.88552	-0.321979	29_end	-1651.01	-1655.74	∆E#fwd	22.7094	13.6646	-9.0448	-0.0996663		29_end	-1650.99	-1655.61	∆E#fwd	22.6498	13.7646	-8.88523	0.00028585		29_end	-1651.01	-1655.74	∆E#fwd	22.7094	13.6646	-9.04483	-1.50526e-07	-3.33083e-05
FALSE	TRUE	FALSE	29_start	30.1667	ir		29_start	-1650.88	-1655.23	∆E#rev	44.7566	31.3281	-13.4285		29_start	-1650.95	-1655.58	∆E#rev	44.917	30.4561	-14.461	-0.872038	29_start	-1650.97	-1655.71	∆E#rev	44.8985	30.0546	-14.8439	-0.401447		29_start	-1650.95	-1655.58	∆E#rev	44.917	30.4545	-14.4625	-0.00156178		29_start	-1650.97	-1655.71	∆E#rev	44.8985	30.0527	-14.8458	0	-0.00188462
FALSE	FALSE	TRUE	29_ts	-16.3614	ir		29_ts	-1650.85	-1655.21	∆Ereac	-22.3202	-17.2419	5.07835		29_ts	-1650.91	-1655.56	∆Ereac	-22.2672	-16.6918	5.57544	0.550059	29_ts	-1650.93	-1655.69	∆Ereac	-22.1891	-16.39	5.79912	0.301781		29_ts	-1650.91	-1655.56	∆Ereac	-22.2672	-16.6899	5.57729	0.00184763		29_ts	-1650.93	-1655.69	∆Ereac	-22.1891	-16.3882	5.80098	-1.50526e-07	0.00185131
TRUE	FALSE	FALSE	30_end	7.77889	pt		30_end	-1059.21	-1062.44	∆E#fwd	13.8961	7.93523	-5.96089		30_end	-1059.26	-1062.69	∆E#fwd	13.666	7.72005	-5.94594	-0.215185	30_end	-1059.27	-1062.78	∆E#fwd	13.5949	7.6896	-5.90527	-0.0304519		30_end	-1059.26	-1062.69	∆E#fwd	13.666	7.7174	-5.94859	-0.00264945		30_end	-1059.27	-1062.78	∆E#fwd	13.5949	7.68384	-5.91103	-2.32139e-07	-0.00575817
FALSE	TRUE	FALSE	30_start	12.3131	pt		30_start	-1059.19	-1062.43	∆E#rev	29.5708	12.9243	-16.6465		30_start	-1059.23	-1062.68	∆E#rev	29.6389	12.9542	-16.6847	0.0298956	30_start	-1059.24	-1062.77	∆E#rev	29.7783	13.1433	-16.635	0.189048		30_start	-1059.23	-1062.68	∆E#rev	29.6389	12.9349	-16.704	-0.0192823		30_start	-1059.24	-1062.77	∆E#rev	29.7783	13.1077	-16.6706	4.45587e-07	-0.0355494
FALSE	FALSE	TRUE	30_ts	-4.53419	pt		30_ts	-1059.17	-1062.42	∆Ereac	-15.6747	-4.9891	10.6856		30_ts	-1059.21	-1062.67	∆Ereac	-15.973	-5.23418	10.7388	-0.24508	30_ts	-1059.22	-1062.76	∆Ereac	-16.1834	-5.45368	10.7298	-0.2195		30_ts	-1059.21	-1062.66	∆Ereac	-15.973	-5.21755	10.7554	0.0166328		30_ts	-1059.22	-1062.76	∆Ereac	-16.1834	-5.42389	10.7595	-6.77726e-07	0.0297913
TRUE	FALSE	FALSE	31_end	-2.89287	pt		31_end	-1059.18	-1062.45	∆E#fwd	18.2892	-1.87129	-20.1605		31_end	-1059.22	-1062.7	∆E#fwd	18.643	-1.26923	-19.9123	0.602055	31_end	-1059.23	-1062.79	∆E#fwd	18.739	-1.03112	-19.7701	0.238112		31_end	-1059.22	-1062.7	∆E#fwd	18.643	-1.31488	-19.9579	-0.0456495		31_end	-1059.23	-1062.79	∆E#fwd	18.739	-1.10952	-19.8485	6.27788e-09	-0.0783989
FALSE	TRUE	FALSE	31_start	10.9671	pt		31_start	-1059.19	-1062.43	∆E#rev	12.423	11.2793	-1.14372		31_start	-1059.23	-1062.68	∆E#rev	12.4301	10.7628	-1.66727	-0.516523	31_start	-1059.24	-1062.77	∆E#rev	12.4149	10.5352	-1.87976	-0.227629		31_start	-1059.23	-1062.68	∆E#rev	12.4301	10.8088	-1.62122	0.0460567		31_start	-1059.24	-1062.77	∆E#rev	12.4149	10.6173	-1.7976	-9.78779e-07	0.0821554
FALSE	FALSE	TRUE	31_ts	-13.86	pt		31_ts	-1059.16	-1062.43	∆Ereac	5.86617	-13.1506	-19.0168		31_ts	-1059.2	-1062.68	∆Ereac	6.21299	-12.032	-18.245	1.11858	31_ts	-1059.21	-1062.77	∆Ereac	6.3241	-11.5663	-17.8904	0.465742		31_ts	-1059.2	-1062.68	∆Ereac	6.21299	-12.1237	-18.3367	-0.0917063		31_ts	-1059.21	-1062.77	∆Ereac	6.3241	-11.7268	-18.0509	9.85057e-07	-0.160554
TRUE	FALSE	FALSE	32_end	15.6786	pt		32_end	-995.667	-997.266	∆E#fwd	26.8455	17.0126	-9.8329		32_end	-995.691	-997.399	∆E#fwd	26.556	16.4639	-10.0921	-0.548682	32_end	-995.699	-997.451	∆E#fwd	26.4048	16.1822	-10.2226	-0.281696		32_end	-995.691	-997.398	∆E#fwd	26.556	16.4686	-10.0874	0.00467421		32_end	-995.699	-997.45	∆E#fwd	26.4048	16.1914	-10.2135	8.00145e-07	0.00912574
FALSE	TRUE	FALSE	32_start	79.3647	pt		32_start	-995.617	-997.171	∆E#rev	58.1255	76.8442	18.7187		32_start	-995.641	-997.3	∆E#rev	58.1406	78.2683	20.1277	1.42409	32_start	-995.648	-997.351	∆E#rev	58.4345	79.0614	20.6268	0.793111		32_start	-995.641	-997.3	∆E#rev	58.1406	78.2574	20.1168	-0.0108536		32_start	-995.648	-997.349	∆E#rev	58.4345	79.0546	20.6201	-1.85676e-06	-0.00675948
FALSE	FALSE	TRUE	32_ts	-63.686	pt		32_ts	-995.574	-997.144	∆Ereac	-31.28	-59.8316	-28.5516		32_ts	-995.599	-997.274	∆Ereac	-31.5846	-61.8044	-30.2198	-1.97277	32_ts	-995.606	-997.325	∆Ereac	-32.0297	-62.8792	-30.8494	-1.07481		32_ts	-995.599	-997.273	∆Ereac	-31.5846	-61.7888	-30.2042	0.0155278		32_ts	-995.606	-997.324	∆Ereac	-32.0297	-62.8633	-30.8335	2.6569e-06	0.0158852
TRUE	FALSE	FALSE	33_end	-0.504552	pt		33_end	-271.6	-272.684	∆E#fwd	3.25019	-0.439038	-3.68923		33_end	-271.613	-272.772	∆E#fwd	3.12567	-0.859662	-3.98533	-0.420624	33_end	-271.616	-272.805	∆E#fwd	3.1381	-0.94209	-4.08019	-0.0824274		33_end	-271.613	-272.771	∆E#fwd	3.12567	-0.833962	-3.95963	0.0256999		33_end	-271.616	-272.804	∆E#fwd	3.1381	-0.894894	-4.03299	3.07438e-07	0.0471959
FALSE	TRUE	FALSE	33_start	0.0575176	pt		33_start	-271.568	-272.68	∆E#rev	23.3135	2.04264	-21.2708		33_start	-271.581	-272.767	∆E#rev	23.3823	1.96138	-21.421	-0.0812651	33_start	-271.584	-272.8	∆E#rev	23.4407	2.00447	-21.4362	0.043094		33_start	-271.581	-272.767	∆E#rev	23.3823	1.93166	-21.4507	-0.0297201		33_start	-271.584	-272.799	∆E#rev	23.4407	1.94779	-21.4929	3.83379e-07	-0.0566789
FALSE	FALSE	TRUE	33_ts	-0.56207	pt		33_ts	-271.563	-272.681	∆Ereac	-20.0633	-2.48168	17.5816		33_ts	-271.576	-272.769	∆Ereac	-20.2567	-2.82104	17.4356	-0.339359	33_ts	-271.579	-272.802	∆Ereac	-20.3026	-2.94656	17.356	-0.125521		33_ts	-271.576	-272.768	∆Ereac	-20.2567	-2.76562	17.491	0.0554199		33_ts	-271.579	-272.801	∆Ereac	-20.3026	-2.84268	17.4599	-7.5941e-08	0.103875
TRUE	FALSE	FALSE	34_end	31.8864	pt		34_end	-857.591	-861.005	∆E#fwd	24.5875	31.079	6.49148		34_end	-857.639	-861.275	∆E#fwd	24.4922	30.4819	5.98969	-0.597064	34_end	-857.65	-861.373	∆E#fwd	24.4598	30.2679	5.80814	-0.214007		34_end	-857.639	-861.274	∆E#fwd	24.4922	30.5427	6.0505	0.0608098		34_end	-857.65	-861.371	∆E#fwd	24.4597	30.3747	5.91494	-1.33476e-06	0.106802
FALSE	TRUE	FALSE	34_start	-1.82176	pt		34_start	-857.608	-861.056	∆E#rev	13.9704	-0.552302	-14.5227		34_start	-857.656	-861.325	∆E#rev	13.9569	-0.753797	-14.7107	-0.201495	34_start	-857.667	-861.422	∆E#rev	13.9798	-0.776739	-14.7565	-0.0229422		34_start	-857.656	-861.324	∆E#rev	13.9569	-0.768803	-14.7257	-0.0150063		34_start	-857.667	-861.421	∆E#rev	13.9797	-0.809596	-14.7893	-4.63779e-07	-0.0328569
FALSE	FALSE	TRUE	34_ts	33.7082	pt		34_ts	-857.568	-861.006	∆Ereac	10.617	31.6313	21.0142		34_ts	-857.617	-861.276	∆Ereac	10.5353	31.2357	20.7004	-0.395569	34_ts	-857.628	-861.374	∆Ereac	10.48	31.0446	20.5646	-0.191065		34_ts	-857.617	-861.275	∆Ereac	10.5353	31.3115	20.7762	0.0758161		34_ts	-857.628	-861.373	∆Ereac	10.48	31.1843	20.7043	-8.70985e-07	0.139659
TRUE	FALSE	FALSE	35_end_MAI	20.3099	pt		35_end_MAI	-817.356	-820.562	∆E#fwd	16.6527	19.0896	2.43685		35_end_MAI	-817.402	-820.815	∆E#fwd	16.9581	19.5607	2.60254	0.471091	35_end_MAI	-817.412	-820.908	∆E#fwd	17.0313	19.5555	2.52422	-0.00520089		35_end_MAI	-817.402	-820.815	∆E#fwd	16.9581	19.5756	2.61747	0.0149307		35_end_MAI	-817.412	-820.907	∆E#fwd	17.0313	19.5797	2.54838	-2.64242e-07	0.024168
FALSE	TRUE	FALSE	35_start_MAI	-1.75135	pt		35_start_MAI	-857.591	-861.005	∆E#rev	2.83366	-1.62219	-4.45586		35_start_MAI	-857.639	-861.275	∆E#rev	2.87423	-1.7159	-4.59013	-0.093711	35_start_MAI	-857.65	-861.373	∆E#rev	2.88068	-1.71646	-4.59714	-0.000557947		35_start_MAI	-857.639	-861.274	∆E#rev	2.87423	-1.71485	-4.58908	0.0010562		35_start_MAI	-857.65	-861.371	∆E#rev	2.88068	-1.71222	-4.5929	7.73067e-07	0.00424221
FALSE	FALSE	TRUE	35_ts_MAI	22.0612	pt		35_ts_MAI	-857.564	-860.975	∆Ereac	13.8191	20.7118	6.89271		35_ts_MAI	-857.612	-861.244	∆Ereac	14.0839	21.2766	7.19268	0.564802	35_ts_MAI	-857.623	-861.341	∆Ereac	14.1506	21.2719	7.12136	-0.00464294		35_ts_MAI	-857.612	-861.243	∆Ereac	14.0839	21.2905	7.20655	0.0138745		35_ts_MAI	-857.623	-861.34	∆Ereac	14.1506	21.2919	7.14128	-1.03731e-06	0.0199258
							prodCH4	-40.2125	-40.4109						prodCH4	-40.2152	-40.4255						prodCH4	-40.216	-40.4305							prodCH4	-40.2152	-40.4255							prodCH4	-40.216	-40.4305
							prodCO	-112.779	-113.136						prodCO	-112.787	-113.17						prodCO	-112.789	-113.182							prodCO	-112.787	-113.17							prodCO	-112.789	-113.182
							prodPEt3_1	-576.775	-578.001						prodPEt3_1	-576.794	-578.097						prodPEt3_1	-576.8	-578.132							prodPEt3_1	-576.794	-578.097							prodPEt3_1	-576.8	-578.132
																				MP2/VQZ-(PP)	(kcal/mol)							MP2/V5Z-(PP)	(kcal/mol)
																				RMSD_tot	0.0218228							RMSD_tot	0.0383676
[truncated: 32 more columns]

## Sheet: MP2-F12-gem-beta-0.9
							main group element	3d element	4d/5d element														main group element	3d element	4d/5d element											main group element	3d element	4d/5d element											main group element
						OBS:	VDZ-F12	our VDZ-F12-wis	our VDZ-PP-F12-wis													OBS:	VDZ-F12	AVTZ	AVTZ-PP										OBS:	VDZ-F12	AVTZ(f)	AVTZ-PP(f)										OBS:	VDZ-F12
						MP2Fit:	VDZ-F12/MP2Fit	AWCVTZ/MP2Fit	AWCVTZ-PP/MP2Fit													MP2Fit:	VDZ-F12/MP2Fit	AWCVTZ/MP2Fit	AWCVTZ-PP/MP2Fit										MP2Fit:	VDZ-F12/MP2Fit	AWCVTZ/MP2Fit	AWCVTZ-PP/MP2Fit										MP2Fit:	VDZ-F12/MP2Fit
						JKFit:	def2-QZVPP/JKFit															JKFit:	def2-QZVPP/JKFit												JKFit:	def2-QZVPP/JKFit												JKFit:	def2-QZVPP/JKFit
						CABS	def2-QZVPP/JKFit									0.9						CABS	def2-QZVPP/JKFit							0.9					CABS	def2-QZVPP/JKFit							0.9					CABS	def2-QZVPP/JKFit
							OBS: VDZ(-PP)-F12-wis								geminal β = 0.9								OBS: AVTZ(-PP)						geminal β = 0.9							OBS: AVTZ(-PP)(f)							geminal β = 0.9						OBS: AVTZ(-PP)(f-1)
ΔEfwd	ΔErev	ΔEreac		Central metal:	method	Species	E_HF (w/o CABS)	E_HF (w/ CABS)	E_MP2-F12 (w/ CABS)	SCF CABS Correction		ΔE HF w/o CABS	ΔE HF (w/ CABS)	ΔE MP2-F12 (w/ CABS)	ΔΕ vs. HF/ V{Q,5}Z	ΔΕ vs. DF-MP2/ V{Q,5}Z	ΔΕ vs. DF-MP2/ aV{Q,5}Z				method	Species	E_HF (w/o CABS)	E_HF (w/ CABS)	E_MP2-F12 (w/ CABS)		ΔE HF w/o CABS	ΔE HF (w/ CABS)	ΔE MP2-F12 (w/ CABS)	ΔΕ vs. HF/V{Q,5}Z	ΔΕ vs. DF-MP2/V{Q,5}Z			method	Species	E_HF (w/o CABS)	E_HF (w/ CABS)	E_MP2-F12 (w/ CABS)		ΔE HF w/o CABS	ΔE HF (w/ CABS)	ΔE MP2-F12 (w/ CABS)	ΔΕ vs. HF/V{Q,5}Z	ΔΕ vs. DF-MP2/V{Q,5}Z			method	Species	E_HF (w/o CABS)
TRUE	FALSE	FALSE		sc	DF-MP2-F12	01_end	-1853.65	-1853.73	-1858.97	-0.076111	∆E#fwd	41.327	41.1722	26.2736	-0.00587298	-0.140431	#VALUE!	0.00060355			DF-MP2-F12	01_end	-1853.65	-1853.73	-1858.97	∆E#fwd	41.3033	41.1704	26.3057	-0.00769904	-0.108322			DF-MP2-F12	01_end	-1853.65	-1853.73	-1858.97	∆E#fwd	41.3286	41.1735	26.2795	-0.00458031	-0.134589			DF-MP2-F12	01_end	-1853.65
FALSE	TRUE	FALSE		sc	DF-MP2-F12	01_start	-1853.66	-1853.74	-1859	-0.0755311	∆E#rev	34.1199	34.329	11.8187	-0.0652584	-0.0742619	#VALUE!	0.00063971			DF-MP2-F12	01_start	-1853.66	-1853.74	-1859	∆E#rev	34.1274	34.3284	11.8281	-0.0658671	-0.064843			DF-MP2-F12	01_start	-1853.66	-1853.74	-1859	∆E#rev	34.1287	34.3302	11.8421	-0.0640724	-0.0508809			DF-MP2-F12	01_start	-1853.66
FALSE	FALSE	TRUE		sc	DF-MP2-F12	01_ts	-1853.6	-1853.67	-1858.95	-0.0757778	∆Ereac	7.20715	6.84322	14.4549	0.0593854	-0.0661693	#VALUE!	0.00058854			DF-MP2-F12	01_ts	-1853.6	-1853.67	-1858.95	∆Ereac	7.17587	6.842	14.4776	0.058168	-0.0434786			DF-MP2-F12	01_ts	-1853.6	-1853.67	-1858.95	∆Ereac	7.19985	6.84332	14.4374	0.0594921	-0.0837082			DF-MP2-F12	01_ts	-1853.6
TRUE	FALSE	FALSE		sc	DF-MP2-F12	02_end	-1684.99	-1685.05	-1689.54	-0.0624232	∆E#fwd	11.1104	11.3738	6.23154	-0.0156528	-0.0937218	#VALUE!	0.00059589			DF-MP2-F12	02_end	-1684.99	-1685.05	-1689.54	∆E#fwd	11.1117	11.3778	6.17742	-0.0117057	-0.147838			DF-MP2-F12	02_end	-1684.99	-1685.05	-1689.54	∆E#fwd	11.1126	11.3743	6.23293	-0.0152135	-0.0923287			DF-MP2-F12	02_end	-1684.99
FALSE	TRUE	FALSE		sc	DF-MP2-F12	02_start	-1684.96	-1685.02	-1689.51	-0.0631996	∆E#rev	30.8112	30.5874	23.368	0.0244529	-0.038384	#VALUE!	0.00058813			DF-MP2-F12	02_start	-1684.96	-1685.02	-1689.51	∆E#rev	30.8358	30.5939	23.3188	0.0310229	-0.0876309			DF-MP2-F12	02_start	-1684.96	-1685.02	-1689.51	∆E#rev	30.8118	30.5876	23.3675	0.0246537	-0.038955			DF-MP2-F12	02_start	-1684.96
FALSE	FALSE	TRUE		sc	DF-MP2-F12	02_ts	-1684.94	-1685	-1689.5	-0.0627798	∆Ereac	-19.7007	-19.2135	-17.1365	-0.0401056	-0.0553378	#VALUE!	0.00067437			DF-MP2-F12	02_ts	-1684.94	-1685	-1689.5	∆Ereac	-19.7241	-19.2161	-17.1414	-0.0427286	-0.0602073			DF-MP2-F12	02_ts	-1684.94	-1685	-1689.5	∆Ereac	-19.6992	-19.2133	-17.1345	-0.0398672	-0.0533737			DF-MP2-F12	02_ts	-1684.94
TRUE	FALSE	FALSE		ti	DF-MP2-F12	03_end	-1267.38	-1267.41	-1269.53	-0.0299938	∆E#fwd	3.33536	3.37101	0.827905	-0.000602032	-0.0552537	#VALUE!	0.00071674			DF-MP2-F12	03_end	-1267.38	-1267.41	-1269.53	∆E#fwd	3.31946	3.36914	0.816484	-0.00247201	-0.0666744			DF-MP2-F12	03_end	-1267.38	-1267.41	-1269.53	∆E#fwd	3.33453	3.37104	0.813058	-0.000570657	-0.0701006			DF-MP2-F12	03_end	-1267.38
FALSE	TRUE	FALSE		ti	DF-MP2-F12	03_start	-1267.31	-1267.35	-1269.5	-0.0302422	∆E#rev	43.7488	43.6285	21.1267	-0.0338856	0.185069	#VALUE!	0.00128402			DF-MP2-F12	03_start	-1267.32	-1267.35	-1269.5	∆E#rev	43.7397	43.6313	20.7593	-0.0311685	-0.182326			DF-MP2-F12	03_start	-1267.31	-1267.35	-1269.5	∆E#rev	43.7501	43.6276	21.258	-0.0348645	0.31635			DF-MP2-F12	03_start	-1267.31
FALSE	FALSE	TRUE		ti	DF-MP2-F12	03_ts	-1267.31	-1267.34	-1269.5	-0.0301854	∆Ereac	-40.4134	-40.2575	-20.2988	0.0332836	-0.240322	#VALUE!	0.00130222			DF-MP2-F12	03_ts	-1267.31	-1267.34	-1269.5	∆Ereac	-40.4202	-40.2621	-19.9428	0.0286965	0.115651			DF-MP2-F12	03_ts	-1267.31	-1267.34	-1269.5	∆Ereac	-40.4156	-40.2565	-20.4449	0.0342938	-0.386451			DF-MP2-F12	03_ts	-1267.31
TRUE	FALSE	FALSE		ti	DF-MP2-F12	04_end	-1229.51	-1229.54	-1231.5	-0.0264629	∆E#fwd	2.21218	2.30222	3.05823	-0.00702044	-0.0401852	#VALUE!	0.00041331			DF-MP2-F12	04_end	-1229.51	-1229.54	-1231.5	∆E#fwd	2.18501	2.30126	3.209	-0.00798053	0.11058			DF-MP2-F12	04_end	-1229.51	-1229.54	-1231.5	∆E#fwd	2.2164	2.30273	3.02157	-0.00650588	-0.0768443			DF-MP2-F12	04_end	-1229.51
FALSE	TRUE	FALSE		ti	DF-MP2-F12	04_start	-1229.48	-1229.5	-1231.5	-0.0266755	∆E#rev	23.3447	23.3013	2.76796	-0.0224007	0.178197	#VALUE!	0.00102488			DF-MP2-F12	04_start	-1229.48	-1229.5	-1231.5	∆E#rev	23.3326	23.3027	2.53496	-0.0210077	-0.0548033			DF-MP2-F12	04_start	-1229.48	-1229.5	-1231.5	∆E#rev	23.3453	23.3003	2.71643	-0.0234299	0.126666			DF-MP2-F12	04_start	-1229.48
FALSE	FALSE	TRUE		ti	DF-MP2-F12	04_ts	-1229.47	-1229.5	-1231.5	-0.0265321	∆Ereac	-21.1325	-20.9991	0.290267	0.0153803	-0.218382	#VALUE!	0.00078462			DF-MP2-F12	04_ts	-1229.48	-1229.5	-1231.5	∆Ereac	-21.1476	-21.0014	0.674033	0.0130271	0.165384			DF-MP2-F12	04_ts	-1229.47	-1229.5	-1231.5	∆Ereac	-21.1289	-20.9975	0.305139	0.016924	-0.20351			DF-MP2-F12	04_ts	-1229.47
TRUE	FALSE	FALSE		mn	PNO-LMP2-F12	05_end_correct	-2739.31	-2739.38	-2744.64	-0.0657601	∆E#fwd	9.17771	9.18413	2.33359	-0.0163394	0.0607919	#VALUE!	-0.0849943			DF-MP2-F12	05_end_correct	-2739.31	-2739.38	-2744.55	∆E#fwd	9.19628	9.18272	2.17364	-0.0177513	-0.0991666			DF-MP2-F12	05_end_correct	-2739.31	-2739.38	-2744.55	∆E#fwd	9.20099	9.18886	2.18528	-0.0116143	-0.08752			DF-MP2-F12	05_end_correct	-2739.31
FALSE	TRUE	FALSE		mn	PNO-LMP2-F12	05_start	-2739.29	-2739.36	-2744.6	-0.0663261	∆E#rev	22.1398	21.791	25.7205	0.0139625	-0.0744879	#VALUE!	-0.0854696			DF-MP2-F12	05_start	-2739.29	-2739.36	-2744.51	∆E#rev	22.0306	21.7741	25.8588	-0.00292383	0.0637712			DF-MP2-F12	05_start	-2739.29	-2739.36	-2744.51	∆E#rev	22.1112	21.7785	25.8706	0.00148129	0.0756688			DF-MP2-F12	05_start	-2739.29
FALSE	FALSE	TRUE		mn	PNO-LMP2-F12	05_ts	-2739.28	-2739.34	-2744.59	-0.0663159	∆Ereac	-12.962	-12.6068	-23.3869	-0.0303019	0.13528	#VALUE!	-0.0852146			DF-MP2-F12	05_ts	-2739.28	-2739.34	-2744.51	∆Ereac	-12.8343	-12.5914	-23.6851	-0.0148275	-0.162938			DF-MP2-F12	05_ts	-2739.28	-2739.34	-2744.51	∆Ereac	-12.9102	-12.5896	-23.6854	-0.0130956	-0.163189			DF-MP2-F12	05_ts	-2739.28
TRUE	FALSE	FALSE		fe	DF-MP2-F12	06_end	-2592.93	-2592.99	-2596.63	-0.051903	∆E#fwd	22.363	22.7423	14.0707	-0.103233	-0.327166	#VALUE!	0.0162781			DF-MP2-F12	06_end	-2592.94	-2592.99	-2596.65	∆E#fwd	22.3684	22.7324	14.0595	-0.11311	-0.33831			DF-MP2-F12	06_end	-2592.94	-2592.99	-2596.64	∆E#fwd	22.3374	22.7374	14.0587	-0.108121	-0.339095			DF-MP2-F12	06_end	-2592.93
FALSE	TRUE	FALSE		fe	DF-MP2-F12	06_start	-2592.94	-2592.99	-2596.63	-0.052615	∆E#rev	19.5673	19.4997	12.2361	0.00539421	0.150689	#VALUE!	0.0162566			DF-MP2-F12	06_start	-2592.94	-2592.99	-2596.65	∆E#rev	19.566	19.4969	12.2385	0.00260179	0.153042			DF-MP2-F12	06_start	-2592.94	-2592.99	-2596.64	∆E#rev	19.5895	19.4963	12.2213	0.00203703	0.135836			DF-MP2-F12	06_start	-2592.94
FALSE	FALSE	TRUE		fe	DF-MP2-F12	06_ts	-2592.9	-2592.96	-2596.61	-0.0520107	∆Ereac	2.79576	3.24261	1.83456	-0.108627	-0.477855	#VALUE!	0.0162744			DF-MP2-F12	06_ts	-2592.91	-2592.96	-2596.63	∆Ereac	2.80239	3.23552	1.82106	-0.115712	-0.491353			DF-MP2-F12	06_ts	-2592.9	-2592.96	-2596.62	∆Ereac	2.7479	3.24107	1.83749	-0.110158	-0.474931			DF-MP2-F12	06_ts	-2592.9
TRUE	FALSE	FALSE		fe	DF-MP2-F12	07_end	-2592.92	-2592.98	-2596.61	-0.0524557	∆E#fwd	43.9919	43.741	23.7107	0.00387577	-0.0886168	#VALUE!	0.0161494			DF-MP2-F12	07_end	-2592.93	-2592.98	-2596.63	∆E#fwd	43.957	43.7465	23.769	0.00943551	-0.0303274			DF-MP2-F12	07_end	-2592.92	-2592.98	-2596.63	∆E#fwd	44.0107	43.7448	23.7472	0.00766593	-0.0521208			DF-MP2-F12	07_end	-2592.92
FALSE	TRUE	FALSE		fe	DF-MP2-F12	07_start	-2592.93	-2592.99	-2596.63	-0.051903	∆E#rev	36.6775	36.7734	13.7853	0.00933496	-0.141205	#VALUE!	0.0162778			DF-MP2-F12	07_start	-2592.94	-2592.99	-2596.65	∆E#rev	36.712	36.7702	13.763	0.00611583	-0.163538			DF-MP2-F12	07_start	-2592.94	-2592.99	-2596.64	∆E#rev	36.6898	36.774	13.7822	0.00996247	-0.144317			DF-MP2-F12	07_start	-2592.93
FALSE	FALSE	TRUE		fe	DF-MP2-F12	07_ts	-2592.86	-2592.92	-2596.59	-0.0523029	∆Ereac	7.31439	6.96756	9.92541	-0.00545918	0.052588	#VALUE!	0.016185			DF-MP2-F12	07_ts	-2592.87	-2592.92	-2596.61	∆Ereac	7.24493	6.97634	10.006	0.00331967	0.13321			DF-MP2-F12	07_ts	-2592.87	-2592.92	-2596.6	∆Ereac	7.3209	6.97072	9.96501	-0.00229654	0.0921964			DF-MP2-F12	07_ts	-2592.86
TRUE	FALSE	FALSE		fe	DF-MP2-F12	08_end	-2618.23	-2618.33	-2624.99	-0.100974	∆E#fwd	18.7278	18.7594	43.5497	0.0236136	0.14062	#VALUE!	0.0158058			DF-MP2-F12	08_end	-2618.23	-2618.33	-2625.01	∆E#fwd	18.706	18.7459	43.5099	0.0100343	0.100779			DF-MP2-F12	08_end	-2618.23	-2618.33	-2625	∆E#fwd	18.7003	18.7449	43.5083	0.00909301	0.0991352			DF-MP2-F12	08_end	-2618.23
FALSE	TRUE	FALSE		fe	DF-MP2-F12	08_start	-2618.23	-2618.33	-2625	-0.101574	∆E#rev	18.8221	18.4773	40.7302	0.0879882	0.105634	#VALUE!	0.0158992			DF-MP2-F12	08_start	-2618.23	-2618.33	-2625.01	∆E#rev	18.831	18.4399	40.6318	0.0505635	0.00715252			DF-MP2-F12	08_start	-2618.23	-2618.33	-2625.01	∆E#rev	18.7675	18.4376	40.5952	0.0483045	-0.0293874			DF-MP2-F12	08_start	-2618.23
FALSE	FALSE	TRUE		fe	DF-MP2-F12	08_ts	-2618.2	-2618.3	-2624.93	-0.101524	∆Ereac	-0.0942896	0.282147	2.81949	-0.0643746	0.034986	#VALUE!	0.0159627			DF-MP2-F12	08_ts	-2618.2	-2618.3	-2624.94	∆Ereac	-0.124975	0.305992	2.87813	-0.0405292	0.0936268			DF-MP2-F12	08_ts	-2618.2	-2618.3	-2624.94	∆Ereac	-0.0671435	0.30731	2.91302	-0.0392115	0.128523			DF-MP2-F12	08_ts	-2618.2
TRUE	FALSE	FALSE		fe	DF-MP2-F12	09_end	-2618.15	-2618.25	-2624.94	-0.0989835	∆E#fwd	45.4716	46.4894	29.9041	-0.153713	-0.278389	#VALUE!	0.015211			DF-MP2-F12	09_end	-2618.15	-2618.25	-2624.96	∆E#fwd	45.5844	46.5264	30.0983	-0.116728	-0.0841998			DF-MP2-F12	09_end	-2618.15	-2618.25	-2624.95	∆E#fwd	45.4893	46.5183	30.0849	-0.124835	-0.0976411			DF-MP2-F12	09_end	-2618.15
FALSE	TRUE	FALSE		fe	DF-MP2-F12	09_start	-2618.23	-2618.33	-2624.99	-0.100974	∆E#rev	-6.59907	-6.83047	0.263504	0.0633948	0.22012	#VALUE!	0.0158059			DF-MP2-F12	09_start	-2618.23	-2618.33	-2625.01	∆E#rev	-6.75355	-6.85093	0.0844189	0.0429318	0.0410347			DF-MP2-F12	09_start	-2618.23	-2618.33	-2625	∆E#rev	-6.63911	-6.84302	0.171699	0.0508446	0.128315			DF-MP2-F12	09_start	-2618.23
FALSE	FALSE	TRUE		fe	DF-MP2-F12	09_ts	-2618.16	-2618.26	-2624.94	-0.0993522	∆Ereac	52.0707	53.3199	29.6406	-0.217108	-0.498509	#VALUE!	0.0154964			DF-MP2-F12	09_ts	-2618.16	-2618.26	-2624.96	∆Ereac	52.338	53.3773	30.0139	-0.159659	-0.125235			DF-MP2-F12	09_ts	-2618.16	-2618.26	-2624.95	∆Ereac	52.1284	53.3613	29.9132	-0.17568	-0.225956			DF-MP2-F12	09_ts	-2618.16
TRUE	FALSE	FALSE		nb	DF-MP2-F12	10_end_MAI	-1025.12	-1025.17	-1029.36	-0.0544341	∆E#fwd	-10.7029	-10.0165	-5.04693	-0.011508	-0.500969	#VALUE!	0.00067035			DF-MP2-F12	10_end_MAI	-1025.12026629	-1025.17	-1029.36	∆E#fwd	#VALUE!	-10.0246	-4.94212	-0.0196012	-0.396163			DF-MP2-F12	10_end_MAI	-1025.12	-1025.17	-1029.36	∆E#fwd	-10.6996	-10.0154	-5.0429	-0.0104758	-0.496947			DF-MP2-F12	10_end_MAI	-1025.12
FALSE	TRUE	FALSE		nb	DF-MP2-F12	10_start_MAI	-1137.84	-1137.91	-1142.52	-0.063882	∆E#rev	20.6887	20.4871	12.4739	0.0937959	-0.059624	#VALUE!	0.00048881			DF-MP2-F12	10_start_MAI	-1137.84677331	-1137.91	-1142.52	∆E#rev	#VALUE!	20.4516	12.6926	0.0583267	0.159101			DF-MP2-F12	10_start_MAI	-1137.84	-1137.91	-1142.52	∆E#rev	20.6608	20.4818	12.4768	0.0884719	-0.0567312			DF-MP2-F12	10_start_MAI	-1137.84
FALSE	FALSE	TRUE		nb	DF-MP2-F12	10_ts_MAI	-1137.86	-1137.92	-1142.53	-0.0627881	∆Ereac	-31.3916	-30.5036	-17.5208	-0.105304	-0.441345	#VALUE!	0.00032179			DF-MP2-F12	10_ts_MAI	-1137.86393285	-1137.92	-1142.53	∆Ereac	#VALUE!	-30.4762	-17.6347	-0.0779279	-0.555263			DF-MP2-F12	10_ts_MAI	-1137.86	-1137.92	-1142.53	∆Ereac	-31.3604	-30.4972	-17.5197	-0.0989476	-0.440216			DF-MP2-F12	10_ts_MAI	-1137.86
TRUE	FALSE	FALSE		nb	DF-MP2-F12	11_end	-1242.8	-1242.89	-1248.39	-0.0931294	∆E#fwd	22.8209	23.3662	32.2649	0.0952473	-0.543531	#VALUE!	0.00076447			DF-MP2-F12	11_end	-1242.8	-1242.89	-1248.4	∆E#fwd	22.6656	23.339	32.3722	0.0680134	-0.436259			DF-MP2-F12	11_end	-1242.8	-1242.89	-1248.4	∆E#fwd	22.7999	23.3627	32.2596	0.0917458	-0.548903			DF-MP2-F12	11_end	-1242.8
FALSE	TRUE	FALSE		nb	DF-MP2-F12	11_start	-1242.68	-1242.77	-1248.31	-0.0932637	∆E#rev	95.4485	95.9096	86.4894	-0.00347955	0.366538	#VALUE!	0.00103187			DF-MP2-F12	11_start	-1242.68	-1242.77	-1248.31	∆E#rev	96.1077	95.9829	86.4289	0.0697696	0.306015			DF-MP2-F12	11_start	-1242.68	-1242.77	-1248.31	∆E#rev	95.4689	95.9143	86.4391	0.00120794	0.316206			DF-MP2-F12	11_start	-1242.68
FALSE	FALSE	TRUE		nb	DF-MP2-F12	11_ts	-1242.64	-1242.74	-1248.26	-0.0923946	∆Ereac	-72.6277	-72.5434	-54.2245	0.0987269	-0.91007	#VALUE!	0.00086092			DF-MP2-F12	11_ts	-1242.65	-1242.74	-1248.26	∆Ereac	-73.4421	-72.6439	-54.0567	-0.0017562	-0.742274			DF-MP2-F12	11_ts	-1242.64	-1242.74	-1248.26	∆Ereac	-72.669	-72.5516	-54.1795	0.0905379	-0.865109			DF-MP2-F12	11_ts	-1242.64
TRUE	FALSE	FALSE		mo	DF-MP2-F12	12_end	-1793.64	-1793.71	-1798.09	-0.0646479	∆E#fwd	4.49981	4.57215	5.26467	0.0062502	0.0769483	#VALUE!	0.00208417			DF-MP2-F12	12_end	-1793.65	-1793.71	-1798.09	∆E#fwd	4.53491	4.57709	5.27562	0.011195	0.0879046			DF-MP2-F12	12_end	-1793.64	-1793.71	-1798.09	∆E#fwd	4.50456	4.57323	5.28453	0.00732952	0.0968152			DF-MP2-F12	12_end	-1793.64
FALSE	TRUE	FALSE		mo	DF-MP2-F12	12_start	-1793.58	-1793.65	-1798.04	-0.0651382	∆E#rev	41.8679	41.6326	36.3057	-0.0303019	-0.0833674	#VALUE!	0.00211013			DF-MP2-F12	12_start	-1793.59	-1793.65	-1798.04	∆E#rev	42.1177	41.6574	36.3004	-0.00543369	-0.0887012			DF-MP2-F12	12_start	-1793.59	-1793.65	-1798.04	∆E#rev	41.9649	41.6426	36.3118	-0.0202241	-0.0772743			DF-MP2-F12	12_start	-1793.58
FALSE	FALSE	TRUE		mo	DF-MP2-F12	12_ts	-1793.58	-1793.64	-1798.03	-0.0650229	∆Ereac	-37.3681	-37.0604	-31.0411	0.0365521	0.160316	#VALUE!	0.00209267			DF-MP2-F12	12_ts	-1793.58	-1793.64	-1798.04	∆Ereac	-37.5828	-37.0803	-31.0248	0.0166287	0.176606			DF-MP2-F12	12_ts	-1793.58	-1793.64	-1798.03	∆Ereac	-37.4603	-37.0694	-31.0273	0.0275536	0.174089			DF-MP2-F12	12_ts	-1793.58
TRUE	FALSE	FALSE		ru	DF-MP2-F12	13_end	-1676.87	-1676.94	-1681.88	-0.0757772	∆E#fwd	47.8047	47.9291	12.8054	-0.0714772	0.360616	#VALUE!	0.00433286			DF-MP2-F12	13_end	-1676.87	-1676.95	-1681.88	∆E#fwd	47.7311	47.8799	12.7276	-0.120705	0.282868			DF-MP2-F12	13_end	-1676.87	-1676.94	-1681.88	∆E#fwd	47.8571	47.9235	12.8673	-0.0771248	0.422608			DF-MP2-F12	13_end	-1676.87
FALSE	TRUE	FALSE		ru	DF-MP2-F12	13_start	-1676.83	-1676.91	-1681.83	-0.0756735	∆E#rev	72.6248	72.8143	43.1696	-0.0521294	0.315561	#VALUE!	0.00437572			DF-MP2-F12	13_start	-1676.83	-1676.91	-1681.83	∆E#rev	72.8161	72.8261	43.065	-0.0402883	0.210918			DF-MP2-F12	13_start	-1676.83	-1676.91	-1681.83	∆E#rev	72.6584	72.8119	43.1106	-0.0545014	0.256538			DF-MP2-F12	13_start	-1676.83
FALSE	FALSE	TRUE		ru	DF-MP2-F12	13_ts	-1676.75	-1676.83	-1681.81	-0.0754752	∆Ereac	-24.8201	-24.8852	-30.3643	-0.0193478	0.0450551	#VALUE!	0.00449962			DF-MP2-F12	13_ts	-1676.76	-1676.83	-1681.81	∆Ereac	-25.085	-24.9462	-30.3374	-0.080417	0.0719502			DF-MP2-F12	13_ts	-1676.75	-1676.83	-1681.81	∆Ereac	-24.8013	-24.8885	-30.2433	-0.0226234	0.16607			DF-MP2-F12	13_ts	-1676.75
TRUE	FALSE	FALSE		ru	DF-MP2-F12	14_end	-1160.09	-1160.14	-1164	-0.0558006	∆E#fwd	16.0758	16.5373	8.96405	-0.0906643	-0.194052	#VALUE!	0.00431266			DF-MP2-F12	14_end	-1160.09	-1160.15	-1164.01	∆E#fwd	15.8809	16.5178	8.96763	-0.110161	-0.190475			DF-MP2-F12	14_end	-1160.09	-1160.14	-1164.01	∆E#fwd	16.058	16.5362	8.97094	-0.0918001	-0.187156			DF-MP2-F12	14_end	-1160.09
FALSE	TRUE	FALSE		ru	DF-MP2-F12	14_start	-1160.08	-1160.14	-1164	-0.0562568	∆E#rev	21.7778	21.9531	13.5985	-0.0200225	-0.118447	#VALUE!	0.00423647			DF-MP2-F12	14_start	-1160.08	-1160.14	-1164	∆E#rev	22.0345	21.9752	13.6499	0.00212861	-0.0670598			DF-MP2-F12	14_start	-1160.08	-1160.14	-1164	∆E#rev	21.8214	21.9561	13.6378	-0.0169602	-0.0791582			DF-MP2-F12	14_start	-1160.08
FALSE	FALSE	TRUE		ru	DF-MP2-F12	14_ts	-1160.05	-1160.11	-1163.98	-0.0555213	∆Ereac	-5.702	-5.41575	-4.63443	-0.0706418	-0.0756053	#VALUE!	0.00423077			DF-MP2-F12	14_ts	-1160.06	-1160.11	-1163.99	∆Ereac	-6.1536	-5.45739	-4.68224	-0.11229	-0.123415			DF-MP2-F12	14_ts	-1160.05	-1160.11	-1163.98	∆Ereac	-5.76336	-5.41994	-4.66683	-0.0748399	-0.107997			DF-MP2-F12	14_ts	-1160.05
TRUE	FALSE	FALSE		rh	DF-MP2-F12	15_end	-986.65	-986.676	-988.495	-0.0260519	∆E#fwd	29.6835	28.7545	15.1089	0.0730656	-0.755694	-0.76121	0.00518115			DF-MP2-F12	15_end	-986.654	-986.677	-988.5	∆E#fwd	29.0414	28.7089	15.6269	0.0274206	-0.237723			DF-MP2-F12	15_end	-986.651	-986.676	-988.496	∆E#fwd	29.7349	28.765	15.1668	0.0835576	-0.697832			DF-MP2-F12	15_end	-986.65
FALSE	TRUE	FALSE		rh	DF-MP2-F12	15_start	-986.551	-986.574	-988.394	-0.0230809	∆E#rev	91.9004	92.8358	78.3498	0.0606879	-0.500106	-0.547468	0.00540018			DF-MP2-F12	15_start	-986.553	-986.574	-988.399	∆E#rev	92.8086	92.8769	78.7303	0.101809	-0.119578			DF-MP2-F12	15_start	-986.552	-986.574	-988.396	∆E#rev	91.9428	92.833	78.3163	0.0578704	-0.533634			DF-MP2-F12	15_start	-986.551
FALSE	FALSE	TRUE		rh	DF-MP2-F12	15_ts	-986.504	-986.528	-988.37	-0.0245613	∆Ereac	-62.2169	-64.0813	-63.2409	0.0123777	-0.255588	-0.213742	0.00457474			DF-MP2-F12	15_ts	-986.506	-986.529	-988.374	∆Ereac	-63.7672	-64.168	-63.1034	-0.0743881	-0.118145			DF-MP2-F12	15_ts	-986.504	-986.528	-988.372	∆Ereac	-62.2078	-64.068	-63.1495	0.0256871	-0.164198			DF-MP2-F12	15_ts	-986.503
TRUE	FALSE	FALSE		pd	DF-MP2-F12	16_end	-511.124	-511.154	-513.467	-0.0305084	∆E#fwd	31.0576	30.8914	34.3243	-0.00586533	0.192244	0.189704	0.00576274			DF-MP2-F12	16_end	-511.126	-511.154	-513.473	∆E#fwd	30.8747	30.8914	34.1574	-0.00579003	0.0253516			DF-MP2-F12	16_end	-511.124	-511.154	-513.469	∆E#fwd	31.1003	30.895	34.336	-0.00218185	0.203884			DF-MP2-F12	16_end	-511.124
FALSE	TRUE	FALSE		pd	DF-MP2-F12	16_start	-511.077	-511.107	-513.424	-0.0307998	∆E#rev	60.6239	60.2748	61.161	0.0731406	-0.141941	0.023983	0.00545355			DF-MP2-F12	16_start	-511.079	-511.108	-513.43	∆E#rev	60.2578	60.2514	61.1882	0.0497407	-0.114814			DF-MP2-F12	16_start	-511.077	-511.108	-513.426	∆E#rev	60.5415	60.2681	61.1722	0.0664011	-0.130809			DF-MP2-F12	16_start	-511.077
FALSE	FALSE	TRUE		pd	DF-MP2-F12	16_ts	-511.027	-511.058	-513.37	-0.0310647	∆Ereac	-29.5663	-29.3834	-26.8367	-0.0790059	0.334185	0.165721	0.00571951			DF-MP2-F12	16_ts	-511.03	-511.058	-513.375	∆Ereac	-29.3831	-29.36	-27.0307	-0.0555308	0.140165			DF-MP2-F12	16_ts	-511.028	-511.058	-513.371	∆Ereac	-29.4412	-29.373	-26.8362	-0.068583	0.334693			DF-MP2-F12	16_ts	-511.027
TRUE	FALSE	FALSE		pd	DF-MP2-F12	17_end	-2248.43	-2248.51	-2254.46	-0.0823484	∆E#fwd	3.91329	4.40793	43.9216	0.0318583	-0.365184	#VALUE!	0.00645009			DF-MP2-F12	17_end	-2248.43	-2248.52	-2254.46	∆E#fwd	3.48764	4.36058	44.4651	-0.0154935	0.178302			DF-MP2-F12	17_end	-2248.43	-2248.52	-2254.46	∆E#fwd	3.86326	4.39569	44.0588	0.0196094	-0.228029			DF-MP2-F12	17_end	-2248.43
FALSE	TRUE	FALSE		pd	DF-MP2-F12	17_start	-2825.08	-2825.18	-2832.64	-0.099286	∆E#rev	80.1302	81.347	21.691	-0.222196	-0.511237	#VALUE!	0.00664569			DF-MP2-F12	17_start	-2825.08	-2825.18	-2832.64	∆E#rev	80.7519	81.3787	22.1117	-0.190444	-0.0904918			DF-MP2-F12	17_start	-2825.08	-2825.18	-2832.64	∆E#rev	80.3208	81.3664	22.0173	-0.202825	-0.184869			DF-MP2-F12	17_start	-2825.08
FALSE	FALSE	TRUE		pd	DF-MP2-F12	17_ts	-2825.07	-2825.17	-2832.57	-0.0984977	∆Ereac	-76.2169	-76.939	22.2306	0.254055	0.146053	#VALUE!	0.00577959			DF-MP2-F12	17_ts	-2825.08	-2825.17	-2832.57	∆Ereac	-77.2643	-77.0182	22.3534	0.174951	0.268794			DF-MP2-F12	17_ts	-2825.08	-2825.17	-2832.57	∆Ereac	-76.4575	-76.9707	22.0414	0.222435	-0.0431595			DF-MP2-F12	17_ts	-2825.07
TRUE	FALSE	FALSE		pd	DF-MP2-F12	18_end	-2127.59	-2127.67	-2133.59	-0.0824003	∆E#fwd	8.60103	9.14476	45.9744	0.210278	-0.53648	#VALUE!	0.00679506			DF-MP2-F12	18_end	-2127.59	-2127.67	-2133.6	∆E#fwd	8.20919	9.09991	46.5401	0.165423	0.0292264			DF-MP2-F12	18_end	-2127.59	-2127.67	-2133.59	∆E#fwd	8.5538	9.13176	46.0985	0.197276	-0.412396			DF-MP2-F12	18_end	-2127.59
FALSE	TRUE	FALSE		pd	DF-MP2-F12	18_start	-2704.24	-2704.34	-2711.77	-0.0992392	∆E#rev	82.0515	83.3793	22.6641	-0.208686	-0.634776	#VALUE!	0.00664706			DF-MP2-F12	18_start	-2704.24	-2704.34	-2711.78	∆E#rev	82.7202	83.4198	23.3226	-0.168199	0.0238017			DF-MP2-F12	18_start	-2704.24	-2704.34	-2711.77	∆E#rev	82.2983	83.408	23.1724	-0.179934	-0.126437			DF-MP2-F12	18_start	-2704.24
FALSE	FALSE	TRUE		pd	DF-MP2-F12	18_ts	-2704.22	-2704.32	-2711.7	-0.0983727	∆Ereac	-73.4504	-74.2345	23.3103	0.418964	0.0982962	#VALUE!	0.00574555			DF-MP2-F12	18_ts	-2704.23	-2704.32	-2711.7	∆Ereac	-74.5111	-74.3198	23.2175	0.333622	0.00542476			DF-MP2-F12	18_ts	-2704.22	-2704.32	-2711.7	∆Ereac	-73.7445	-74.2763	22.9261	0.377209	-0.285959			DF-MP2-F12	18_ts	-2704.22
TRUE	FALSE	FALSE		pd	DF-MP2-F12	19_end	-2247.23	-2247.31	-2253.22	-0.0832389	∆E#fwd	1.05019	1.86525	32.1121	-0.134363	-0.587399	#VALUE!	0.00630952			DF-MP2-F12	19_end	-2247.23	-2247.31	-2253.23	∆E#fwd	0.675225	1.82676	32.6642	-0.172855	-0.0353226			DF-MP2-F12	19_end	-2247.23	-2247.31	-2253.22	∆E#fwd	0.9705	1.85192	32.294	-0.147685	-0.405553			DF-MP2-F12	19_end	-2247.23
FALSE	TRUE	FALSE		pd	DF-MP2-F12	19_start	-2823.87	-2823.97	-2831.38	-0.100679	∆E#rev	80.5862	81.8079	22.101	-0.219189	-0.719471	#VALUE!	0.00667021			DF-MP2-F12	19_start	-2823.87	-2823.97	-2831.39	∆E#rev	81.2135	81.8399	22.4267	-0.187142	-0.393731			DF-MP2-F12	19_start	-2823.87	-2823.97	-2831.38	∆E#rev	80.7793	81.8277	22.3725	-0.199334	-0.447948			DF-MP2-F12	19_start	-2823.87
FALSE	FALSE	TRUE		pd	DF-MP2-F12	19_ts	-2823.87	-2823.97	-2831.33	-0.0993804	∆Ereac	-79.536	-79.9426	10.0112	0.0848253	0.132072	#VALUE!	0.00579042			DF-MP2-F12	19_ts	-2823.87	-2823.97	-2831.33	∆Ereac	-80.5383	-80.0132	10.2375	0.014287	0.358408			DF-MP2-F12	19_ts	-2823.87	-2823.97	-2831.33	∆Ereac	-79.8088	-79.9758	9.92148	0.0516489	0.0423946			DF-MP2-F12	19_ts	-2823.87
TRUE	FALSE	FALSE		pd	DF-MP2-F12	20_end	-2126.38	-2126.46	-2132.35	-0.0832823	∆E#fwd	3.41302	4.36011	29.3789	0.0269893	-1.05844	#VALUE!	0.00648479			DF-MP2-F12	20_end	-2126.38	-2126.46	-2132.36	∆E#fwd	3.10249	4.32828	29.8698	-0.00483793	-0.567497			DF-MP2-F12	20_end	-2126.38	-2126.46	-2132.35	∆E#fwd	3.35121	4.3484	29.498	0.01528	-0.939284			DF-MP2-F12	20_end	-2126.38
FALSE	TRUE	FALSE		pd	DF-MP2-F12	20_start	-2703.02	-2703.12	-2710.51	-0.100744	∆E#rev	82.8604	84.2004	22.9856	-0.205766	-0.915266	#VALUE!	0.00662784			DF-MP2-F12	20_start	-2703.02	-2703.12	-2710.51	∆E#rev	83.5385	84.2418	23.3868	-0.164312	-0.514093			DF-MP2-F12	20_start	-2703.02	-2703.12	-2710.51	∆E#rev	83.1141	84.2297	23.3244	-0.176411	-0.576442			DF-MP2-F12	20_start	-2703.02
FALSE	FALSE	TRUE		pd	DF-MP2-F12	20_ts	-2703.02	-2703.12	-2710.46	-0.0992352	∆Ereac	-79.4473	-79.8403	6.3933	0.232755	-0.143169	#VALUE!	0.00584548			DF-MP2-F12	20_ts	-2703.02	-2703.12	-2710.46	∆Ereac	-80.436	-79.9136	6.48306	0.159474	-0.0534039			DF-MP2-F12	20_ts	-2703.02	-2703.12	-2710.46	∆Ereac	-79.7629	-79.8814	6.17363	0.191691	-0.362841			DF-MP2-F12	20_ts	-2703.02
TRUE	FALSE	FALSE		ta	DF-MP2-F12	21_end	-708.279	-708.325	-711.655	-0.0465959	∆E#fwd	16.2687	16.3757	7.01827	-0.0201869	-0.135829	#VALUE!	0.00049732			DF-MP2-F12	21_end	-708.284	-708.326	-711.656	∆E#fwd	16.3667	16.3836	7.01612	-0.0122489	-0.137981			DF-MP2-F12	21_end	-708.279	-708.325	-711.655	∆E#fwd	16.2841	16.3767	7.00723	-0.0192268	-0.146873			DF-MP2-F12	21_end	-708.278
FALSE	TRUE	FALSE		ta	DF-MP2-F12	21_start	-708.279	-708.325	-711.655	-0.0465958	∆E#rev	16.269	16.376	7.02351	-0.0202164	-0.13603	#VALUE!	0.00049731			DF-MP2-F12	21_start	-708.284	-708.326	-711.656	∆E#rev	16.367	16.384	7.02137	-0.0122784	-0.138176			DF-MP2-F12	21_start	-708.279	-708.325	-711.655	∆E#rev	16.2844	16.377	7.01244	-0.0192563	-0.147106			DF-MP2-F12	21_start	-708.278
FALSE	FALSE	TRUE		ta	DF-MP2-F12	21_ts	-708.253	-708.299	-711.644	-0.0464253	∆Ereac	-0.000276104	-0.000313755	-0.0052397	2.9478e-05	0.000201497	#VALUE!	0.00050074			DF-MP2-F12	21_ts	-708.258	-708.3	-711.644	∆Ereac	-0.000276104	-0.000313755	-0.00524598	2.9478e-05	0.000195222			DF-MP2-F12	21_ts	-708.253	-708.299	-711.644	∆Ereac	-0.000294929	-0.000313755	-0.00520833	2.9478e-05	0.000232873			DF-MP2-F12	21_ts	-708.253
TRUE	FALSE	FALSE		ta	DF-MP2-F12	22_end	-957.426	-957.49	-961.993	-0.0636565	∆E#fwd	28.8627	28.8803	10.4962	0.00804247	0.0270647	#VALUE!	0.00031401			DF-MP2-F12	22_end	-957.432	-957.49	-961.994	∆E#fwd	28.6721	28.8638	10.5808	-0.00837317	0.111678			DF-MP2-F12	22_end	-957.426	-957.49	-961.994	∆E#fwd	28.8754	28.8815	10.4871	0.00927867	0.0180097			DF-MP2-F12	22_end	-957.426
FALSE	TRUE	FALSE		ta	DF-MP2-F12	22_start	-957.396	-957.46	-961.97	-0.063844	∆E#rev	47.4287	47.3286	25.0765	-0.0338273	0.060639	#VALUE!	0.00050882			DF-MP2-F12	22_start	-957.402	-957.461	-961.971	∆E#rev	47.5921	47.3495	25.0388	-0.0129061	0.0230072			DF-MP2-F12	22_start	-957.397	-957.46	-961.97	∆E#rev	47.4134	47.3278	25.0526	-0.0346744	0.036756			DF-MP2-F12	22_start	-957.396
FALSE	FALSE	TRUE		ta	DF-MP2-F12	22_ts	-957.35	-957.414	-961.953	-0.063816	∆Ereac	-18.566	-18.4484	-14.5803	0.0418697	-0.0335743	#VALUE!	0.00037398			DF-MP2-F12	22_ts	-957.356	-957.415	-961.954	∆Ereac	-18.92	-18.4857	-14.458	0.00453291	0.0886708			DF-MP2-F12	22_ts	-957.351	-957.414	-961.954	∆Ereac	-18.538	-18.4463	-14.5654	0.0439531	-0.0187462			DF-MP2-F12	22_ts	-957.35
TRUE	FALSE	FALSE		w	DF-MP2-F12	23_end	-1008.34	-1008.41	-1013.22	-0.0683066	∆E#fwd	44.8082	45.1968	25.6006	-0.0426627	0.3122	#VALUE!	0.00223098			DF-MP2-F12	23_end	-1008.35	-1008.41	-1013.22	∆E#fwd	44.7956	45.1929	25.4499	-0.0465721	0.161485			DF-MP2-F12	23_end	-1008.34	-1008.41	-1013.22	∆E#fwd	44.8155	45.1934	25.5981	-0.0460449	0.309727			DF-MP2-F12	23_end	-1008.34
FALSE	TRUE	FALSE		w	DF-MP2-F12	23_start	-1008.36	-1008.43	-1013.24	-0.0683905	∆E#rev	33.3819	33.7178	14.6168	-0.0294688	0.123386	#VALUE!	0.002132			DF-MP2-F12	23_start	-1008.36	-1008.43	-1013.24	∆E#rev	33.325	33.7136	14.5282	-0.033717	0.0347815			DF-MP2-F12	23_start	-1008.36	-1008.43	-1013.24	∆E#rev	33.4125	33.7206	14.6011	-0.0266827	0.107698			DF-MP2-F12	23_start	-1008.36
FALSE	FALSE	TRUE		w	DF-MP2-F12	23_ts	-1008.29	-1008.36	-1013.2	-0.0677713	∆Ereac	11.4263	11.479	10.9838	-0.0131939	0.188814	#VALUE!	0.00237218			DF-MP2-F12	23_ts	-1008.29	-1008.36	-1013.2	∆Ereac	11.4706	11.4793	10.9217	-0.012855	0.126703			DF-MP2-F12	23_ts	-1008.29	-1008.36	-1013.2	∆Ereac	11.403	11.4728	10.997	-0.0193623	0.202029			DF-MP2-F12	23_ts	-1008.29
TRUE	FALSE	FALSE		re	PNO-LMP2-F12	24_end	-2257.6	-2257.71	-2266.01	-0.110187	∆E#fwd	12.4627	13.0765	0.171737	-0.0553162	0.131559	#VALUE!	-0.415737			PNO-LMP2-F12	24_end	-2257.6	-2257.71	-2265.59	∆E#fwd	12.4854	13.0732	0.244817	-0.0585604	0.204638			PNO-LMP2-F12	24_end	-2257.6	-2257.71	-2265.59	∆E#fwd	12.4771	13.0775	0.168869	-0.0543059	0.128691			PNO-LMP2-F12	24_end	-2257.6
FALSE	TRUE	FALSE		re	PNO-LMP2-F12	24_start	-2257.59	-2257.7	-2265.98	-0.113011	∆E#rev	18.2058	17.0476	16.1579	0.10055	0.243022	#VALUE!	-0.415153			PNO-LMP2-F12	24_start	-2257.59	-2257.7	-2265.57	∆E#rev	18.1735	17.0506	15.8643	0.10355	-0.0505831			PNO-LMP2-F12	24_start	-2257.59	-2257.7	-2265.57	∆E#rev	18.2099	17.0478	15.859	0.100732	-0.0558918			PNO-LMP2-F12	24_start	-2257.59
FALSE	FALSE	TRUE		re	PNO-LMP2-F12	24_ts	-2257.57	-2257.68	-2265.98	-0.112033	∆Ereac	-5.7431	-3.97114	-15.9862	-0.155866	-0.111464	#VALUE!	-0.415269			PNO-LMP2-F12	24_ts	-2257.57	-2257.68	-2265.57	∆Ereac	-5.68819	-3.97738	-15.6195	-0.16211	0.255222			PNO-LMP2-F12	24_ts	-2257.57	-2257.68	-2265.57	∆Ereac	-5.73278	-3.97031	-15.6901	-0.155038	0.184583			PNO-LMP2-F12	24_ts	-2257.57
TRUE	FALSE	FALSE		re	PNO-LMP2-F12	25_end	-2184.16	-2184.26	-2192.31	-0.10193	∆E#fwd	17.0233	17.7188	-0.770067	-0.0622585	0.205892	#VALUE!	-0.415663			PNO-LMP2-F12	25_end	-2184.17	-2184.26	-2191.89	∆E#fwd	17.0166	17.7109	-0.606519	-0.0702279	0.36944			PNO-LMP2-F12	25_end	-2184.16	-2184.26	-2191.89	∆E#fwd	17.0298	17.7191	-0.673776	-0.0619636	0.302184			PNO-LMP2-F12	25_end	-2184.16
FALSE	TRUE	FALSE		re	PNO-LMP2-F12	25_start	-2184.17	-2184.27	-2192.29	-0.104476	∆E#rev	12.1473	11.2458	12.1142	0.0700252	0.226142	#VALUE!	-0.414901			PNO-LMP2-F12	25_start	-2184.17	-2184.28	-2191.87	∆E#rev	12.1219	11.2472	11.7997	0.0714559	-0.0883342			PNO-LMP2-F12	25_start	-2184.17	-2184.27	-2191.87	∆E#rev	12.1511	11.246	11.7876	0.0703076	-0.100407			PNO-LMP2-F12	25_start	-2184.17
FALSE	FALSE	TRUE		re	PNO-LMP2-F12	25_ts	-2184.14	-2184.25	-2192.29	-0.103367	∆Ereac	4.87593	6.47307	-12.8843	-0.132284	-0.0202498	#VALUE!	-0.415162			PNO-LMP2-F12	25_ts	-2184.15	-2184.25	-2191.87	∆Ereac	4.89474	6.46367	-12.4062	-0.141684	0.457774			PNO-LMP2-F12	25_ts	-2184.14	-2184.25	-2191.87	∆Ereac	4.87875	6.47308	-12.4614	-0.132271	0.402591			PNO-LMP2-F12	25_ts	-2184.14
TRUE	FALSE	FALSE		os	DF-MP2-F12	26_end	-1124.52	-1124.55	-1127.03	-0.0337818	∆E#fwd	14.0966	14.438	32.2736	-0.00636752	-0.0711989	#VALUE!	0.0043035			DF-MP2-F12	26_end	-1124.52	-1124.55	-1127.04	∆E#fwd	14.0392	14.4436	32.2907	-0.000839159	-0.054093			DF-MP2-F12	26_end	-1124.52	-1124.55	-1127.04	∆E#fwd	14.0562	14.4323	32.297	-0.0121155	-0.047774			DF-MP2-F12	26_end	-1124.52
FALSE	TRUE	FALSE		os	DF-MP2-F12	26_start	-1124.54	-1124.57	-1127.09	-0.0343299	∆E#rev	-0.500815	-0.503275	0.0604103	0.0112605	0.011025	#VALUE!	0.00433685			DF-MP2-F12	26_start	-1124.54	-1124.58	-1127.09	∆E#rev	-0.504147	-0.503984	0.0565888	0.0105514	0.00720348			DF-MP2-F12	26_start	-1124.54	-1124.57	-1127.09	∆E#rev	-0.503168	-0.503846	0.0583647	0.0106895	0.00897933			DF-MP2-F12	26_start	-1124.54
FALSE	FALSE	TRUE		os	DF-MP2-F12	26_ts	-1124.52	-1124.55	-1127.03	-0.0337857	∆Ereac	14.5974	14.9413	32.2132	-0.017628	-0.0822239	#VALUE!	0.00430959			DF-MP2-F12	26_ts	-1124.52	-1124.55	-1127.04	∆Ereac	14.5433	14.9476	32.2341	-0.0113906	-0.0612965			DF-MP2-F12	26_ts	-1124.52	-1124.55	-1127.04	∆Ereac	14.5594	14.9361	32.2386	-0.022805	-0.0567533			DF-MP2-F12	26_ts	-1124.52
TRUE	FALSE	FALSE		os	DF-MP2-F12	27_end	-1206.04	-1206.08	-1208.96	-0.0397887	∆E#fwd	11.6945	11.0651	15.1207	0.0333148	0.0475	#VALUE!	0.00415368			DF-MP2-F12	27_end	-1206.04	-1206.08	-1208.97	∆E#fwd	11.3182	11.0486	15.2345	0.0168866	0.16133			DF-MP2-F12	27_end	-1206.04	-1206.08	-1208.96	∆E#fwd	11.7147	11.0636	15.1378	0.0318402	0.0646247			DF-MP2-F12	27_end	-1206.04
FALSE	TRUE	FALSE		os	DF-MP2-F12	27_start	-1206.05	-1206.09	-1208.98	-0.0379121	∆E#rev	2.63145	3.17963	3.63391	-0.0573384	-0.0924645	#VALUE!	0.00431085			DF-MP2-F12	27_start	-1206.05	-1206.09	-1208.99	∆E#rev	2.76697	3.19076	3.64912	-0.0462063	-0.07726			DF-MP2-F12	27_start	-1206.05	-1206.09	-1208.98	∆E#rev	2.65099	3.1797	3.66019	-0.0572631	-0.0661907			DF-MP2-F12	27_start	-1206.05
FALSE	FALSE	TRUE		os	DF-MP2-F12	27_ts	-1206.03	-1206.07	-1208.96	-0.0389151	∆Ereac	9.06306	7.88544	11.4867	0.0906532	0.139964	#VALUE!	0.00412945			DF-MP2-F12	27_ts	-1206.04	-1206.07	-1208.96	∆Ereac	8.5512	7.85788	11.5854	0.0630929	0.23859			DF-MP2-F12	27_ts	-1206.03	-1206.07	-1208.96	∆Ereac	9.0637	7.88389	11.4776	0.0891032	0.130815			DF-MP2-F12	27_ts	-1206.03
TRUE	FALSE	FALSE		ir	DF-MP2-F12	28_end	-1649.71	-1649.78	-1654.56	-0.0697731	∆E#fwd	41.1096	42.1796	32.5165	-0.0877109	0.0208595	#VALUE!	0.00471189			DF-MP2-F12	28_end	-1649.71	-1649.78	-1654.56	∆E#fwd	41.8533	42.1999	32.4554	-0.0673734	-0.0403039			DF-MP2-F12	28_end	-1649.71	-1649.78	-1654.56	∆E#fwd	41.1203	42.1782	32.5523	-0.0890601	0.0566087			DF-MP2-F12	28_end	-1649.71
FALSE	TRUE	FALSE		ir	DF-MP2-F12	28_start	-1649.72	-1649.79	-1654.59	-0.069803	∆E#rev	30.952	32.0031	10.478	-0.184538	-0.0621611	#VALUE!	0.00470271			DF-MP2-F12	28_start	-1649.73	-1649.79	-1654.6	∆E#rev	30.8916	32.0042	10.4226	-0.18349	-0.117564			DF-MP2-F12	28_start	-1649.72	-1649.79	-1654.59	∆E#rev	30.934	32.003	10.4781	-0.184701	-0.0621046			DF-MP2-F12	28_start	-1649.72
FALSE	FALSE	TRUE		ir	DF-MP2-F12	28_ts	-1649.66	-1649.73	-1654.54	-0.0680979	∆Ereac	10.1577	10.1765	22.0385	0.0968271	0.0830205	#VALUE!	0.00480018			DF-MP2-F12	28_ts	-1649.66	-1649.73	-1654.54	∆Ereac	10.9618	10.1957	22.0328	0.116117	0.07726			DF-MP2-F12	28_ts	-1649.66	-1649.73	-1654.54	∆Ereac	10.1862	10.1753	22.0742	0.0956411	0.118713			DF-MP2-F12	28_ts	-1649.66
TRUE	FALSE	FALSE		ir	DF-MP2-F12	29_end	-1650.9	-1650.97	-1655.78	-0.0699866	∆E#fwd	21.4743	22.5556	13.4144	-0.164169	-0.0931783	#VALUE!	0.00477398			DF-MP2-F12	29_end	-1650.9	-1650.97	-1655.78	∆E#fwd	21.4791	22.5533	13.4038	-0.166547	-0.103702			DF-MP2-F12	29_end	-1650.9	-1650.97	-1655.78	∆E#fwd	21.4559	22.5514	13.4133	-0.168411	-0.0941886			DF-MP2-F12	29_end	-1650.9
FALSE	TRUE	FALSE		ir	DF-MP2-F12	29_start	-1650.86	-1650.93	-1655.75	-0.0703404	∆E#rev	43.9066	44.766	29.6135	-0.129361	-0.0338683	#VALUE!	0.00470397			DF-MP2-F12	29_start	-1650.86	-1650.93	-1655.76	∆E#rev	44.2247	44.7872	29.6469	-0.108126	-0.000459691			DF-MP2-F12	29_start	-1650.86	-1650.93	-1655.75	∆E#rev	43.9394	44.7684	29.607	-0.126869	-0.0404007			DF-MP2-F12	29_start	-1650.86
FALSE	FALSE	TRUE		ir	DF-MP2-F12	29_ts	-1650.83	-1650.89	-1655.73	-0.0686171	∆Ereac	-22.4323	-22.2103	-16.1991	-0.0348082	-0.05931	#VALUE!	0.00472074			DF-MP2-F12	29_ts	-1650.83	-1650.9	-1655.74	∆Ereac	-22.7455	-22.2339	-16.2431	-0.0584214	-0.103242			DF-MP2-F12	29_ts	-1650.83	-1650.9	-1655.73	∆Ereac	-22.4835	-22.217	-16.1936	-0.0415414	-0.0537879			DF-MP2-F12	29_ts	-1650.83
TRUE	FALSE	FALSE		pt	DF-MP2-F12	30_end	-1059.19	-1059.24	-1062.81	-0.0493196	∆E#fwd	14.2993	13.5889	7.72084	0.00641565	0.0100122	#VALUE!	0.00507604			DF-MP2-F12	30_end	-1059.2	-1059.24	-1062.82	∆E#fwd	13.7215	13.5536	7.65291	-0.0288818	-0.0579157			DF-MP2-F12	30_end	-1059.19	-1059.24	-1062.81	∆E#fwd	14.2581	13.5862	7.73342	0.00376756	0.0225938			DF-MP2-F12	30_end	-1059.19
FALSE	TRUE	FALSE		pt	DF-MP2-F12	30_start	-1059.17	-1059.22	-1062.8	-0.0483763	∆E#rev	29.9224	29.8038	13.1066	0.0011783	-0.0604971	#VALUE!	0.00497041			DF-MP2-F12	30_start	-1059.17	-1059.22	-1062.81	∆E#rev	29.7299	29.8079	13.105	0.00529476	-0.0621412			DF-MP2-F12	30_start	-1059.17	-1059.22	-1062.8	∆E#rev	29.8412	29.8012	13.138	-0.00139449	-0.0291091			DF-MP2-F12	30_start	-1059.17
FALSE	FALSE	TRUE		pt	DF-MP2-F12	30_ts	-1059.15	-1059.2	-1062.79	-0.0495085	∆Ereac	-15.623	-16.215	-5.38579	0.00523735	0.0705093	#VALUE!	0.00507866			DF-MP2-F12	30_ts	-1059.15	-1059.2	-1062.8	∆Ereac	-16.0084	-16.2544	-5.45208	-0.0341765	0.0042255			DF-MP2-F12	30_ts	-1059.15	-1059.2	-1062.79	∆Ereac	-15.5831	-16.215	-5.4046	0.00516205	0.0517029			DF-MP2-F12	30_ts	-1059.15
TRUE	FALSE	FALSE		pt	DF-MP2-F12	31_end	-1059.16	-1059.21	-1062.82	-0.0462403	∆E#fwd	18.2169	18.6955	-0.85143	-0.0603084	0.12655	#VALUE!	0.00510442			DF-MP2-F12	31_end	-1059.16	-1059.21	-1062.83	∆E#fwd	18.4173	18.6942	-0.95709	-0.0615634	0.0208904			DF-MP2-F12	31_end	-1059.16	-1059.21	-1062.82	∆E#fwd	18.2725	18.7011	-0.845494	-0.0546608	0.132487			DF-MP2-F12	31_end	-1059.16
FALSE	TRUE	FALSE		pt	DF-MP2-F12	31_start	-1059.17	-1059.22	-1062.8	-0.0483763	∆E#rev	13.3142	12.4524	10.4643	0.0401515	0.0346701	#VALUE!	0.00497021			DF-MP2-F12	31_start	-1059.17	-1059.22	-1062.81	∆E#rev	12.9059	12.4513	10.4428	0.0390219	0.0132281			DF-MP2-F12	31_start	-1059.17	-1059.22	-1062.8	∆E#rev	13.3092	12.4597	10.4406	0.0474431	0.0110444			DF-MP2-F12	31_start	-1059.17
FALSE	FALSE	TRUE		pt	DF-MP2-F12	31_ts	-1059.14	-1059.19	-1062.8	-0.0476137	∆Ereac	4.9027	6.24304	-11.3157	-0.10046	0.0918803	#VALUE!	0.00513859			DF-MP2-F12	31_ts	-1059.14	-1059.19	-1062.81	∆Ereac	5.51138	6.24292	-11.3999	-0.100585	0.00766229			DF-MP2-F12	31_ts	-1059.14	-1059.19	-1062.81	∆Ereac	4.96332	6.2414	-11.2861	-0.102104	0.121442			DF-MP2-F12	31_ts	-1059.14
TRUE	FALSE	FALSE		pt	DF-MP2-F12	32_end	-995.662	-995.687	-997.469	-0.0257675	∆E#fwd	27.2221	26.4245	16.2151	0.0461276	0.182381	0.230018	0.00558231			DF-MP2-F12	32_end	-995.666	-995.688	-997.474	∆E#fwd	26.6768	26.3828	16.0525	0.00442335	0.019743			DF-MP2-F12	32_end	-995.662	-995.688	-997.47	∆E#fwd	27.1235	26.4181	16.2318	0.0396517	0.199035			DF-MP2-F12	32_end	-995.661
FALSE	TRUE	FALSE		pt	DF-MP2-F12	32_start	-995.612	-995.636	-997.368	-0.0241219	∆E#rev	58.3361	58.5711	79.4377	0.0852422	-0.196332	-0.203708	0.00517137			DF-MP2-F12	32_start	-995.616	-995.637	-997.373	∆E#rev	58.2059	58.5794	79.5329	0.0935065	-0.101102			DF-MP2-F12	32_start	-995.613	-995.636	-997.369	∆E#rev	58.1065	58.549	79.4465	0.0630723	-0.187472			DF-MP2-F12	32_start	-995.612
FALSE	FALSE	TRUE		pt	DF-MP2-F12	32_ts	-995.569	-995.594	-997.342	-0.0253929	∆Ereac	-31.1139	-32.1466	-63.2226	-0.0391146	0.378713	0.433726	0.00543055			DF-MP2-F12	32_ts	-995.573	-995.595	-997.348	∆Ereac	-31.529	-32.1965	-63.4804	-0.0890831	0.120845			DF-MP2-F12	32_ts	-995.57	-995.594	-997.344	∆Ereac	-30.983	-32.1309	-63.2148	-0.0234205	0.386507			DF-MP2-F12	32_ts	-995.568
TRUE	FALSE	FALSE		pt	DF-MP2-F12	33_end	-271.596	-271.608	-272.815	-0.0122472	∆E#fwd	3.54971	3.15546	-0.9392	0.0151914	0.0304949	0.00925112	0.00460961			DF-MP2-F12	33_end	-271.599	-271.608	-272.819	∆E#fwd	3.12841	3.14768	-0.952911	0.00741023	0.0167839			DF-MP2-F12	33_end	-271.596	-271.608	-272.816	∆E#fwd	3.54569	3.15739	-0.949133	0.0171178	0.0205615			DF-MP2-F12	33_end	-271.595
FALSE	TRUE	FALSE		pt	DF-MP2-F12	33_start	-271.564	-271.575	-272.81	-0.0109989	∆E#rev	23.0451	23.4342	2.11046	-0.0167091	0.196776	0.173626	0.00479027			DF-MP2-F12	33_start	-271.566	-271.576	-272.815	∆E#rev	23.4083	23.4486	1.98338	-0.00232034	0.0696986			DF-MP2-F12	33_start	-271.565	-271.576	-272.811	∆E#rev	23.0932	23.447	2.13671	-0.00387029	0.223031			DF-MP2-F12	33_start	-271.564
FALSE	FALSE	TRUE		pt	DF-MP2-F12	33_ts	-271.559	-271.57	-272.811	-0.0116272	∆Ereac	-19.4954	-20.2787	-3.04966	0.0319005	-0.166281	-0.164374	0.00481212			DF-MP2-F12	33_ts	-271.561	-271.571	-272.816	∆Ereac	-20.2799	-20.3009	-2.93629	0.00973057	-0.0529148			DF-MP2-F12	33_ts	-271.559	-271.571	-272.813	∆Ereac	-19.5476	-20.2896	-3.08585	0.0209881	-0.202469			DF-MP2-F12	33_ts	-271.559
TRUE	FALSE	FALSE		pt	DF-MP2-F12	34_end	-857.562	-857.621	-861.408	-0.0590489	∆E#fwd	25.2059	24.4515	30.3246	-0.00261574	0.0977724	0.0562295	0.00473032			DF-MP2-F12	34_end	-857.565	-857.621	-861.413	∆E#fwd	24.4211	24.4398	30.3586	-0.0143313	0.131809			DF-MP2-F12	34_end	-857.562	-857.621	-861.409	∆E#fwd	25.2036	24.4532	30.2655	-0.000839892	0.03873			DF-MP2-F12	34_end	-857.562
FALSE	TRUE	FALSE		pt	DF-MP2-F12	34_start	-857.58	-857.638	-861.458	-0.0577206	∆E#rev	13.9124	13.9915	-0.781362	0.00773441	0.0910372	0.0324347	0.00495422			DF-MP2-F12	34_start	-857.582	-857.638	-861.462	∆E#rev	14.0168	13.9885	-0.887826	0.00475374	-0.0154261			DF-MP2-F12	34_start	-857.58	-857.638	-861.459	∆E#rev	13.9067	13.9955	-0.781871	0.0117567	0.0905289			DF-MP2-F12	34_start	-857.58
FALSE	FALSE	TRUE		pt	DF-MP2-F12	34_ts	-857.54	-857.599	-861.409	-0.0589229	∆Ereac	11.2935	10.46	31.1059	-0.0103502	0.00673518	0.0237948	0.00489998			DF-MP2-F12	34_ts	-857.543	-857.599	-861.414	∆Ereac	10.4042	10.4513	31.2464	-0.0190851	0.147235			DF-MP2-F12	34_ts	-857.54	-857.599	-861.41	∆Ereac	11.2969	10.4577	31.0474	-0.0125966	-0.0517989			DF-MP2-F12	34_ts	-857.539
TRUE	FALSE	FALSE		pt	DF-MP2-F12	35_end_MAI	-817.329	-817.384	-820.942	-0.0552221	∆E#fwd	16.1337	17.0124	19.581	-0.0316331	0.06106	0.0694268	0.00486234			DF-MP2-F12	35_end_MAI	-817.332	-817.385	-820.947	∆E#fwd	16.9181	17.0381	19.4635	-0.00595545	-0.0564098			DF-MP2-F12	35_end_MAI	-817.329	-817.384	-820.944	∆E#fwd	16.1993	17.0137	19.5429	-0.0303028	0.0229325			DF-MP2-F12	35_end_MAI	-817.329
FALSE	TRUE	FALSE		pt	DF-MP2-F12	35_start_MAI	-857.562	-857.621	-861.408	-0.0590489	∆E#rev	2.73921	2.85974	-1.62073	-0.0220677	0.0943711	0.0293576	0.00473024			DF-MP2-F12	35_start_MAI	-857.565	-857.621	-861.413	∆E#rev	2.78486	2.85983	-1.65531	-0.0219736	0.0597953			DF-MP2-F12	35_start_MAI	-857.562	-857.621	-861.409	∆E#rev	2.70817	2.85731	-1.63128	-0.0244899	0.0838226			DF-MP2-F12	35_start_MAI	-857.562
FALSE	FALSE	TRUE		pt	DF-MP2-F12	35_ts_MAI	-857.536	-857.594	-861.377	-0.0576486	∆Ereac	13.3945	14.1527	21.2017	-0.00956543	-0.0333111	0.0400693	0.00491744			DF-MP2-F12	35_ts_MAI	-857.539	-857.594	-861.382	∆Ereac	14.1333	14.1783	21.1188	0.0160181	-0.116205			DF-MP2-F12	35_ts_MAI	-857.536	-857.594	-861.378	∆Ereac	13.4911	14.1564	21.1741	-0.00581292	-0.0608901			DF-MP2-F12	35_ts_MAI	-857.536
					DF-MP2-F12	prodCH4	-40.2114	-40.214	-40.4318	-0.0026185								0			DF-MP2-F12	prodCH4	-40.2114	-40.214	-40.4318									DF-MP2-F12	prodCH4	-40.2114	-40.214	-40.4318									DF-MP2-F12	prodCH4	-40.2114
					DF-MP2-F12	prodCO	-112.776	-112.784	-113.185	-0.00803277								0			DF-MP2-F12	prodCO	-112.776	-112.784	-113.185									DF-MP2-F12	prodCO	-112.776	-112.784	-113.185									DF-MP2-F12	prodCO	-112.776
					DF-MP2-F12	prodPEt3_1	-576.77	-576.788	-578.143	-0.0180884								0			DF-MP2-F12	prodPEt3_1	-576.77	-576.788	-578.143									DF-MP2-F12	prodPEt3_1	-576.77	-576.788	-578.143									DF-MP2-F12	prodPEt3_1	-576.77
													RMSD_tot	0.291077				0										RMSD_tot	0.198132												RMSD_tot	0.255385
													RMSD_1st_row	0.196437				0										RMSD_1st_row	0.155543												RMSD_1st_row	0.181926
													RMSD_2nd_row	0.46271				0										RMSD_2nd_row	0.284116												RMSD_2nd_row	0.389352
													RMSD_3rd_row	0.132415				0										RMSD_3rd_row	0.133737												RMSD_3rd_row	0.145451
												completed		105				0									completed		105											completed		105
													completed_1st_row	27				0										completed_1st_row	27												completed_1st_row	27
													completed_2nd_row	33				0										completed_2nd_row	33												completed_2nd_row	33
													completed_3rd_row	45				0										completed_3rd_row	45												completed_3rd_row	45
													RMSD_fwd	0.326013				0										RMSD_fwd	0.198524												RMSD_fwd	0.295448
													RMSD_fwd_1st_row	0.166344				0										RMSD_fwd_1st_row	0.146332												RMSD_fwd_1st_row	0.142276
													RMSD_fwd_2nd_row	0.540584				0										RMSD_fwd_2nd_row	0.283547												RMSD_fwd_2nd_row	0.483226
													RMSD_fwd_3rd_row	0.130739				0										RMSD_fwd_3rd_row	0.141963												RMSD_fwd_3rd_row	0.142446
													RMSD_rev	0.292271				0										RMSD_rev	0.152074												RMSD_rev	0.200544
													RMSD_1st_row	0.141735				0										RMSD_1st_row	0.107547												RMSD_1st_row	0.142424
													RMSD_2nd_row	0.481321				0										RMSD_2nd_row	0.239576												RMSD_2nd_row	0.311337
													RMSD_3rd_row	0.131811				0										RMSD_3rd_row	0.0702212												RMSD_3rd_row	0.1029
													RMSD_reac	0.24994				0										RMSD_reac	0.235012												RMSD_reac	0.261071
													RMSD_1st_row	0.260775				0										RMSD_1st_row	0.199001												RMSD_1st_row	0.242414
													RMSD_2nd_row	0.344093				0										RMSD_2nd_row	0.323065												RMSD_2nd_row	0.352629
													RMSD_3rd_row	0.134664				0										RMSD_3rd_row	0.169033												RMSD_3rd_row	0.180523
0
∆E#fwd	∆E#rev	∆Ereac							∆E#fwd	∆E#rev	∆Ereac													∆E#fwd	∆E#rev	∆Ereac											∆E#fwd	∆E#rev	∆Ereac
DF-MP2/ V{Q,5}Z	DF-MP2/ V{Q,5}Z	DF-MP2/ V{Q,5}Z							ΔE MP2-F12 (w/ CABS)			xi - xref ^2	xi - xref ^2	xi - xref ^2										ΔE MP2-F12 (w/ CABS)			xi - xref ^2	xi - xref ^2	xi - xref ^2								ΔE MP2-F12 (w/ CABS)			xi - xref ^2	xi - xref ^2	xi - xref ^2
26.4141	0	0		01_end					26.2736	0	0	0.0197209	0	0									01_end	26.3057	0	0	0.0117336	0	0								26.2795	0	0	0.0181142	0	0
0	11.8929	0		01_start					0	11.8187	0	0	0.00551484	0									01_start	0	11.8281	0	0	0.00420462	0								0	11.8421	0	0	0.00258887	0
0	0	14.5211		01_ts					0	0	14.4549	0	0	0.00437838									01_ts	0	0	14.4776	0	0	0.00189039								0	0	14.4374	0	0	0.00700707
6.32526	0	0		02_end					6.23154	0	0	0.00878378	0	0									02_end	6.17742	0	0	0.0218561	0	0								6.23293	0	0	0.00852459	0	0
0	23.4064	0		02_start					0	23.368	0	0	0.00147333	0									02_start	0	23.3188	0	0	0.00767918	0								0	23.3675	0	0	0.00151749	0
0	0	-17.0812		02_ts					0	0	-17.1365	0	0	0.00306228									02_ts	0	0	-17.1414	0	0	0.00362492								0	0	-17.1345	0	0	0.00284875
0.883158	0	0		03_end					0.827905	0	0	0.00305297	0	0									03_end	0.816484	0	0	0.00444547	0	0								0.813058	0	0	0.00491409	0	0
0	20.9416	0		03_start					0	21.1267	0	0	0.0342504	0									03_start	0	20.7593	0	0	0.0332426	0								0	21.258	0	0	0.100077	0
0	0	-20.0585		03_ts					0	0	-20.2988	0	0	0.0577549									03_ts	0	0	-19.9428	0	0	0.0133752								0	0	-20.4449	0	0	0.149344
3.09842	0	0		04_end					3.05823	0	0	0.00161485	0	0									04_end	3.209	0	0	0.012228	0	0								3.02157	0	0	0.00590504	0	0
0	2.58977	0		04_start					0	2.76796	0	0	0.0317542	0									04_start	0	2.53496	0	0	0.00300341	0								0	2.71643	0	0	0.0160443	0
0	0	0.508649		04_ts					0	0	0.290267	0	0	0.0476909									04_ts	0	0	0.674033	0	0	0.0273517								0	0	0.305139	0	0	0.0414165
2.2728	0	0		05_end_correct					2.33359	0	0	0.00369565	0	0									05_end_correct	2.17364	0	0	0.00983401	0	0								2.18528	0	0	0.00765975	0	0
0	25.795	0		05_start					0	25.7205	0	0	0.00554845	0									05_start	0	25.8588	0	0	0.00406677	0								0	25.8706	0	0	0.00572577	0
0	0	-23.5222		05_ts					0	0	-23.3869	0	0	0.0183006									05_ts	0	0	-23.6851	0	0	0.0265487								0	0	-23.6854	0	0	0.0266306
14.3978	0	0		06_end					14.0707	0	0	0.107038	0	0									06_end	14.0595	0	0	0.114454	0	0								14.0587	0	0	0.114985	0	0
0	12.0854	0		06_start					0	12.2361	0	0	0.0227072	0									06_start	0	12.2385	0	0	0.023422	0								0	12.2213	0	0	0.0184514	0
0	0	2.31242		06_ts					0	0	1.83456	0	0	0.228346									06_ts	0	0	1.82106	0	0	0.241428								0	0	1.83749	0	0	0.225559
23.7993	0	0		07_end					23.7107	0	0	0.00785293	0	0									07_end	23.769	0	0	0.000919752	0	0								23.7472	0	0	0.00271658	0	0
0	13.9265	0		07_start					0	13.7853	0	0	0.0199388	0									07_start	0	13.763	0	0	0.0267446	0								0	13.7822	0	0	0.0208275	0
0	0	9.87282		07_ts					0	0	9.92541	0	0	0.0027655									07_ts	0	0	10.006	0	0	0.017745								0	0	9.96501	0	0	0.00850017
43.4091	0	0		08_end					43.5497	0	0	0.0197739	0	0									08_end	43.5099	0	0	0.0101565	0	0								43.5083	0	0	0.00982779	0	0
0	40.6246	0		08_start					0	40.7302	0	0	0.0111585	0									08_start	0	40.6318	0	0	5.11585e-05	0								0	40.5952	0	0	0.000863617	0
0	0	2.7845		08_ts					0	0	2.81949	0	0	0.00122402									08_ts	0	0	2.87813	0	0	0.00876597								0	0	2.91302	0	0	0.016518
30.1825	0	0		09_end					29.9041	0	0	0.0775004	0	0									09_end	30.0983	0	0	0.00708961	0	0								30.0849	0	0	0.00953378	0	0
0	0.0433842	0		09_start					0	0.263504	0	0	0.0484526	0									09_start	0	0.0844189	0	0	0.00168384	0								0	0.171699	0	0	0.0164647	0
0	0	30.1392		09_ts					0	0	29.6406	0	0	0.248511									09_ts	0	0	30.0139	0	0	0.0156837								0	0	29.9132	0	0	0.0510561
-4.54596	0	0		10_end_MAI					-5.04693	0	0	0.25097	0	0									10_end_MAI	-4.94212	0	0	0.156945	0	0								-5.0429	0	0	0.246956	0	0
0	12.5335	0		10_start_MAI					0	12.4739	0	0	0.00355503	0									10_start_MAI	0	12.6926	0	0	0.025313	0								0	12.4768	0	0	0.00321843	0
0	0	-17.0795		10_ts_MAI					0	0	-17.5208	0	0	0.194786									10_ts_MAI	0	0	-17.6347	0	0	0.308318								0	0	-17.5197	0	0	0.19379
32.8085	0	0		11_end					32.2649	0	0	0.295426	0	0									11_end	32.3722	0	0	0.190322	0	0								32.2596	0	0	0.301294	0	0
0	86.1229	0		11_start					0	86.4894	0	0	0.13435	0									11_start	0	86.4289	0	0	0.0936452	0								0	86.4391	0	0	0.0999861	0
0	0	-53.3144		11_ts					0	0	-54.2245	0	0	0.828227									11_ts	0	0	-54.0567	0	0	0.55097								0	0	-54.1795	0	0	0.748413
5.18772	0	0		12_end					5.26467	0	0	0.00592103	0	0									12_end	5.27562	0	0	0.00772721	0	0								5.28453	0	0	0.00937318	0	0
0	36.3891	0		12_start					0	36.3057	0	0	0.00695012	0									12_start	0	36.3004	0	0	0.0078679	0								0	36.3118	0	0	0.00597131	0
0	0	-31.2014		12_ts					0	0	-31.0411	0	0	0.0257011									12_ts	0	0	-31.0248	0	0	0.0311896								0	0	-31.0273	0	0	0.0303071
12.4447	0	0		13_end					12.8054	0	0	0.130044	0	0									13_end	12.7276	0	0	0.0800143	0	0								12.8673	0	0	0.178598	0	0
0	42.8541	0		13_start					0	43.1696	0	0	0.0995789	0									13_start	0	43.065	0	0	0.0444863	0								0	43.1106	0	0	0.0658116	0
0	0	-30.4093		13_ts					0	0	-30.3643	0	0	0.00202996									13_ts	0	0	-30.3374	0	0	0.00517683								0	0	-30.2433	0	0	0.0275793
9.1581	0	0		14_end					8.96405	0	0	0.0376561	0	0									14_end	8.96763	0	0	0.0362808	0	0								8.97094	0	0	0.0350272	0	0
0	13.7169	0		14_start					0	13.5985	0	0	0.0140296	0									14_start	0	13.6499	0	0	0.00449702	0								0	13.6378	0	0	0.00626602	0
0	0	-4.55883		14_ts					0	0	-4.63443	0	0	0.00571616									14_ts	0	0	-4.68224	0	0	0.0152313								0	0	-4.66683	0	0	0.0116634
15.8646	0	0		15_end					15.1089	0	0	0.571074	0	0									15_end	15.6269	0	0	0.0565121	0	0								15.1668	0	0	0.486969	0	0
0	78.8499	0		15_start					0	78.3498	0	0	0.250106	0									15_start	0	78.7303	0	0	0.0142989	0								0	78.3163	0	0	0.284765	0
0	0	-62.9853		15_ts					0	0	-63.2409	0	0	0.0653254									15_ts	0	0	-63.1034	0	0	0.0139582								0	0	-63.1495	0	0	0.026961
34.1321	0	0		16_end					34.3243	0	0	0.0369578	0	0									16_end	34.1574	0	0	0.000642706	0	0								34.336	0	0	0.0415688	0	0
0	61.303	0		16_start					0	61.161	0	0	0.0201472	0									16_start	0	61.1882	0	0	0.0131822	0								0	61.1722	0	0	0.017111	0
0	0	-27.1709		16_ts					0	0	-26.8367	0	0	0.11168									16_ts	0	0	-27.0307	0	0	0.0196463								0	0	-26.8362	0	0	0.11202
44.2868	0	0		17_end					43.9216	0	0	0.133359	0	0									17_end	44.4651	0	0	0.0317918	0	0								44.0588	0	0	0.0519971	0	0
0	22.2022	0		17_start					0	21.691	0	0	0.261363	0									17_start	0	22.1117	0	0	0.00818876	0								0	22.0173	0	0	0.0341766	0
0	0	22.0846		17_ts					0	0	22.2306	0	0	0.0213316									17_ts	0	0	22.3534	0	0	0.0722504								0	0	22.0414	0	0	0.00186275
46.5109	0	0		18_end					45.9744	0	0	0.28781	0	0									18_end	46.5401	0	0	0.000854184	0	0								46.0985	0	0	0.17007	0	0
0	23.2988	0		18_start					0	22.6641	0	0	0.40294	0									18_start	0	23.3226	0	0	0.00056652	0								0	23.1724	0	0	0.0159862	0
0	0	23.212		18_ts					0	0	23.3103	0	0	0.00966214									18_ts	0	0	23.2175	0	0	2.9428e-05								0	0	22.9261	0	0	0.0817727
32.6995	0	0		19_end					32.1121	0	0	0.345038	0	0									19_end	32.6642	0	0	0.00124768	0	0								32.294	0	0	0.164473	0	0
0	22.8205	0		19_start					0	22.101	0	0	0.517639	0									19_start	0	22.4267	0	0	0.155024	0								0	22.3725	0	0	0.200657	0
0	0	9.87909		19_ts					0	0	10.0112	0	0	0.017443									19_ts	0	0	10.2375	0	0	0.128457								0	0	9.92148	0	0	0.0017973
30.4373	0	0		20_end					29.3789	0	0	1.12029	0	0									20_end	29.8698	0	0	0.322053	0	0								29.498	0	0	0.882254	0	0
0	23.9008	0		20_start					0	22.9856	0	0	0.837712	0									20_start	0	23.3868	0	0	0.264292	0								0	23.3244	0	0	0.332286	0
0	0	6.53647		20_ts					0	0	6.3933	0	0	0.0204974									20_ts	0	0	6.48306	0	0	0.00285198								0	0	6.17363	0	0	0.131654
7.1541	0	0		21_end					7.01827	0	0	0.0184494	0	0									21_end	7.01612	0	0	0.0190387	0	0								7.00723	0	0	0.0215716	0	0
0	7.15954	0		21_start					0	7.02351	0	0	0.0185042	0									21_start	0	7.02137	0	0	0.0190926	0								0	7.01244	0	0	0.02164	0
0	0	-0.0054412		21_ts					0	0	-0.0052397	0	0	4.06012e-08									21_ts	0	0	-0.00524598	0	0	3.81117e-08								0	0	-0.00520833	0	0	5.42298e-08
10.4691	0	0		22_end					10.4962	0	0	0.000732497	0	0									22_end	10.5808	0	0	0.012472	0	0								10.4871	0	0	0.00032435	0	0
0	25.0158	0		22_start					0	25.0765	0	0	0.00367708	0									22_start	0	25.0388	0	0	0.000529332	0								0	25.0526	0	0	0.001351	0
0	0	-14.5467		22_ts					0	0	-14.5803	0	0	0.00112723									22_ts	0	0	-14.458	0	0	0.00786252								0	0	-14.5654	0	0	0.000351421
25.2884	0	0		23_end					25.6006	0	0	0.0974687	0	0									23_end	25.4499	0	0	0.0260773	0	0								25.5981	0	0	0.0959311	0	0
0	14.4934	0		23_start					0	14.6168	0	0	0.0152241	0									23_start	0	14.5282	0	0	0.00120976	0								0	14.6011	0	0	0.0115989	0
0	0	10.795		23_ts					0	0	10.9838	0	0	0.0356507									23_ts	0	0	10.9217	0	0	0.0160537								0	0	10.997	0	0	0.0408158
0.0401781	0	0		24_end					0.171737	0	0	0.0173077	0	0									24_end	0.244817	0	0	0.0418769	0	0								0.168869	0	0	0.0165614	0	0
0	15.9149	0		24_start					0	16.1579	0	0	0.0590599	0									24_start	0	15.8643	0	0	0.00255865	0								0	15.859	0	0	0.00312389	0
0	0	-15.8747		24_ts					0	0	-15.9862	0	0	0.0124242									24_ts	0	0	-15.6195	0	0	0.065138								0	0	-15.6901	0	0	0.0340708
-0.975959	0	0		25_end					-0.770067	0	0	0.0423917	0	0									25_end	-0.606519	0	0	0.136486	0	0								-0.673776	0	0	0.091315	0	0
0	11.888	0		25_start					0	12.1142	0	0	0.0511403	0									25_start	0	11.7997	0	0	0.00780293	0								0	11.7876	0	0	0.0100817	0
0	0	-12.864		25_ts					0	0	-12.8843	0	0	0.000410056									25_ts	0	0	-12.4062	0	0	0.209557								0	0	-12.4614	0	0	0.16208
32.3448	0	0		26_end					32.2736	0	0	0.00506928	0	0									26_end	32.2907	0	0	0.00292605	0	0								32.297	0	0	0.00228235	0	0
0	0.0493853	0		26_start					0	0.0604103	0	0	0.000121551	0									26_start	0	0.0565888	0	0	5.18901e-05	0								0	0.0583647	0	0	8.06284e-05	0
0	0	32.2954		26_ts					0	0	32.2132	0	0	0.00676077									26_ts	0	0	32.2341	0	0	0.00375726								0	0	32.2386	0	0	0.00322094
15.0732	0	0		27_end					15.1207	0	0	0.00225625	0	0									27_end	15.2345	0	0	0.0260274	0	0								15.1378	0	0	0.00417635	0	0
0	3.72638	0		27_start					0	3.63391	0	0	0.00854969	0									27_start	0	3.64912	0	0	0.0059691	0								0	3.66019	0	0	0.00438121	0
0	0	11.3468		27_ts					0	0	11.4867	0	0	0.0195901									27_ts	0	0	11.5854	0	0	0.0569253								0	0	11.4776	0	0	0.0171127
32.4957	0	0		28_end					32.5165	0	0	0.000435118	0	0									28_end	32.4554	0	0	0.0016244	0	0								32.5523	0	0	0.00320454	0	0
0	10.5402	0		28_start					0	10.478	0	0	0.003864	0									28_start	0	10.4226	0	0	0.0138213	0								0	10.4781	0	0	0.00385698	0
0	0	21.9555		28_ts					0	0	22.0385	0	0	0.00689241									28_ts	0	0	22.0328	0	0	0.00596911								0	0	22.0742	0	0	0.0140928
13.5075	0	0		29_end					13.4144	0	0	0.00868219	0	0									29_end	13.4038	0	0	0.010754	0	0								13.4133	0	0	0.00887148	0	0
0	29.6474	0		29_start					0	29.6135	0	0	0.00114706	0									29_start	0	29.6469	0	0	2.11316e-07	0								0	29.607	0	0	0.00163221	0
0	0	-16.1398		29_ts					0	0	-16.1991	0	0	0.00351767									29_ts	0	0	-16.2431	0	0	0.0106589								0	0	-16.1936	0	0	0.00289314
7.71083	0	0		30_end					7.72084	0	0	0.000100244	0	0									30_end	7.65291	0	0	0.00335423	0	0								7.73342	0	0	0.000510478	0	0
0	13.1671	0		30_start					0	13.1066	0	0	0.0036599	0									30_start	0	13.105	0	0	0.00386153	0								0	13.138	0	0	0.00084734	0
0	0	-5.4563		30_ts					0	0	-5.38579	0	0	0.00497156									30_ts	0	0	-5.45208	0	0	1.78548e-05								0	0	-5.4046	0	0	0.00267319
-0.97798	0	0		31_end					-0.85143	0	0	0.016015	0	0									31_end	-0.95709	0	0	0.00043641	0	0								-0.845494	0	0	0.0175527	0	0
0	10.4296	0		31_start					0	10.4643	0	0	0.00120202	0									31_start	0	10.4428	0	0	0.000174983	0								0	10.4406	0	0	0.000121979	0
0	0	-11.4076		31_ts					0	0	-11.3157	0	0	0.008442									31_ts	0	0	-11.3999	0	0	5.87108e-05								0	0	-11.2861	0	0	0.0147482
16.0327	0	0		32_end					16.2151	0	0	0.0332628	0	0									32_end	16.0525	0	0	0.000389785	0	0								16.2318	0	0	0.0396149	0	0
0	79.634	0		32_start					0	79.4377	0	0	0.0385464	0									32_start	0	79.5329	0	0	0.0102215	0								0	79.4465	0	0	0.0351458	0
0	0	-63.6013		32_ts					0	0	-63.2226	0	0	0.143424									32_ts	0	0	-63.4804	0	0	0.0146034								0	0	-63.2148	0	0	0.149388
-0.969695	0	0		33_end					-0.9392	0	0	0.000929942	0	0									33_end	-0.952911	0	0	0.000281698	0	0								-0.949133	0	0	0.000422774	0	0
0	1.91368	0		33_start					0	2.11046	0	0	0.0387206	0									33_start	0	1.98338	0	0	0.0048579	0								0	2.13671	0	0	0.0497426	0
0	0	-2.88338		33_ts					0	0	-3.04966	0	0	0.0276492									33_ts	0	0	-2.93629	0	0	0.00279997								0	0	-3.08585	0	0	0.0409937
30.2268	0	0		34_end					30.3246	0	0	0.00955944	0	0									34_end	30.3586	0	0	0.0173735	0	0								30.2655	0	0	0.00150001	0	0
0	-0.872399	0		34_start					0	-0.781362	0	0	0.00828777	0									34_start	0	-0.887826	0	0	0.000237963	0								0	-0.781871	0	0	0.00819549	0
0	0	31.0992		34_ts					0	0	31.1059	0	0	4.53627e-05									34_ts	0	0	31.2464	0	0	0.021678								0	0	31.0474	0	0	0.00268313
19.5199	0	0		35_end_MAI					19.581	0	0	0.00372832	0	0									35_end_MAI	19.4635	0	0	0.00318207	0	0								19.5429	0	0	0.000525898	0	0
0	-1.7151	0		35_start_MAI					0	-1.62073	0	0	0.0089059	0									35_start_MAI	0	-1.65531	0	0	0.00357548	0								0	-1.63128	0	0	0.00702623	0
0	0	21.235		35_ts_MAI					0	0	21.2017	0	0	0.00110963									35_ts_MAI	0	0	21.1188	0	0	0.0135036								0	0	21.1741	0	0	0.00370761
[truncated: 10 more columns]

## Sheet: MP2-F12-gem-beta-1.0
							main group element	3d element	4d/5d element
						OBS:	VTZ-F12	our VTZ-F12-wis	our VTZ-PP-F12-wis
						MP2Fit:	VTZ-F12/MP2Fit	AWCVTZ/MP2Fit	AWCVTZ-PP/MP2Fit
						JKFit:	def2-QZVPP/JKFit
						CABS	def2-QZVPP/JKFit									1
							OBS: VTZ(-PP)-F12-wis								geminal β = 1.0
																				DF-MP2/ V{Q,5}Z
ΔEfwd	ΔErev	ΔEreac		Central metal:	method	Species	E_HF (w/o CABS)	E_HF (w/ CABS)	E_MP2-F12 (w/ CABS)	SCF CABS Correction		ΔE HF w/o CABS	ΔE HF (w/ CABS)	ΔE MP2-F12 (w/ CABS)	ΔΕ vs. HF/ V{Q,5}Z	ΔΕ vs. DF-MP2/ V{Q,5}Z	ΔΕ vs. DF-MP2/ aV{Q,5}Z			cc-pV{Q,5}Z
TRUE	FALSE	FALSE		sc	DF-MP2-F12	01_end	-1853.75	-1853.76	-1859.03	-0.0101564	∆E#fwd	41.1375	41.1743	26.3972	-0.00372063	-0.0168935	#VALUE!			26.4141
FALSE	TRUE	FALSE		sc	DF-MP2-F12	01_start	-1853.76	-1853.77	-1859.05	-0.0101191	∆E#rev	34.3301	34.3904	11.8349	-0.00381267	-0.0580722	#VALUE!			11.8929
FALSE	FALSE	TRUE		sc	DF-MP2-F12	01_ts	-1853.69	-1853.7	-1859.01	-0.0100603	∆Ereac	6.80732	6.78392	14.5623	9.20408e-05	0.0411787	#VALUE!			14.5211
TRUE	FALSE	FALSE		sc	DF-MP2-F12	02_end	-1685.07	-1685.08	-1689.59	-0.00899749	∆E#fwd	11.3919	11.3961	6.29299	0.00664265	-0.0322698	#VALUE!			6.32526
FALSE	TRUE	FALSE		sc	DF-MP2-F12	02_start	-1685.04	-1685.05	-1689.56	-0.00897829	∆E#rev	30.5406	30.5569	23.4327	-0.00605038	0.0262432	#VALUE!			23.4064
FALSE	FALSE	TRUE		sc	DF-MP2-F12	02_ts	-1685.02	-1685.03	-1689.55	-0.00897156	∆Ereac	-19.1487	-19.1607	-17.1397	0.012693	-0.058513	#VALUE!			-17.0812
TRUE	FALSE	FALSE		ti	DF-MP2-F12	03_end	-1267.42	-1267.42	-1269.56	-0.00388224	∆E#fwd	3.36877	3.37079	0.892381	-0.00082166	0.00922291	#VALUE!			0.883158
FALSE	TRUE	FALSE		ti	DF-MP2-F12	03_start	-1267.35	-1267.36	-1269.52	-0.00376944	∆E#rev	43.577	43.6498	21.1203	-0.012613	0.178668	#VALUE!			20.9416
FALSE	FALSE	TRUE		ti	DF-MP2-F12	03_ts	-1267.35	-1267.35	-1269.52	-0.00376622	∆Ereac	-40.2082	-40.279	-20.2279	0.0117914	-0.169445	#VALUE!			-20.0585
TRUE	FALSE	FALSE		ti	DF-MP2-F12	04_end	-1229.55	-1229.55	-1231.52	-0.0036397	∆E#fwd	2.3085	2.31073	3.09683	0.00149486	-0.00158079	#VALUE!			3.09842
FALSE	TRUE	FALSE		ti	DF-MP2-F12	04_start	-1229.51	-1229.52	-1231.52	-0.00353264	∆E#rev	23.2343	23.3037	2.63779	-0.0199597	0.0480204	#VALUE!			2.58977
FALSE	FALSE	TRUE		ti	DF-MP2-F12	04_ts	-1229.51	-1229.51	-1231.52	-0.00352908	∆Ereac	-20.9258	-20.993	0.459048	0.0214546	-0.0496012	#VALUE!			0.508649
TRUE	FALSE	FALSE		mn	DF-MP2-F12	05_end_correct	-2739.4	-2739.41	-2744.61	-0.0103291	∆E#fwd	9.19776	9.20039	2.19522	-8.06574e-05	-0.0775865	#VALUE!			2.2728
FALSE	TRUE	FALSE		mn	DF-MP2-F12	05_start	-2739.38	-2739.39	-2744.58	-0.0102531	∆E#rev	21.7213	21.7716	25.7046	-0.00535856	-0.0903576	#VALUE!			25.795
FALSE	FALSE	TRUE		mn	DF-MP2-F12	05_ts	-2739.37	-2739.38	-2744.57	-0.0102489	∆Ereac	-12.5236	-12.5713	-23.5094	0.00527791	0.0127711	#VALUE!			-23.5222
TRUE	FALSE	FALSE		fe	DF-MP2-F12	06_end	-2593.01	-2593.01	-2596.7	-0.00721061	∆E#fwd	22.7505	22.8329	14.2819	-0.012539	-0.115902	#VALUE!			14.3978
FALSE	TRUE	FALSE		fe	DF-MP2-F12	06_start	-2593.01	-2593.02	-2596.7	-0.00732135	∆E#rev	19.4825	19.4955	12.1149	0.00120244	0.0294481	#VALUE!			12.0854
FALSE	FALSE	TRUE		fe	DF-MP2-F12	06_ts	-2592.98	-2592.98	-2596.68	-0.0071899	∆Ereac	3.268	3.33749	2.16707	-0.0137414	-0.14535	#VALUE!			2.31242
TRUE	FALSE	FALSE		fe	DF-MP2-F12	07_end	-2593	-2593	-2596.68	-0.00726565	∆E#fwd	43.7542	43.7339	23.7865	-0.00318998	-0.0128073	#VALUE!			23.7993
FALSE	TRUE	FALSE		fe	DF-MP2-F12	07_start	-2593.01	-2593.01	-2596.7	-0.00721062	∆E#rev	36.7467	36.7609	13.9102	-0.00320268	-0.0162676	#VALUE!			13.9265
FALSE	FALSE	TRUE		fe	DF-MP2-F12	07_ts	-2592.94	-2592.94	-2596.66	-0.00724303	∆Ereac	7.00756	6.97303	9.87628	1.2699e-05	0.00346028	#VALUE!			9.87282
TRUE	FALSE	FALSE		fe	DF-MP2-F12	08_end	-2618.36	-2618.37	-2625.08	-0.0119903	∆E#fwd	18.7632	18.7509	43.3925	0.0150418	-0.0165964	#VALUE!			43.4091
FALSE	TRUE	FALSE		fe	DF-MP2-F12	08_start	-2618.36	-2618.37	-2625.09	-0.0119907	∆E#rev	18.405	18.3924	40.6952	0.00311125	0.0705624	#VALUE!			40.6246
FALSE	FALSE	TRUE		fe	DF-MP2-F12	08_ts	-2618.33	-2618.34	-2625.02	-0.0120103	∆Ereac	0.358208	0.358452	2.69734	0.0119306	-0.0871587	#VALUE!			2.7845
TRUE	FALSE	FALSE		fe	DF-MP2-F12	09_end	-2618.28	-2618.29	-2625.04	-0.0118903	∆E#fwd	46.5502	46.6135	30.1545	-0.0295917	-0.0280064	#VALUE!			30.1825
FALSE	TRUE	FALSE		fe	DF-MP2-F12	09_start	-2618.36	-2618.37	-2625.08	-0.0119903	∆E#rev	-6.88458	-6.88397	0.00230296	0.0098871	-0.0410812	#VALUE!			0.0433842
FALSE	FALSE	TRUE		fe	DF-MP2-F12	09_ts	-2618.29	-2618.3	-2625.04	-0.0118893	∆Ereac	53.4348	53.4975	30.1522	-0.0394788	0.0130749	#VALUE!			30.1392
TRUE	FALSE	FALSE		nb	DF-MP2-F12	10_end_MAI	-1025.19	-1025.2	-1029.41	-0.00884258	∆E#fwd	-9.93481	-9.99159	-4.69384	0.0133764	-0.147882	#VALUE!			-4.54596
FALSE	TRUE	FALSE		nb	DF-MP2-F12	10_start_MAI	-1137.93	-1137.94	-1142.58	-0.00968356	∆E#rev	20.3619	20.4255	12.5344	0.0321627	0.000830235	#VALUE!			12.5335
FALSE	FALSE	TRUE		nb	DF-MP2-F12	10_ts_MAI	-1137.94	-1137.95	-1142.58	-0.00977405	∆Ereac	-30.2967	-30.417	-17.2282	-0.0187863	-0.148713	#VALUE!			-17.0795
TRUE	FALSE	FALSE		nb	DF-MP2-F12	11_end	-1242.91	-1242.92	-1248.46	-0.0108061	∆E#fwd	23.2514	23.2788	32.6941	0.00784154	-0.114396	#VALUE!			32.8085
FALSE	TRUE	FALSE		nb	DF-MP2-F12	11_start	-1242.8	-1242.81	-1248.37	-0.0108021	∆E#rev	95.9046	95.9345	86.206	0.0214075	0.0831299	#VALUE!			86.1229
FALSE	FALSE	TRUE		nb	DF-MP2-F12	11_ts	-1242.76	-1242.77	-1248.32	-0.0107584	∆Ereac	-72.6532	-72.6557	-53.5119	-0.0135659	-0.197526	#VALUE!			-53.3144
TRUE	FALSE	FALSE		mo	DF-MP2-F12	12_end	-1793.73	-1793.74	-1798.15	-0.00933403	∆E#fwd	4.57325	4.57018	5.15872	0.0042861	-0.0290005	#VALUE!			5.18772
FALSE	TRUE	FALSE		mo	DF-MP2-F12	12_start	-1793.67	-1793.68	-1798.1	-0.00937052	∆E#rev	41.6768	41.6508	36.253	-0.0120539	-0.136135	#VALUE!			36.3891
FALSE	FALSE	TRUE		mo	DF-MP2-F12	12_ts	-1793.66	-1793.67	-1798.09	-0.0093754	∆Ereac	-37.1035	-37.0806	-31.0943	0.01634	0.107134	#VALUE!			-31.2014
TRUE	FALSE	FALSE		ru	DF-MP2-F12	13_end	-1676.97	-1676.98	-1681.94	-0.00973489	∆E#fwd	47.9425	47.9637	12.4478	-0.0369266	0.00309914	#VALUE!			12.4447
FALSE	TRUE	FALSE		ru	DF-MP2-F12	13_start	-1676.93	-1676.94	-1681.89	-0.00959981	∆E#rev	72.7416	72.8475	42.9787	-0.0189091	0.124616	#VALUE!			42.8541
FALSE	FALSE	TRUE		ru	DF-MP2-F12	13_ts	-1676.85	-1676.86	-1681.87	-0.00956609	∆Ereac	-24.7991	-24.8838	-30.5309	-0.0180175	-0.121517	#VALUE!			-30.4093
TRUE	FALSE	FALSE		ru	DF-MP2-F12	14_end	-1160.16	-1160.17	-1164.06	-0.00796295	∆E#fwd	16.5073	16.6197	9.04734	-0.00827859	-0.110756	#VALUE!			9.1581
FALSE	TRUE	FALSE		ru	DF-MP2-F12	14_start	-1160.15	-1160.16	-1164.05	-0.00815742	∆E#rev	21.9902	21.9805	13.6804	0.00742479	-0.0365315	#VALUE!			13.7169
FALSE	FALSE	TRUE		ru	DF-MP2-F12	14_ts	-1160.13	-1160.14	-1164.04	-0.00797834	∆Ereac	-5.48284	-5.36081	-4.63305	-0.0157034	-0.0742248	#VALUE!			-4.55883
TRUE	FALSE	FALSE		rh	DF-MP2-F12	15_end	-986.684	-986.687	-988.524	-0.00343143	∆E#fwd	28.6894	28.6691	15.8878	-0.012351	0.0231831	0.0176675			15.8646
FALSE	TRUE	FALSE		rh	DF-MP2-F12	15_start	-986.582	-986.585	-988.423	-0.00340835	∆E#rev	92.8404	92.8346	78.8856	0.059527	0.0356994	-0.0116625			78.8499
FALSE	FALSE	TRUE		rh	DF-MP2-F12	15_ts	-986.536	-986.539	-988.398	-0.00344061	∆Ereac	-64.151	-64.1655	-62.9978	-0.071878	-0.0125163	0.02933			-62.9853
TRUE	FALSE	FALSE		pd	DF-MP2-F12	16_end	-511.161	-511.165	-513.5	-0.00373589	∆E#fwd	30.8957	30.8958	34.1783	-0.00138491	0.0462101	0.0436697			34.1321
FALSE	TRUE	FALSE		pd	DF-MP2-F12	16_start	-511.115	-511.118	-513.457	-0.00383315	∆E#rev	60.2898	60.229	61.1471	0.0272947	-0.155859	0.0100648			61.303
FALSE	FALSE	TRUE		pd	DF-MP2-F12	16_ts	-511.065	-511.069	-513.402	-0.0038329	∆Ereac	-29.3941	-29.3331	-26.9688	-0.0286796	0.202069	0.0336049			-27.1709
TRUE	FALSE	FALSE		pd	DF-MP2-F12	17_end					∆E#fwd						#VALUE!			44.2868
FALSE	TRUE	FALSE		pd	DF-MP2-F12	17_start					∆E#rev						#VALUE!			22.2022
FALSE	FALSE	TRUE		pd	DF-MP2-F12	17_ts					∆Ereac						#VALUE!			22.0846
TRUE	FALSE	FALSE		pd	DF-MP2-F12	18_end					∆E#fwd						#VALUE!			46.5109
FALSE	TRUE	FALSE		pd	DF-MP2-F12	18_start					∆E#rev						#VALUE!			23.2988
FALSE	FALSE	TRUE		pd	DF-MP2-F12	18_ts					∆Ereac						#VALUE!			23.212
TRUE	FALSE	FALSE		pd	DF-MP2-F12	19_end					∆E#fwd						#VALUE!			32.6995
FALSE	TRUE	FALSE		pd	DF-MP2-F12	19_start					∆E#rev						#VALUE!			22.8205
FALSE	FALSE	TRUE		pd	DF-MP2-F12	19_ts					∆Ereac						#VALUE!			9.87909
TRUE	FALSE	FALSE		pd	DF-MP2-F12	20_end					∆E#fwd						#VALUE!			30.4373
FALSE	TRUE	FALSE		pd	DF-MP2-F12	20_start					∆E#rev						#VALUE!			23.9008
FALSE	FALSE	TRUE		pd	DF-MP2-F12	20_ts					∆Ereac						#VALUE!			6.53647
TRUE	FALSE	FALSE		ta	DF-MP2-F12	21_end	-708.34	-708.347	-711.694	-0.00710641	∆E#fwd	16.3795	16.3941	7.13902	-0.00183227	-0.0150769	#VALUE!			7.1541
FALSE	TRUE	FALSE		ta	DF-MP2-F12	21_start	-708.34	-708.347	-711.694	-0.00710636	∆E#rev	16.3798	16.3944	7.14423	-0.00184293	-0.015316	#VALUE!			7.15954
FALSE	FALSE	TRUE		ta	DF-MP2-F12	21_ts	-708.314	-708.321	-711.682	-0.00708312	∆Ereac	-0.000301205	-0.00033258	-0.00520205	1.06527e-05	0.000239148	#VALUE!			-0.0054412
TRUE	FALSE	FALSE		ta	DF-MP2-F12	22_end	-957.51	-957.519	-962.045	-0.00949073	∆E#fwd	28.8571	28.8669	10.5215	-0.00530465	0.0523596	#VALUE!			10.4691
FALSE	TRUE	FALSE		ta	DF-MP2-F12	22_start	-957.48	-957.49	-962.022	-0.00937402	∆E#rev	47.256	47.339	25.0867	-0.0234106	0.0708674	#VALUE!			25.0158
FALSE	FALSE	TRUE		ta	DF-MP2-F12	22_ts	-957.434	-957.444	-962.005	-0.00935842	∆Ereac	-18.3989	-18.4721	-14.5652	0.0181059	-0.0185078	#VALUE!			-14.5467
TRUE	FALSE	FALSE		w	DF-MP2-F12	23_end	-1008.43	-1008.44	-1013.27	-0.00888495	∆E#fwd	45.2508	45.2311	25.3081	-0.00836928	0.0197051	#VALUE!			25.2884
FALSE	TRUE	FALSE		w	DF-MP2-F12	23_start	-1008.45	-1008.46	-1013.29	-0.00884759	∆E#rev	33.7383	33.742	14.5516	-0.00529086	0.0582441	#VALUE!			14.4934
FALSE	FALSE	TRUE		w	DF-MP2-F12	23_ts	-1008.38	-1008.39	-1013.25	-0.00887905	∆Ereac	11.5125	11.4891	10.7564	-0.00307842	-0.038539	#VALUE!			10.795
TRUE	FALSE	FALSE		re	PNO-LMP2-F12	24_end	-2257.74	-2257.76	-2265.6	-0.0149034	∆E#fwd	13.1319	13.1288	0.146592	-0.00305095	0.106414	#VALUE!			0.0401781
FALSE	TRUE	FALSE		re	PNO-LMP2-F12	24_start	-2257.74	-2257.75	-2265.58	-0.014923	∆E#rev	16.9599	16.9444	15.7995	-0.00271285	-0.115342	#VALUE!			15.9149
FALSE	FALSE	TRUE		re	PNO-LMP2-F12	24_ts	-2257.72	-2257.73	-2265.58	-0.0149281	∆Ereac	-3.82793	-3.81561	-15.6529	-0.000338101	0.221756	#VALUE!			-15.8747
TRUE	FALSE	FALSE		re	PNO-LMP2-F12	25_end	-2184.3	-2184.31	-2191.9	-0.0146611	∆E#fwd	17.7783	17.7733	-0.751374	-0.00779068	0.224586	#VALUE!			-0.975959
FALSE	TRUE	FALSE		re	PNO-LMP2-F12	25_start	-2184.31	-2184.32	-2191.88	-0.0146914	∆E#rev	11.1977	11.1736	11.7684	-0.00215094	-0.119685	#VALUE!			11.888
FALSE	FALSE	TRUE		re	PNO-LMP2-F12	25_ts	-2184.28	-2184.29	-2191.89	-0.0146994	∆Ereac	6.58064	6.59971	-12.5197	-0.00563975	0.34427	#VALUE!			-12.864
TRUE	FALSE	FALSE		os	DF-MP2-F12	26_end	-1124.56	-1124.57	-1127.07	-0.00577832	∆E#fwd	14.416	14.446	32.2874	0.0016144	-0.0573686	#VALUE!			32.3448
FALSE	TRUE	FALSE		os	DF-MP2-F12	26_start	-1124.59	-1124.59	-1127.12	-0.00583049	∆E#rev	-0.51063	-0.513296	0.0518197	0.00123916	0.00243441	#VALUE!			0.0493853
FALSE	FALSE	TRUE		os	DF-MP2-F12	26_ts	-1124.56	-1124.57	-1127.07	-0.00578257	∆Ereac	14.9266	14.9593	32.2356	0.000375245	-0.059803	#VALUE!			32.2954
TRUE	FALSE	FALSE		os	DF-MP2-F12	27_end	-1206.09	-1206.1	-1209	-0.00655701	∆E#fwd	10.9436	11.024	15.1091	-0.00777452	0.0359663	#VALUE!			15.0732
FALSE	TRUE	FALSE		os	DF-MP2-F12	27_start	-1206.1	-1206.11	-1209.02	-0.00666952	∆E#rev	3.23353	3.24328	3.67874	0.00630993	-0.0476352	#VALUE!			3.72638
FALSE	FALSE	TRUE		os	DF-MP2-F12	27_ts	-1206.09	-1206.09	-1209	-0.00654148	∆Ereac	7.7101	7.7807	11.4304	-0.0140845	0.0836016	#VALUE!			11.3468
TRUE	FALSE	FALSE		ir	DF-MP2-F12	28_end	-1649.8	-1649.81	-1654.62	-0.0101723	∆E#fwd	42.1737	42.2619	32.4512	-0.00543189	-0.0444329	#VALUE!			32.4957
FALSE	TRUE	FALSE		ir	DF-MP2-F12	28_start	-1649.81	-1649.82	-1654.65	-0.0100326	∆E#rev	31.9914	32.1673	10.4804	-0.0204004	-0.0598016	#VALUE!			10.5402
FALSE	FALSE	TRUE		ir	DF-MP2-F12	28_ts	-1649.75	-1649.76	-1654.6	-0.00989208	∆Ereac	10.1823	10.0946	21.9709	0.0149685	0.0153687	#VALUE!			21.9555
TRUE	FALSE	FALSE		ir	DF-MP2-F12	29_end	-1650.99	-1651	-1655.84	-0.010305	∆E#fwd	22.5082	22.6998	13.503	-0.0200361	-0.00451745	#VALUE!			13.5075
FALSE	TRUE	FALSE		ir	DF-MP2-F12	29_start	-1650.95	-1650.96	-1655.82	-0.0102697	∆E#rev	44.646	44.8598	29.6884	-0.0355291	0.041025	#VALUE!			29.6474
FALSE	FALSE	TRUE		ir	DF-MP2-F12	29_ts	-1650.92	-1650.93	-1655.79	-0.00996436	∆Ereac	-22.1378	-22.16	-16.1854	0.015493	-0.0455424	#VALUE!			-16.1398
TRUE	FALSE	FALSE		pt	DF-MP2-F12	30_end	-1059.26	-1059.26	-1062.85	-0.00704912	∆E#fwd	13.5439	13.5596	7.69558	-0.0228953	-0.0152451	#VALUE!			7.71083
FALSE	TRUE	FALSE		pt	DF-MP2-F12	30_start	-1059.23	-1059.24	-1062.85	-0.00699437	∆E#rev	29.7693	29.8193	13.1052	0.0166464	-0.0618902	#VALUE!			13.1671
FALSE	FALSE	TRUE		pt	DF-MP2-F12	30_ts	-1059.21	-1059.22	-1062.83	-0.00696947	∆Ereac	-16.2254	-16.2597	-5.40966	-0.0395417	0.0466451	#VALUE!			-5.4563
TRUE	FALSE	FALSE		pt	DF-MP2-F12	31_end	-1059.22	-1059.23	-1062.86	-0.00697197	∆E#fwd	18.7266	18.7474	-0.849359	-0.00838199	0.128621	#VALUE!			-0.97798
FALSE	TRUE	FALSE		pt	DF-MP2-F12	31_start	-1059.23	-1059.24	-1062.85	-0.00699437	∆E#rev	12.3891	12.3959	10.4114	-0.0163934	-0.0182227	#VALUE!			10.4296
FALSE	FALSE	TRUE		pt	DF-MP2-F12	31_ts	-1059.2	-1059.21	-1062.85	-0.00696121	∆Ereac	6.33746	6.35151	-11.2607	0.00801143	0.146844	#VALUE!			-11.4076
TRUE	FALSE	FALSE		pt	DF-MP2-F12	32_end	-995.695	-995.698	-997.494	-0.00344318	∆E#fwd	26.4305	26.3621	16.0398	-0.0163535	0.00707354	0.0547111			16.0327
FALSE	TRUE	FALSE		pt	DF-MP2-F12	32_start	-995.644	-995.647	-997.393	-0.00328627	∆E#rev	58.5375	58.5675	79.5563	0.0816466	-0.0776641	-0.0850396			79.634
FALSE	FALSE	TRUE		pt	DF-MP2-F12	32_ts	-995.602	-995.605	-997.367	-0.00339536	∆Ereac	-32.107	-32.2055	-63.5165	-0.098	0.0847377	0.139751			-63.6013
TRUE	FALSE	FALSE		pt	DF-MP2-F12	33_end	-271.612	-271.614	-272.832	-0.00276201	∆E#fwd	3.09648	3.13826	-0.958615	-0.00201496	0.0110798	-0.010164			-0.969695
FALSE	TRUE	FALSE		pt	DF-MP2-F12	33_start	-271.579	-271.582	-272.828	-0.00284094	∆E#rev	23.4519	23.4441	1.97827	-0.006738	0.0645907	0.0414407			1.91368
FALSE	FALSE	TRUE		pt	DF-MP2-F12	33_ts	-271.574	-271.577	-272.829	-0.00277436	∆Ereac	-20.3554	-20.3059	-2.93689	0.00472304	-0.0535109	-0.0516048			-2.88338
TRUE	FALSE	FALSE		pt	DF-MP2-F12	34_end	-857.638	-857.645	-861.456	-0.00706325	∆E#fwd	24.4143	24.4509	30.2715	-0.00313658	0.0447039	0.00316106			30.2268
FALSE	TRUE	FALSE		pt	DF-MP2-F12	34_start	-857.655	-857.662	-861.506	-0.00709488	∆E#rev	13.9718	13.9887	-0.820048	0.00494199	0.0523512	-0.00625124			-0.872399
FALSE	FALSE	TRUE		pt	DF-MP2-F12	34_ts	-857.616	-857.623	-861.457	-0.00703641	∆Ereac	10.4424	10.4623	31.0915	-0.00807857	-0.00764734	0.00941229			31.0992
TRUE	FALSE	FALSE		pt	DF-MP2-F12	35_end_MAI	-817.401	-817.407	-820.988	-0.00642031	∆E#fwd	16.9806	17.0433	19.5069	-0.000753399	-0.0130677	-0.00470086			19.5199
FALSE	TRUE	FALSE		pt	DF-MP2-F12	35_start_MAI	-857.638	-857.645	-861.456	-0.00706325	∆E#rev	2.84805	2.87687	-1.64735	-0.00493043	0.0677521	0.00273861			-1.7151
FALSE	FALSE	TRUE		pt	DF-MP2-F12	35_ts_MAI	-857.611	-857.618	-861.425	-0.0069634	∆Ereac	14.1326	14.1664	21.1542	0.00417703	-0.0808198	-0.00743947			21.235
					DF-MP2-F12	prodCH4	-40.2149	-40.2154	-40.4343	-0.00058903
					DF-MP2-F12	prodCO	-112.787	-112.788	-113.192	-0.0010328
					DF-MP2-F12	prodPEt3_1
													RMSD_tot	0.0911869
													RMSD_1st_row	0.0724452
													RMSD_2nd_row	0.109652
													RMSD_3rd_row	0.0917849
												completed		93
													completed_1st_row	27
													completed_2nd_row	21
													completed_3rd_row	45
													RMSD_fwd	0.0616921
													RMSD_fwd_1st_row	0.0495436
													RMSD_fwd_2nd_row	0.0516803
													RMSD_fwd_3rd_row	0.0778106
													RMSD_rev	0.0660577
													RMSD_1st_row	0.0776405
													RMSD_2nd_row	0.059769
													RMSD_3rd_row	0.0660852
													RMSD_reac	0.0990666
													RMSD_1st_row	0.0852192
													RMSD_2nd_row	0.0839405
													RMSD_3rd_row	0.121867
0
∆E#fwd	∆E#rev	∆Ereac							∆E#fwd	∆E#rev	∆Ereac
DF-MP2/ V{Q,5}Z	DF-MP2/ V{Q,5}Z	DF-MP2/ V{Q,5}Z							ΔE MP2-F12 (w/ CABS)			xi - xref ^2	xi - xref ^2	xi - xref ^2
26.4141	0	0		01_end					26.3972	0	0	0.00028539	0	0
0	11.8929	0		01_start					0	11.8349	0	0	0.00337238	0
0	0	14.5211		01_ts					0	0	14.5623	0	0	0.00169569
6.32526	0	0		02_end					6.29299	0	0	0.00104134	0	0
0	23.4064	0		02_start					0	23.4327	0	0	0.000688708	0
0	0	-17.0812		02_ts					0	0	-17.1397	0	0	0.00342377
0.883158	0	0		03_end					0.892381	0	0	8.50621e-05	0	0
0	20.9416	0		03_start					0	21.1203	0	0	0.0319223	0
0	0	-20.0585		03_ts					0	0	-20.2279	0	0	0.0287117
3.09842	0	0		04_end					3.09683	0	0	2.49889e-06	0	0
0	2.58977	0		04_start					0	2.63779	0	0	0.00230596	0
0	0	0.508649		04_ts					0	0	0.459048	0	0	0.00246027
2.2728	0	0		05_end_correct					2.19522	0	0	0.00601967	0	0
0	25.795	0		05_start					0	25.7046	0	0	0.0081645	0
0	0	-23.5222		05_ts					0	0	-23.5094	0	0	0.000163102
14.3978	0	0		06_end					14.2819	0	0	0.0134333	0	0
0	12.0854	0		06_start					0	12.1149	0	0	0.000867192	0
0	0	2.31242		06_ts					0	0	2.16707	0	0	0.0211267
23.7993	0	0		07_end					23.7865	0	0	0.000164028	0	0
0	13.9265	0		07_start					0	13.9102	0	0	0.000264636	0
0	0	9.87282		07_ts					0	0	9.87628	0	0	1.19735e-05
43.4091	0	0		08_end					43.3925	0	0	0.00027544	0	0
0	40.6246	0		08_start					0	40.6952	0	0	0.00497905	0
0	0	2.7845		08_ts					0	0	2.69734	0	0	0.00759664
30.1825	0	0		09_end					30.1545	0	0	0.000784356	0	0
0	0.0433842	0		09_start					0	0.00230296	0	0	0.00168767	0
0	0	30.1392		09_ts					0	0	30.1522	0	0	0.000170952
-4.54596	0	0		10_end_MAI					-4.69384	0	0	0.0218692	0	0
0	12.5335	0		10_start_MAI					0	12.5344	0	0	6.89289e-07	0
0	0	-17.0795		10_ts_MAI					0	0	-17.2282	0	0	0.0221154
32.8085	0	0		11_end					32.6941	0	0	0.0130865	0	0
0	86.1229	0		11_start					0	86.206	0	0	0.00691058	0
0	0	-53.3144		11_ts					0	0	-53.5119	0	0	0.0390166
5.18772	0	0		12_end					5.15872	0	0	0.000841026	0	0
0	36.3891	0		12_start					0	36.253	0	0	0.0185326	0
0	0	-31.2014		12_ts					0	0	-31.0943	0	0	0.0114777
12.4447	0	0		13_end					12.4478	0	0	9.60468e-06	0	0
0	42.8541	0		13_start					0	42.9787	0	0	0.0155293	0
0	0	-30.4093		13_ts					0	0	-30.5309	0	0	0.0147665
9.1581	0	0		14_end					9.04734	0	0	0.012267	0	0
0	13.7169	0		14_start					0	13.6804	0	0	0.00133455	0
0	0	-4.55883		14_ts					0	0	-4.63305	0	0	0.00550932
15.8646	0	0		15_end					15.8878	0	0	0.000537455	0	0
0	78.8499	0		15_start					0	78.8856	0	0	0.00127445	0
0	0	-62.9853		15_ts					0	0	-62.9978	0	0	0.000156658
34.1321	0	0		16_end					34.1783	0	0	0.00213537	0	0
0	61.303	0		16_start					0	61.1471	0	0	0.0242921	0
0	0	-27.1709		16_ts					0	0	-26.9688	0	0	0.040832
44.2868	0	0		17_end					0	0	0
0	22.2022	0		17_start					0	0	0
0	0	22.0846		17_ts					0	0	0
46.5109	0	0		18_end					0	0	0
0	23.2988	0		18_start					0	0	0
0	0	23.212		18_ts					0	0	0
32.6995	0	0		19_end					0	0	0
0	22.8205	0		19_start					0	0	0
0	0	9.87909		19_ts					0	0	0
30.4373	0	0		20_end					0	0	0
0	23.9008	0		20_start					0	0	0
0	0	6.53647		20_ts					0	0	0
7.1541	0	0		21_end					7.13902	0	0	0.000227312	0	0
0	7.15954	0		21_start					0	7.14423	0	0	0.000234581	0
0	0	-0.0054412		21_ts					0	0	-0.00520205	0	0	5.71917e-08
10.4691	0	0		22_end					10.5215	0	0	0.00274153	0	0
0	25.0158	0		22_start					0	25.0867	0	0	0.00502218	0
0	0	-14.5467		22_ts					0	0	-14.5652	0	0	0.000342538
25.2884	0	0		23_end					25.3081	0	0	0.00038829	0	0
0	14.4934	0		23_start					0	14.5516	0	0	0.00339238	0
0	0	10.795		23_ts					0	0	10.7564	0	0	0.00148526
0.0401781	0	0		24_end					0.146592	0	0	0.011324	0	0
0	15.9149	0		24_start					0	15.7995	0	0	0.0133038	0
0	0	-15.8747		24_ts					0	0	-15.6529	0	0	0.0491759
-0.975959	0	0		25_end					-0.751374	0	0	0.0504388	0	0
0	11.888	0		25_start					0	11.7684	0	0	0.0143244	0
0	0	-12.864		25_ts					0	0	-12.5197	0	0	0.118522
32.3448	0	0		26_end					32.2874	0	0	0.00329116	0	0
0	0.0493853	0		26_start					0	0.0518197	0	0	5.92634e-06	0
0	0	32.2954		26_ts					0	0	32.2356	0	0	0.0035764
15.0732	0	0		27_end					15.1091	0	0	0.00129358	0	0
0	3.72638	0		27_start					0	3.67874	0	0	0.00226912	0
0	0	11.3468		27_ts					0	0	11.4304	0	0	0.00698923
32.4957	0	0		28_end					32.4512	0	0	0.00197428	0	0
0	10.5402	0		28_start					0	10.4804	0	0	0.00357623	0
0	0	21.9555		28_ts					0	0	21.9709	0	0	0.000236198
13.5075	0	0		29_end					13.503	0	0	2.04074e-05	0	0
0	29.6474	0		29_start					0	29.6884	0	0	0.00168305	0
0	0	-16.1398		29_ts					0	0	-16.1854	0	0	0.00207411
7.71083	0	0		30_end					7.69558	0	0	0.000232412	0	0
0	13.1671	0		30_start					0	13.1052	0	0	0.0038304	0
0	0	-5.4563		30_ts					0	0	-5.40966	0	0	0.00217577
-0.97798	0	0		31_end					-0.849359	0	0	0.0165434	0	0
0	10.4296	0		31_start					0	10.4114	0	0	0.000332065	0
0	0	-11.4076		31_ts					0	0	-11.2607	0	0	0.0215631
16.0327	0	0		32_end					16.0398	0	0	5.0035e-05	0	0
0	79.634	0		32_start					0	79.5563	0	0	0.00603172	0
0	0	-63.6013		32_ts					0	0	-63.5165	0	0	0.00718047
-0.969695	0	0		33_end					-0.958615	0	0	0.000122762	0	0
0	1.91368	0		33_start					0	1.97827	0	0	0.00417196	0
0	0	-2.88338		33_ts					0	0	-2.93689	0	0	0.00286342
30.2268	0	0		34_end					30.2715	0	0	0.00199844	0	0
0	-0.872399	0		34_start					0	-0.820048	0	0	0.00274065	0
0	0	31.0992		34_ts					0	0	31.0915	0	0	5.84817e-05
19.5199	0	0		35_end_MAI					19.5069	0	0	0.000170766	0	0
0	-1.7151	0		35_start_MAI					0	-1.64735	0	0	0.00459035	0
0	0	21.235		35_ts_MAI					0	0	21.1542	0	0	0.00653185

## Sheet: MP2-F12-gem-beta-1.4
						/work/emmanous/4F12orbitalbasisforTMs_sequel/MOBH35-w-explicitly-correlated-methods/DF-MP2-F12/OBS_cc-pVDZ-F12/with-VDZ-F12-MP2Fit_and_awcvtz_pp_for_metal_as_MP2Fit														/work/emmanous/4F12orbitalbasisforTMs_sequel/MOBH35-w-explicitly-correlated-methods/DF-MP2-F12/OBS_cc-pVTZ-F12/with-VTZ-F12-MP2Fit_and_lopped_avqz_pp_mp2fit_for_metal_as_MP2Fit/														/work/emmanous/4F12orbitalbasisforTMs_sequel/MOBH35-w-explicitly-correlated-methods/DF-MP2-F12/OBS_cc-pVDZ-F12_w_default_AVn+1Z_PP_OBS_for_TM/with-VDZ-F12-MP2Fit_and_awcvtz_pp_for_metal_as_MP2Fit													/work/emmanous/4F12orbitalbasisforTMs_sequel/MOBH35-w-explicitly-correlated-methods/DF-MP2-F12/OBS_cc-pVTZ-F12_w_default_AVn+1Z_PP_OBS_for_TM/with-VTZ-F12-MP2Fit_and_lopped_avqz_pp_mp2fit_for_metal_as_MP2Fit/
							main group element	3d element	4d/5d element												main group element	3d element	4d/5d element											main group element	3d element	4d/5d element											main group element	3d element	4d/5d element
						OBS:	VDZ-F12	our VDZ-F12-wis	our VDZ-PP-F12-wis											OBS:	VTZ-F12	our VTZ-F12-wis	our VTZ-PP-F12-wis										OBS:	VDZ-F12	AVTZ	AVTZ-PP										OBS:	VTZ-F12	AVQZ	AVQZ-PP
						MP2Fit:	VDZ-F12/MP2Fit	AWCVTZ/MP2Fit	AWCVTZ-PP/MP2Fit											MP2Fit:	VTZ-F12/MP2Fit	trunc. AVQZ(-PP)/MP2Fit											MP2Fit:	VDZ-F12/MP2Fit	AWCVTZ/MP2Fit	AWCVTZ-PP/MP2Fit										MP2Fit:	VTZ-F12/MP2Fit	trunc. AVQZ(-PP)/MP2Fit
						JKFit:	def2-QZVPP/JKFit													JKFit:	def2-QZVPP/JKFit												JKFit:	def2-QZVPP/JKFit												JKFit:	def2-QZVPP/JKFit
						CABS	def2-QZVPP/JKFit									1.4				CABS	def2-QZVPP/JKFit								1.4				CABS	def2-QZVPP/JKFit								1.4				CABS	def2-QZVPP/JKFit
							OBS: VDZ-F12-wis								geminal β = 1.4						OBS: VTZ-F12-wis							geminal β = 1.4						OBS: VDZ-F12							geminal β = 1.4						DF-MP2-F12/VTZ-F12
ΔEfwd	ΔErev	ΔEreac		Central metal:	method	Species	E_HF (w/o CABS)	E_HF (w/ CABS)	E_MP2-F12 (w/ CABS)	SCF CABS Correction		ΔE HF w/o CABS	ΔE HF (w/ CABS)	ΔE MP2-F12 (w/ CABS)	ΔΕ vs. HF/ V{Q,5}Z	ΔΕ vs. DF-MP2/ V{Q,5}Z	ΔΕ vs. DF-MP2/ aV{Q,5}Z		method	Species	E_HF (w/o CABS)	E_HF (w/ CABS)	E_MP2-F12 (w/ CABS)		ΔE HF w/o CABS	ΔE HF (w/ CABS)	ΔE MP2-F12 (w/ CABS)	ΔΕ vs. HF/V{Q,5}Z	ΔΕ vs. DF-MP2/V{Q,5}Z	ΔΕ vs. DF-MP2/ aV{Q,5}Z		method	Species	E_HF (w/o CABS)	E_HF (w/ CABS)	E_MP2-F12 (w/ CABS)		ΔE HF w/o CABS	ΔE HF (w/ CABS)	ΔE MP2-F12 (w/ CABS)	ΔΕ vs. HF/V{Q,5}Z	ΔΕ vs. DF-MP2/V{Q,5}Z	ΔΕ vs. DF-MP2/ aV{Q,5}Z		method	Species	E_HF (w/o CABS)	E_HF (w/ CABS)	E_MP2-F12 (w/ CABS)
TRUE	FALSE	FALSE		sc	DF-MP2-F12	01_end	-1853.65	-1853.73	-1858.91	-0.076111	∆E#fwd	41.327	41.1722	26.4564	-0.00587298	0.0423308	#VALUE!		DF-MP2-F12	01_end	-1853.75	-1853.76	-1859.02	∆E#fwd	41.1375	41.1743	26.3895	-0.00372063	-0.0245617	#VALUE!		DF-MP2-F12	01_end	-1853.65	-1853.73	-1858.92	∆E#fwd	41.3033	41.1704	26.4685	-0.00769904	0.054447	#VALUE!		DF-MP2-F12	01_end	-1853.75	-1853.76	-1859.02
FALSE	TRUE	FALSE		sc	DF-MP2-F12	01_start	-1853.66	-1853.74	-1858.94	-0.0755311	∆E#rev	34.1199	34.329	11.8413	-0.0652584	-0.0516214	#VALUE!		DF-MP2-F12	01_start	-1853.76	-1853.77	-1859.05	∆E#rev	34.3301	34.3904	11.7854	-0.00381267	-0.107576	#VALUE!		DF-MP2-F12	01_start	-1853.66	-1853.74	-1858.94	∆E#rev	34.1274	34.3284	11.8541	-0.0658671	-0.0388606	#VALUE!		DF-MP2-F12	01_start	-1853.76	-1853.77	-1859.05
FALSE	FALSE	TRUE		sc	DF-MP2-F12	01_ts	-1853.6	-1853.67	-1858.9	-0.0757778	∆Ereac	7.20715	6.84322	14.6151	0.0593854	0.0939522	#VALUE!		DF-MP2-F12	01_ts	-1853.69	-1853.7	-1859.01	∆Ereac	6.80732	6.78392	14.6041	9.20408e-05	0.0830148	#VALUE!		DF-MP2-F12	01_ts	-1853.6	-1853.67	-1858.9	∆Ereac	7.17587	6.842	14.6144	0.058168	0.0933076	#VALUE!		DF-MP2-F12	01_ts	-1853.69	-1853.7	-1859.01
TRUE	FALSE	FALSE		sc	DF-MP2-F12	02_end	-1684.99	-1685.05	-1689.49	-0.0624232	∆E#fwd	11.1104	11.3738	6.24955	-0.0156528	-0.0757123	#VALUE!		DF-MP2-F12	02_end	-1685.07	-1685.08	-1689.58	∆E#fwd	11.3919	11.3961	6.27989	0.00664265	-0.0453722	#VALUE!		DF-MP2-F12	02_end	-1684.99	-1685.05	-1689.49	∆E#fwd	11.1117	11.3778	6.25273	-0.0117057	-0.0725264	#VALUE!		DF-MP2-F12	02_end	-1685.07	-1685.08	-1689.58
FALSE	TRUE	FALSE		sc	DF-MP2-F12	02_start	-1684.96	-1685.02	-1689.46	-0.0631996	∆E#rev	30.8112	30.5874	23.6132	0.0244529	0.206759	#VALUE!		DF-MP2-F12	02_start	-1685.04	-1685.05	-1689.55	∆E#rev	30.5406	30.5569	23.4636	-0.00605038	0.0571293	#VALUE!		DF-MP2-F12	02_start	-1684.96	-1685.02	-1689.46	∆E#rev	30.8358	30.5939	23.5392	0.0310229	0.13279	#VALUE!		DF-MP2-F12	02_start	-1685.04	-1685.05	-1689.55
FALSE	FALSE	TRUE		sc	DF-MP2-F12	02_ts	-1684.94	-1685	-1689.45	-0.0627798	∆Ereac	-19.7007	-19.2135	-17.3636	-0.0401056	-0.282471	#VALUE!		DF-MP2-F12	02_ts	-1685.02	-1685.03	-1689.54	∆Ereac	-19.1487	-19.1607	-17.1837	0.012693	-0.102501	#VALUE!		DF-MP2-F12	02_ts	-1684.94	-1685	-1689.45	∆Ereac	-19.7241	-19.2161	-17.2865	-0.0427286	-0.205317	#VALUE!		DF-MP2-F12	02_ts	-1685.02	-1685.03	-1689.54
TRUE	FALSE	FALSE		ti	DF-MP2-F12	03_end	-1267.38	-1267.41	-1269.51	-0.0299938	∆E#fwd	3.33536	3.371	0.887832	-0.000608307	0.00467347	#VALUE!		DF-MP2-F12	03_end	-1267.42	-1267.42	-1269.55	∆E#fwd	3.36877	3.37079	0.885403	-0.00082166	0.002245	#VALUE!		DF-MP2-F12	03_end	-1267.38	-1267.41	-1269.51	∆E#fwd	3.31945	3.36914	0.892199	-0.00247201	0.00904086	#VALUE!		DF-MP2-F12	03_end	-1267.42	-1267.42	-1269.55
FALSE	TRUE	FALSE		ti	DF-MP2-F12	03_start	-1267.31	-1267.35	-1269.48	-0.0302422	∆E#rev	43.7488	43.6285	21.192	-0.0338919	0.250342	#VALUE!		DF-MP2-F12	03_start	-1267.35	-1267.36	-1269.52	∆E#rev	43.577	43.6498	21.1063	-0.012613	0.164681	#VALUE!		DF-MP2-F12	03_start	-1267.32	-1267.35	-1269.48	∆E#rev	43.7397	43.6313	20.9358	-0.0311685	-0.00579603	#VALUE!		DF-MP2-F12	03_start	-1267.35	-1267.36	-1269.52
FALSE	FALSE	TRUE		ti	DF-MP2-F12	03_ts	-1267.31	-1267.34	-1269.47	-0.0301854	∆Ereac	-40.4134	-40.2575	-20.3041	0.0332836	-0.245669	#VALUE!		DF-MP2-F12	03_ts	-1267.35	-1267.35	-1269.52	∆Ereac	-40.2082	-40.279	-20.2209	0.0117914	-0.162436	#VALUE!		DF-MP2-F12	03_ts	-1267.31	-1267.34	-1269.48	∆Ereac	-40.4202	-40.2621	-20.0436	0.0286965	0.0148369	#VALUE!		DF-MP2-F12	03_ts	-1267.35	-1267.35	-1269.52
TRUE	FALSE	FALSE		ti	DF-MP2-F12	04_end	-1229.51	-1229.54	-1231.48	-0.0264629	∆E#fwd	2.21218	2.30222	3.06127	-0.00702044	-0.0371418	#VALUE!		DF-MP2-F12	04_end	-1229.55	-1229.55	-1231.52	∆E#fwd	2.3085	2.31073	3.0809	0.00149486	-0.0175195	#VALUE!		DF-MP2-F12	04_end	-1229.51	-1229.54	-1231.48	∆E#fwd	2.18501	2.30126	3.12341	-0.00798053	0.0249957	#VALUE!		DF-MP2-F12	04_end	-1229.55	-1229.55	-1231.52
FALSE	TRUE	FALSE		ti	DF-MP2-F12	04_start	-1229.48	-1229.5	-1231.48	-0.0266755	∆E#rev	23.3447	23.3013	2.95958	-0.0224007	0.369814	#VALUE!		DF-MP2-F12	04_start	-1229.51	-1229.52	-1231.52	∆E#rev	23.2343	23.3037	2.69071	-0.0199597	0.100945	#VALUE!		DF-MP2-F12	04_start	-1229.48	-1229.5	-1231.48	∆E#rev	23.3326	23.3027	2.78626	-0.0210077	0.196497	#VALUE!		DF-MP2-F12	04_start	-1229.51	-1229.52	-1231.52
FALSE	FALSE	TRUE		ti	DF-MP2-F12	04_ts	-1229.47	-1229.5	-1231.47	-0.0265321	∆Ereac	-21.1325	-20.9991	0.101694	0.0153803	-0.406955	#VALUE!		DF-MP2-F12	04_ts	-1229.51	-1229.51	-1231.52	∆Ereac	-20.9258	-20.993	0.390185	0.0214546	-0.118464	#VALUE!		DF-MP2-F12	04_ts	-1229.48	-1229.5	-1231.48	∆Ereac	-21.1476	-21.0014	0.337148	0.0130271	-0.171501	#VALUE!		DF-MP2-F12	04_ts	-1229.51	-1229.51	-1231.52
TRUE	FALSE	FALSE		mn	PNO-LMP2-F12	05_end_correct	-2739.31	-2739.38	-2744.54	-0.0657601	∆E#fwd	9.17771	9.18413	2.25003	-0.0163394	-0.0227735	#VALUE!		DF-MP2-F12	05_end_correct	-2739.4	-2739.41	-2744.61	∆E#fwd	9.19776	9.20039	2.15763	-8.06574e-05	-0.115168	#VALUE!		DF-MP2-F12	05_end_correct	-2739.31	-2739.38	-2744.5	∆E#fwd	9.19628	9.18272	2.14398	-0.0177513	-0.128818	#VALUE!		DF-MP2-F12	05_end_correct	-2739.4	-2739.41	-2744.61
FALSE	TRUE	FALSE		mn	PNO-LMP2-F12	05_start	-2739.29	-2739.36	-2744.5	-0.0663261	∆E#rev	22.1398	21.791	25.6658	0.0139625	-0.129182	#VALUE!		DF-MP2-F12	05_start	-2739.38	-2739.39	-2744.57	∆E#rev	21.7213	21.7716	25.6451	-0.00535856	-0.149883	#VALUE!		DF-MP2-F12	05_start	-2739.29	-2739.36	-2744.46	∆E#rev	22.0306	21.7741	25.7648	-0.00292383	-0.0301454	#VALUE!		DF-MP2-F12	05_start	-2739.38	-2739.39	-2744.57
FALSE	FALSE	TRUE		mn	PNO-LMP2-F12	05_ts	-2739.28	-2739.34	-2744.5	-0.0663159	∆Ereac	-12.962	-12.6068	-23.4158	-0.0303019	0.106408	#VALUE!		DF-MP2-F12	05_ts	-2739.37	-2739.38	-2744.57	∆Ereac	-12.5236	-12.5713	-23.4875	0.00527791	0.0347152	#VALUE!		DF-MP2-F12	05_ts	-2739.28	-2739.34	-2744.46	∆Ereac	-12.8343	-12.5914	-23.6208	-0.0148275	-0.0986729	#VALUE!		DF-MP2-F12	05_ts	-2739.37	-2739.38	-2744.57
TRUE	FALSE	FALSE		fe	DF-MP2-F12	06_end	-2592.93	-2592.99	-2596.61	-0.051903	∆E#fwd	22.363	22.7423	13.9767	-0.103233	-0.421179	#VALUE!		DF-MP2-F12	06_end	-2593.01	-2593.01	-2596.7	∆E#fwd	22.7505	22.8329	14.2472	-0.0125453	-0.150685	#VALUE!		DF-MP2-F12	06_end	-2592.94	-2592.99	-2596.62	∆E#fwd	22.3684	22.7324	13.9882	-0.11311	-0.409674	#VALUE!		DF-MP2-F12	06_end	-2593.01	-2593.01	-2596.7
FALSE	TRUE	FALSE		fe	DF-MP2-F12	06_start	-2592.94	-2592.99	-2596.61	-0.052615	∆E#rev	19.5673	19.4997	12.3306	0.00539421	0.245211	#VALUE!		DF-MP2-F12	06_start	-2593.01	-2593.02	-2596.7	∆E#rev	19.4825	19.4955	12.0964	0.00119617	0.0110244	#VALUE!		DF-MP2-F12	06_start	-2592.94	-2592.99	-2596.62	∆E#rev	19.566	19.4969	12.3436	0.00260806	0.25822	#VALUE!		DF-MP2-F12	06_start	-2593.01	-2593.02	-2596.7
FALSE	FALSE	TRUE		fe	DF-MP2-F12	06_ts	-2592.9	-2592.96	-2596.59	-0.0520107	∆Ereac	2.79576	3.24261	1.64603	-0.108627	-0.66639	#VALUE!		DF-MP2-F12	06_ts	-2592.98	-2592.98	-2596.68	∆Ereac	3.268	3.33749	2.15071	-0.0137414	-0.16171	#VALUE!		DF-MP2-F12	06_ts	-2592.91	-2592.96	-2596.6	∆Ereac	2.8024	3.23551	1.64452	-0.115718	-0.667893	#VALUE!		DF-MP2-F12	06_ts	-2592.98	-2592.98	-2596.68
TRUE	FALSE	FALSE		fe	DF-MP2-F12	07_end	-2592.92	-2592.98	-2596.59	-0.0524557	∆E#fwd	43.9919	43.741	23.9253	0.00387577	0.125979	#VALUE!		DF-MP2-F12	07_end	-2593	-2593	-2596.68	∆E#fwd	43.7542	43.7339	23.7886	-0.00318998	-0.0106926	#VALUE!		DF-MP2-F12	07_end	-2592.93	-2592.98	-2596.6	∆E#fwd	43.957	43.7465	23.9289	0.00943551	0.129582	#VALUE!		DF-MP2-F12	07_end	-2593	-2593	-2596.68
FALSE	TRUE	FALSE		fe	DF-MP2-F12	07_start	-2592.93	-2592.99	-2596.61	-0.051903	∆E#rev	36.6775	36.7734	13.6325	0.00933496	-0.294003	#VALUE!		DF-MP2-F12	07_start	-2593.01	-2593.01	-2596.7	∆E#rev	36.7467	36.7609	13.8334	-0.00320268	-0.0930748	#VALUE!		DF-MP2-F12	07_start	-2592.94	-2592.99	-2596.62	∆E#rev	36.712	36.7702	13.6219	0.00611583	-0.304623	#VALUE!		DF-MP2-F12	07_start	-2593.01	-2593.01	-2596.7
FALSE	FALSE	TRUE		fe	DF-MP2-F12	07_ts	-2592.86	-2592.92	-2596.57	-0.0523029	∆Ereac	7.31439	6.96756	10.2928	-0.00545918	0.419982	#VALUE!		DF-MP2-F12	07_ts	-2592.94	-2592.94	-2596.66	∆Ereac	7.00756	6.97303	9.9552	1.2699e-05	0.0823821	#VALUE!		DF-MP2-F12	07_ts	-2592.87	-2592.92	-2596.58	∆Ereac	7.24493	6.97634	10.307	0.00331967	0.434205	#VALUE!		DF-MP2-F12	07_ts	-2592.94	-2592.94	-2596.66
TRUE	FALSE	FALSE		fe	DF-MP2-F12	08_end	-2618.23	-2618.33	-2624.94	-0.100974	∆E#fwd	18.7278	18.7594	43.9188	0.0236136	0.509715	#VALUE!		DF-MP2-F12	08_end	-2618.36	-2618.37	-2625.08	∆E#fwd	18.7632	18.7509	43.4819	0.0150418	0.0727798	#VALUE!		DF-MP2-F12	08_end	-2618.23	-2618.33	-2624.95	∆E#fwd	18.706	18.7459	43.913	0.0100343	0.503874	#VALUE!		DF-MP2-F12	08_end	-2618.36	-2618.37	-2625.08
FALSE	TRUE	FALSE		fe	DF-MP2-F12	08_start	-2618.23	-2618.33	-2624.95	-0.101574	∆E#rev	18.8221	18.4773	40.6004	0.0879945	-0.0242481	#VALUE!		DF-MP2-F12	08_start	-2618.36	-2618.37	-2625.08	∆E#rev	18.405	18.3924	40.7188	0.00311125	0.0942132	#VALUE!		DF-MP2-F12	08_start	-2618.23	-2618.33	-2624.95	∆E#rev	18.831	18.4399	40.634	0.0505635	0.00943409	#VALUE!		DF-MP2-F12	08_start	-2618.36	-2618.37	-2625.08
FALSE	FALSE	TRUE		fe	DF-MP2-F12	08_ts	-2618.2	-2618.3	-2624.88	-0.101524	∆Ereac	-0.0942896	0.282141	3.31846	-0.0643809	0.533963	#VALUE!		DF-MP2-F12	08_ts	-2618.33	-2618.34	-2625.01	∆Ereac	0.358208	0.358452	2.76307	0.0119306	-0.0214334	#VALUE!		DF-MP2-F12	08_ts	-2618.2	-2618.3	-2624.88	∆Ereac	-0.124975	0.305992	3.27894	-0.0405292	0.49444	#VALUE!		DF-MP2-F12	08_ts	-2618.33	-2618.34	-2625.02
TRUE	FALSE	FALSE		fe	DF-MP2-F12	09_end	-2618.15	-2618.25	-2624.89	-0.0989835	∆E#fwd	45.4716	46.4894	30.0974	-0.153719	-0.0851348	#VALUE!		DF-MP2-F12	09_end	-2618.28	-2618.29	-2625.03	∆E#fwd	46.5502	46.6135	30.1754	-0.0295917	-0.00718559	#VALUE!		DF-MP2-F12	09_end	-2618.15	-2618.25	-2624.9	∆E#fwd	45.5844	46.5264	30.1883	-0.116728	0.00579985	#VALUE!		DF-MP2-F12	09_end	-2618.28	-2618.29	-2625.03
FALSE	TRUE	FALSE		fe	DF-MP2-F12	09_start	-2618.23	-2618.33	-2624.94	-0.100974	∆E#rev	-6.59907	-6.83047	-0.0297314	0.0633886	-0.0731156	#VALUE!		DF-MP2-F12	09_start	-2618.36	-2618.37	-2625.08	∆E#rev	-6.88458	-6.88397	-0.0291478	0.0098871	-0.072532	#VALUE!		DF-MP2-F12	09_start	-2618.23	-2618.33	-2624.95	∆E#rev	-6.75355	-6.85093	-0.17018	0.0429318	-0.213564	#VALUE!		DF-MP2-F12	09_start	-2618.36	-2618.37	-2625.08
FALSE	FALSE	TRUE		fe	DF-MP2-F12	09_ts	-2618.16	-2618.26	-2624.89	-0.0993522	∆Ereac	52.0707	53.3199	30.1271	-0.217108	-0.0120192	#VALUE!		DF-MP2-F12	09_ts	-2618.29	-2618.3	-2625.03	∆Ereac	53.4348	53.4975	30.2045	-0.0394788	0.0653464	#VALUE!		DF-MP2-F12	09_ts	-2618.16	-2618.26	-2624.9	∆Ereac	52.338	53.3773	30.3585	-0.159659	0.219364	#VALUE!		DF-MP2-F12	09_ts	-2618.29	-2618.3	-2625.03
TRUE	FALSE	FALSE		nb	DF-MP2-F12	10_end_MAI	-1025.12	-1025.17	-1029.32	-0.0544726	∆E#fwd	-10.7029	-10.0163	-4.82582	-0.0113479	-0.27986	#VALUE!		DF-MP2-F12	10_end_MAI	-1025.19	-1025.2	-1029.41	∆E#fwd	-9.93481	-9.99159	-4.64091	0.0133762	-0.0949537	#VALUE!		DF-MP2-F12	10_end_MAI	-1025.12	-1025.17	-1029.32	∆E#fwd	-10.7678	-10.0246	-4.77201	-0.0196029	-0.226051	#VALUE!		DF-MP2-F12	10_end_MAI	-1025.19	-1025.2	-1029.41
FALSE	TRUE	FALSE		nb	DF-MP2-F12	10_start_MAI	-1137.84	-1137.91	-1142.47	-0.0639246	∆E#rev	20.6887	20.4847	12.5728	0.0913674	0.0393028	#VALUE!		DF-MP2-F12	10_start_MAI	-1137.93	-1137.94	-1142.57	∆E#rev	20.3619	20.4255	12.5602	0.0321625	0.0266899	#VALUE!		DF-MP2-F12	10_start_MAI	-1137.85	-1137.91	-1142.48	∆E#rev	20.325	20.4516	12.8469	0.058329	0.313409	#VALUE!		DF-MP2-F12	10_start_MAI	-1137.93	-1137.94	-1142.57
FALSE	FALSE	TRUE		nb	DF-MP2-F12	10_ts_MAI	-1137.86	-1137.92	-1142.48	-0.0628305	∆Ereac	-31.3916	-30.501	-17.3986	-0.102715	-0.319163	#VALUE!		DF-MP2-F12	10_ts_MAI	-1137.94	-1137.95	-1142.58	∆Ereac	-30.2967	-30.417	-17.2011	-0.0187864	-0.121644	#VALUE!		DF-MP2-F12	10_ts_MAI	-1137.86	-1137.92	-1142.48	∆Ereac	-31.0928	-30.4762	-17.6189	-0.0779319	-0.53946	#VALUE!		DF-MP2-F12	10_ts_MAI	-1137.94	-1137.95	-1142.58
TRUE	FALSE	FALSE		nb	DF-MP2-F12	11_end	-1242.8	-1242.89	-1248.34	-0.0931294	∆E#fwd	22.8209	23.3662	32.5359	0.0952411	-0.272566	#VALUE!		DF-MP2-F12	11_end	-1242.91	-1242.92	-1248.45	∆E#fwd	23.2514	23.2788	32.8192	0.00784154	0.0106788	#VALUE!		DF-MP2-F12	11_end	-1242.8	-1242.89	-1248.34	∆E#fwd	22.6656	23.339	32.8809	0.0680134	0.072448	#VALUE!		DF-MP2-F12	11_end	-1242.91	-1242.92	-1248.45
FALSE	TRUE	FALSE		nb	DF-MP2-F12	11_start	-1242.68	-1242.77	-1248.25	-0.0932637	∆E#rev	95.4485	95.9096	86.6955	-0.00349211	0.57265	#VALUE!		DF-MP2-F12	11_start	-1242.8	-1242.81	-1248.37	∆E#rev	95.9046	95.9345	86.2443	0.0214075	0.121439	#VALUE!		DF-MP2-F12	11_start	-1242.68	-1242.77	-1248.25	∆E#rev	96.1077	95.9829	86.445	0.0697696	0.322119	#VALUE!		DF-MP2-F12	11_start	-1242.8	-1242.81	-1248.37
FALSE	FALSE	TRUE		nb	DF-MP2-F12	11_ts	-1242.64	-1242.74	-1248.2	-0.0923946	∆Ereac	-72.6277	-72.5434	-54.1596	0.0987332	-0.845217	#VALUE!		DF-MP2-F12	11_ts	-1242.76	-1242.77	-1248.31	∆Ereac	-72.6532	-72.6557	-53.4252	-0.0135659	-0.110761	#VALUE!		DF-MP2-F12	11_ts	-1242.65	-1242.74	-1248.2	∆Ereac	-73.4421	-72.6439	-53.5641	-0.0017562	-0.249671	#VALUE!		DF-MP2-F12	11_ts	-1242.76	-1242.77	-1248.31
TRUE	FALSE	FALSE		mo	DF-MP2-F12	12_end	-1793.64	-1793.71	-1798.03	-0.0646479	∆E#fwd	4.49981	4.57215	5.31094	0.0062502	0.123221	#VALUE!		DF-MP2-F12	12_end	-1793.73	-1793.74	-1798.14	∆E#fwd	4.57325	4.57018	5.12873	0.0042861	-0.0589891	#VALUE!		DF-MP2-F12	12_end	-1793.65	-1793.71	-1798.04	∆E#fwd	4.53491	4.57709	5.36138	0.011195	0.173666	#VALUE!		DF-MP2-F12	12_end	-1793.73	-1793.74	-1798.14
FALSE	TRUE	FALSE		mo	DF-MP2-F12	12_start	-1793.58	-1793.65	-1797.98	-0.0651382	∆E#rev	41.8679	41.6326	36.4933	-0.0303019	0.104158	#VALUE!		DF-MP2-F12	12_start	-1793.67	-1793.68	-1798.09	∆E#rev	41.6768	41.6508	36.1011	-0.0120539	-0.287986	#VALUE!		DF-MP2-F12	12_start	-1793.59	-1793.65	-1797.99	∆E#rev	42.1177	41.6574	36.4429	-0.00543369	0.0537429	#VALUE!		DF-MP2-F12	12_start	-1793.67	-1793.68	-1798.09
FALSE	FALSE	TRUE		mo	DF-MP2-F12	12_ts	-1793.58	-1793.64	-1797.97	-0.0650229	∆Ereac	-37.3681	-37.0604	-31.1823	0.0365521	0.0190632	#VALUE!		DF-MP2-F12	12_ts	-1793.66	-1793.67	-1798.08	∆Ereac	-37.1035	-37.0806	-30.9724	0.01634	0.228997	#VALUE!		DF-MP2-F12	12_ts	-1793.58	-1793.64	-1797.98	∆Ereac	-37.5828	-37.0803	-31.0815	0.0166287	0.119923	#VALUE!		DF-MP2-F12	12_ts	-1793.66	-1793.67	-1798.08
TRUE	FALSE	FALSE		ru	DF-MP2-F12	13_end	-1676.87	-1676.94	-1681.81	-0.0757772	∆E#fwd	47.8047	47.9291	12.6412	-0.0714772	0.19651	#VALUE!		DF-MP2-F12	13_end	-1676.97	-1676.98	-1681.93	∆E#fwd	47.9425	47.9637	12.3265	-0.0369266	-0.118242	#VALUE!		DF-MP2-F12	13_end	-1676.87	-1676.95	-1681.82	∆E#fwd	47.7311	47.8799	12.2942	-0.120699	-0.150505	#VALUE!		DF-MP2-F12	13_end	-1676.97	-1676.98	-1681.93
FALSE	TRUE	FALSE		ru	DF-MP2-F12	13_start	-1676.83	-1676.91	-1681.76	-0.0756735	∆E#rev	72.6248	72.8143	43.5364	-0.0521357	0.682366	#VALUE!		DF-MP2-F12	13_start	-1676.93	-1676.94	-1681.88	∆E#rev	72.7416	72.8475	42.9471	-0.0189091	0.0930151	#VALUE!		DF-MP2-F12	13_start	-1676.83	-1676.91	-1681.78	∆E#rev	72.8161	72.8261	43.3225	-0.0402883	0.468448	#VALUE!		DF-MP2-F12	13_start	-1676.93	-1676.94	-1681.89
FALSE	FALSE	TRUE		ru	DF-MP2-F12	13_ts	-1676.75	-1676.83	-1681.74	-0.0754752	∆Ereac	-24.8201	-24.8852	-30.8952	-0.0193415	-0.485856	#VALUE!		DF-MP2-F12	13_ts	-1676.85	-1676.86	-1681.86	∆Ereac	-24.7991	-24.8838	-30.6206	-0.0180175	-0.211257	#VALUE!		DF-MP2-F12	13_ts	-1676.76	-1676.83	-1681.76	∆Ereac	-25.085	-24.9462	-31.0283	-0.0804107	-0.618953	#VALUE!		DF-MP2-F12	13_ts	-1676.85	-1676.86	-1681.87
TRUE	FALSE	FALSE		ru	DF-MP2-F12	14_end	-1160.09	-1160.14	-1163.96	-0.0558006	∆E#fwd	16.0758	16.5373	8.98849	-0.0906643	-0.16961	#VALUE!		DF-MP2-F12	14_end	-1160.16	-1160.17	-1164.05	∆E#fwd	16.5073	16.6197	9.0141	-0.00827859	-0.143995	#VALUE!		DF-MP2-F12	14_end	-1160.09	-1160.15	-1163.97	∆E#fwd	15.8809	16.5178	8.97763	-0.110161	-0.18047	#VALUE!		DF-MP2-F12	14_end	-1160.16	-1160.17	-1164.06
FALSE	TRUE	FALSE		ru	DF-MP2-F12	14_start	-1160.08	-1160.14	-1163.95	-0.0562568	∆E#rev	21.7778	21.9531	13.8282	-0.0200225	0.111266	#VALUE!		DF-MP2-F12	14_start	-1160.15	-1160.16	-1164.05	∆E#rev	21.9902	21.9805	13.6579	0.00742479	-0.0590591	#VALUE!		DF-MP2-F12	14_start	-1160.08	-1160.14	-1163.96	∆E#rev	22.0345	21.9752	13.9643	0.00212861	0.247352	#VALUE!		DF-MP2-F12	14_start	-1160.15	-1160.16	-1164.05
FALSE	FALSE	TRUE		ru	DF-MP2-F12	14_ts	-1160.05	-1160.11	-1163.94	-0.0555213	∆Ereac	-5.702	-5.41575	-4.8397	-0.0706418	-0.280876	#VALUE!		DF-MP2-F12	14_ts	-1160.13	-1160.14	-1164.03	∆Ereac	-5.48284	-5.36081	-4.64376	-0.0157034	-0.0849364	#VALUE!		DF-MP2-F12	14_ts	-1160.06	-1160.11	-1163.95	∆Ereac	-6.15359	-5.45739	-4.98665	-0.11229	-0.427822	#VALUE!		DF-MP2-F12	14_ts	-1160.13	-1160.14	-1164.03
TRUE	FALSE	FALSE		rh	DF-MP2-F12	15_end	-986.65	-986.676	-988.463	-0.0260519	∆E#fwd	29.6835	28.7545	15.2236	0.0730656	-0.640986	-0.646501		DF-MP2-F12	15_end	-986.684	-986.687	-988.519	∆E#fwd	28.6894	28.6691	15.9178	-0.012351	0.0532345	0.0477189		DF-MP2-F12	15_end	-986.654	-986.677	-988.475	∆E#fwd	29.0414	28.7089	15.7833	0.0274143	-0.08133	-0.0868456		DF-MP2-F12	15_end	-986.684	-986.687	-988.521
FALSE	TRUE	FALSE		rh	DF-MP2-F12	15_start	-986.551	-986.574	-988.362	-0.0230809	∆E#rev	91.9004	92.8358	78.2395	0.0606879	-0.610359	-0.657721		DF-MP2-F12	15_start	-986.582	-986.585	-988.419	∆E#rev	92.8404	92.8346	78.9929	0.059527	0.143047	0.0956856		DF-MP2-F12	15_start	-986.553	-986.574	-988.375	∆E#rev	92.8086	92.8769	78.8876	0.101809	0.0377219	-0.00964		DF-MP2-F12	15_start	-986.582	-986.585	-988.421
FALSE	FALSE	TRUE		rh	DF-MP2-F12	15_ts	-986.504	-986.528	-988.338	-0.0245613	∆Ereac	-62.2169	-64.0813	-63.0159	0.0123777	-0.0306262	0.01122		DF-MP2-F12	15_ts	-986.536	-986.539	-988.393	∆Ereac	-64.151	-64.1655	-63.0751	-0.071878	-0.0898129	-0.0479667		DF-MP2-F12	15_ts	-986.506	-986.529	-988.349	∆Ereac	-63.7672	-64.168	-63.1043	-0.0743944	-0.119052	-0.0772056		DF-MP2-F12	15_ts	-986.536	-986.539	-988.395
TRUE	FALSE	FALSE		pd	DF-MP2-F12	16_end	-511.124	-511.154	-513.44	-0.0305084	∆E#fwd	31.0576	30.8914	34.3275	-0.00586533	0.195407	0.192866		DF-MP2-F12	16_end	-511.161	-511.165	-513.497	∆E#fwd	30.8957	30.8958	34.2196	-0.00138491	0.0875441	0.0850038		DF-MP2-F12	16_end	-511.126	-511.154	-513.45	∆E#fwd	30.8747	30.8914	34.2665	-0.00579003	0.134475	0.131935		DF-MP2-F12	16_end	-511.162	-511.165	-513.498
FALSE	TRUE	FALSE		pd	DF-MP2-F12	16_start	-511.077	-511.107	-513.397	-0.0307998	∆E#rev	60.6239	60.2748	61.1011	0.0731406	-0.201918	-0.0359944		DF-MP2-F12	16_start	-511.115	-511.118	-513.454	∆E#rev	60.2898	60.229	61.2422	0.0272947	-0.060735	0.105189		DF-MP2-F12	16_start	-511.079	-511.108	-513.407	∆E#rev	60.2578	60.2514	61.1391	0.0497407	-0.16391	0.00201376		DF-MP2-F12	16_start	-511.115	-511.119	-513.454
FALSE	FALSE	TRUE		pd	DF-MP2-F12	16_ts	-511.027	-511.058	-513.342	-0.0310647	∆Ereac	-29.5663	-29.3834	-26.7736	-0.0790059	0.397325	0.228861		DF-MP2-F12	16_ts	-511.065	-511.069	-513.399	∆Ereac	-29.3941	-29.3331	-27.0226	-0.0286796	0.148279	-0.0201852		DF-MP2-F12	16_ts	-511.03	-511.058	-513.353	∆Ereac	-29.3831	-29.36	-26.8725	-0.0555308	0.298386	0.129921		DF-MP2-F12	16_ts	-511.066	-511.069	-513.4
TRUE	FALSE	FALSE		pd	DF-MP2-F12	17_end	-2248.43	-2248.51	-2254.37	-0.0823483	∆E#fwd	3.91329	4.40793	45.1816	0.0318583	0.894787	#VALUE!			17_end										#VALUE!		DF-MP2-F12	17_end	-2248.43	-2248.52	-2254.38	∆E#fwd	3.48764	4.36058	45.8081	-0.0154935	1.52129	#VALUE!			17_end
FALSE	TRUE	FALSE		pd	DF-MP2-F12	17_start	-2825.08	-2825.18	-2832.53	-0.099286	∆E#rev	80.1302	81.347	20.867	-0.222203	-1.33519	#VALUE!			17_start										#VALUE!		DF-MP2-F12	17_start	-2825.08	-2825.18	-2832.54	∆E#rev	80.7519	81.3787	21.4646	-0.190444	-0.737649	#VALUE!			17_start
FALSE	FALSE	TRUE		pd	DF-MP2-F12	17_ts	-2825.07	-2825.17	-2832.46	-0.0984977	∆Ereac	-76.2169	-76.939	24.3146	0.254061	2.22998	#VALUE!			17_ts										#VALUE!		DF-MP2-F12	17_ts	-2825.08	-2825.17	-2832.47	∆Ereac	-77.2643	-77.0182	24.3435	0.174951	2.25894	#VALUE!			17_ts
TRUE	FALSE	FALSE		pd	DF-MP2-F12	18_end	-2127.59	-2127.67	-2133.5	-0.0824003	∆E#fwd	8.60103	9.14476	46.6917	0.210278	0.180826	#VALUE!			18_end										#VALUE!		DF-MP2-F12	18_end	-2127.59	-2127.67	-2133.51	∆E#fwd	8.20919	9.09992	47.162	0.165429	0.651164	#VALUE!			18_end
FALSE	TRUE	FALSE		pd	DF-MP2-F12	18_start	-2704.24	-2704.34	-2711.66	-0.0992392	∆E#rev	82.0515	83.3793	22.3152	-0.208686	-0.983646	#VALUE!			18_start										#VALUE!		DF-MP2-F12	18_start	-2704.24	-2704.34	-2711.67	∆E#rev	82.7202	83.4198	23.2	-0.168193	-0.0987886	#VALUE!			18_start
FALSE	FALSE	TRUE		pd	DF-MP2-F12	18_ts	-2704.22	-2704.32	-2711.59	-0.0983727	∆Ereac	-73.4504	-74.2345	24.3765	0.418964	1.16447	#VALUE!			18_ts										#VALUE!		DF-MP2-F12	18_ts	-2704.23	-2704.32	-2711.6	∆Ereac	-74.5111	-74.3198	23.962	0.333622	0.749952	#VALUE!			18_ts
TRUE	FALSE	FALSE		pd	DF-MP2-F12	19_end	-2247.23	-2247.31	-2253.13	-0.0832389	∆E#fwd	1.05019	1.86525	32.7621	-0.134363	0.062594	#VALUE!			19_end										#VALUE!		DF-MP2-F12	19_end	-2247.23	-2247.31	-2253.15	∆E#fwd	0.675225	1.82676	33.5975	-0.172855	0.897991	#VALUE!			19_end
FALSE	TRUE	FALSE		pd	DF-MP2-F12	19_start	-2823.87	-2823.97	-2831.27	-0.100679	∆E#rev	80.5862	81.8079	21.3422	-0.219189	-1.47828	#VALUE!			19_start										#VALUE!		DF-MP2-F12	19_start	-2823.87	-2823.97	-2831.29	∆E#rev	81.2135	81.8399	21.9092	-0.187142	-0.911269	#VALUE!			19_start
FALSE	FALSE	TRUE		pd	DF-MP2-F12	19_ts	-2823.87	-2823.97	-2831.22	-0.0993805	∆Ereac	-79.536	-79.9426	11.42	0.0848253	1.54087	#VALUE!			19_ts										#VALUE!		DF-MP2-F12	19_ts	-2823.87	-2823.97	-2831.23	∆Ereac	-80.5383	-80.0132	11.6883	0.014287	1.80926	#VALUE!			19_ts
TRUE	FALSE	FALSE		pd	DF-MP2-F12	20_end	-2126.38	-2126.46	-2132.26	-0.0832823	∆E#fwd	3.41303	4.40234	29.2743	0.0692261	-1.16301	#VALUE!			20_end										#VALUE!		DF-MP2-F12	20_end	-2126.38	-2126.46	-2132.28	∆E#fwd	3.10249	4.32828	30.2273	-0.00483793	-0.210042	#VALUE!			20_end
FALSE	TRUE	FALSE		pd	DF-MP2-F12	20_start	-2703.02	-2703.12	-2710.39	-0.100812	∆E#rev	82.8604	84.2004	22.3766	-0.205766	-1.52425	#VALUE!			20_start										#VALUE!		DF-MP2-F12	20_start	-2703.02	-2703.12	-2710.41	∆E#rev	83.5385	84.2418	23.592	-0.164312	-0.308835	#VALUE!			20_start
FALSE	FALSE	TRUE		pd	DF-MP2-F12	20_ts	-2703.02	-2703.12	-2710.35	-0.0992352	∆Ereac	-79.4473	-79.798	6.89771	0.274993	0.361242	#VALUE!			20_ts										#VALUE!		DF-MP2-F12	20_ts	-2703.02	-2703.12	-2710.36	∆Ereac	-80.436	-79.9136	6.63526	0.159474	0.0987922	#VALUE!			20_ts
TRUE	FALSE	FALSE		ta	DF-MP2-F12	21_end	-708.279	-708.325	-711.618	-0.0465959	∆E#fwd	16.2687	16.3757	7.15336	-0.0201807	-0.000744562	#VALUE!		DF-MP2-F12	21_end	-708.34	-708.347	-711.689	∆E#fwd	16.3795	16.3941	7.11994	-0.00183227	-0.0341657	#VALUE!		DF-MP2-F12	21_end	-708.284	-708.326	-711.623	∆E#fwd	16.3667	16.3836	7.08367	-0.0122489	-0.0704358	#VALUE!		DF-MP2-F12	21_end	-708.341	-708.347	-711.69
FALSE	TRUE	FALSE		ta	DF-MP2-F12	21_start	-708.279	-708.325	-711.618	-0.0465958	∆E#rev	16.269	16.376	7.15878	-0.0202164	-0.000764082	#VALUE!		DF-MP2-F12	21_start	-708.34	-708.347	-711.689	∆E#rev	16.3798	16.3944	7.12535	-0.00184293	-0.0341978	#VALUE!		DF-MP2-F12	21_start	-708.284	-708.326	-711.623	∆E#rev	16.367	16.384	7.08915	-0.0122784	-0.0703925	#VALUE!		DF-MP2-F12	21_start	-708.341	-708.347	-711.69
FALSE	FALSE	TRUE		ta	DF-MP2-F12	21_ts	-708.253	-708.299	-711.607	-0.0464253	∆Ereac	-0.000276104	-0.00030748	-0.00542168	3.57531e-05	1.95196e-05	#VALUE!		DF-MP2-F12	21_ts	-708.314	-708.321	-711.677	∆Ereac	-0.000301205	-0.00033258	-0.00540913	1.06527e-05	3.20698e-05	#VALUE!		DF-MP2-F12	21_ts	-708.258	-708.3	-711.611	∆Ereac	-0.000276104	-0.000313755	-0.00548443	2.9478e-05	-4.32313e-05	#VALUE!		DF-MP2-F12	21_ts	-708.315	-708.321	-711.678
TRUE	FALSE	FALSE		ta	DF-MP2-F12	22_end	-957.426	-957.49	-961.945	-0.0636565	∆E#fwd	28.8627	28.8803	10.4791	0.00804875	0.00996504	#VALUE!		DF-MP2-F12	22_end	-957.51	-957.519	-962.039	∆E#fwd	28.8571	28.8669	10.4977	-0.00530465	0.0285519	#VALUE!		DF-MP2-F12	22_end	-957.432	-957.49	-961.949	∆E#fwd	28.6721	28.8638	10.6067	-0.00837317	0.1376	#VALUE!		DF-MP2-F12	22_end	-957.51	-957.519	-962.04
FALSE	TRUE	FALSE		ta	DF-MP2-F12	22_start	-957.396	-957.46	-961.922	-0.063844	∆E#rev	47.4287	47.3286	25.1653	-0.033821	0.149532	#VALUE!		DF-MP2-F12	22_start	-957.48	-957.49	-962.016	∆E#rev	47.256	47.339	25.0701	-0.0234106	0.054276	#VALUE!		DF-MP2-F12	22_start	-957.402	-957.461	-961.926	∆E#rev	47.5921	47.3495	25.0869	-0.0129061	0.0710807	#VALUE!		DF-MP2-F12	22_start	-957.481	-957.49	-962.017
FALSE	FALSE	TRUE		ta	DF-MP2-F12	22_ts	-957.35	-957.414	-961.905	-0.063816	∆Ereac	-18.566	-18.4484	-14.6863	0.0418697	-0.139567	#VALUE!		DF-MP2-F12	22_ts	-957.434	-957.444	-961.999	∆Ereac	-18.3989	-18.4721	-14.5724	0.0181059	-0.0257241	#VALUE!		DF-MP2-F12	22_ts	-957.356	-957.415	-961.909	∆Ereac	-18.92	-18.4857	-14.4802	0.00453291	0.0665198	#VALUE!		DF-MP2-F12	22_ts	-957.435	-957.444	-962
TRUE	FALSE	FALSE		w	DF-MP2-F12	23_end	-1008.34	-1008.41	-1013.17	-0.0683066	∆E#fwd	44.8082	45.1968	25.6786	-0.0426689	0.390262	#VALUE!		DF-MP2-F12	23_end	-1008.43	-1008.44	-1013.27	∆E#fwd	45.2508	45.2311	25.2732	-0.00836928	-0.015128	#VALUE!		DF-MP2-F12	23_end	-1008.35	-1008.41	-1013.18	∆E#fwd	44.7956	45.1929	25.4329	-0.0465721	0.14451	#VALUE!		DF-MP2-F12	23_end	-1008.43	-1008.44	-1013.27
FALSE	TRUE	FALSE		w	DF-MP2-F12	23_start	-1008.36	-1008.43	-1013.18	-0.0683905	∆E#rev	33.3819	33.7178	14.8411	-0.0294688	0.347733	#VALUE!		DF-MP2-F12	23_start	-1008.45	-1008.46	-1013.28	∆E#rev	33.7383	33.742	14.556	-0.00529086	0.0625802	#VALUE!		DF-MP2-F12	23_start	-1008.36	-1008.43	-1013.19	∆E#rev	33.325	33.7136	14.654	-0.033717	0.160572	#VALUE!		DF-MP2-F12	23_start	-1008.45	-1008.46	-1013.29
FALSE	FALSE	TRUE		w	DF-MP2-F12	23_ts	-1008.29	-1008.36	-1013.14	-0.0677713	∆Ereac	11.4263	11.4789	10.8375	-0.0132001	0.0425289	#VALUE!		DF-MP2-F12	23_ts	-1008.38	-1008.39	-1013.24	∆Ereac	11.5125	11.4891	10.7173	-0.00307842	-0.0777082	#VALUE!		DF-MP2-F12	23_ts	-1008.29	-1008.36	-1013.15	∆Ereac	11.4706	11.4793	10.7789	-0.012855	-0.0160616	#VALUE!		DF-MP2-F12	23_ts	-1008.38	-1008.39	-1013.25
TRUE	FALSE	FALSE		re	PNO-LMP2-F12	24_end	-2257.6	-2257.71	-2265.42	-0.110187	∆E#fwd	12.4627	13.0765	0.206953	-0.0553162	0.166775	#VALUE!		PNO-LMP2-F12	24_end	-2257.74	-2257.76	-2265.58	∆E#fwd	13.1319	13.1288	0.0797251	-0.00305095	0.039547	#VALUE!		PNO-LMP2-F12	24_end	-2257.6	-2257.71	-2265.44	∆E#fwd	12.4854	13.0732	0.104976	-0.0585604	0.064798	#VALUE!		PNO-LMP2-F12	24_end	-2257.74	-2257.76	-2265.58
FALSE	TRUE	FALSE		re	PNO-LMP2-F12	24_start	-2257.59	-2257.7	-2265.4	-0.113011	∆E#rev	18.2058	17.0476	15.9355	0.100544	0.0205765	#VALUE!		PNO-LMP2-F12	24_start	-2257.74	-2257.75	-2265.55	∆E#rev	16.9599	16.9444	15.9298	-0.00271285	0.0149729	#VALUE!		PNO-LMP2-F12	24_start	-2257.59	-2257.7	-2265.41	∆E#rev	18.1735	17.0506	16.0024	0.10355	0.0875381	#VALUE!		PNO-LMP2-F12	24_start	-2257.74	-2257.75	-2265.55
FALSE	FALSE	TRUE		re	PNO-LMP2-F12	24_ts	-2257.57	-2257.68	-2265.4	-0.112033	∆Ereac	-5.7431	-3.97113	-15.7285	-0.15586	0.146198	#VALUE!		PNO-LMP2-F12	24_ts	-2257.72	-2257.73	-2265.55	∆Ereac	-3.82793	-3.81561	-15.8501	-0.000338101	0.0245741	#VALUE!		PNO-LMP2-F12	24_ts	-2257.57	-2257.68	-2265.41	∆Ereac	-5.68819	-3.97738	-15.8974	-0.16211	-0.0227401	#VALUE!		PNO-LMP2-F12	24_ts	-2257.72	-2257.73	-2265.55
TRUE	FALSE	FALSE		re	PNO-LMP2-F12	25_end	-2184.16	-2184.26	-2191.73	-0.10193	∆E#fwd	17.0233	17.7188	-0.711257	-0.0622585	0.264703	#VALUE!		PNO-LMP2-F12	25_end	-2184.3	-2184.31	-2191.88	∆E#fwd	17.7783	17.7733	-0.884035	-0.00779068	0.0919241	#VALUE!		PNO-LMP2-F12	25_end	-2184.17	-2184.26	-2191.74	∆E#fwd	17.0166	17.7109	-0.766108	-0.0702279	0.209852	#VALUE!		PNO-LMP2-F12	25_end	-2184.3	-2184.31	-2191.88
FALSE	TRUE	FALSE		re	PNO-LMP2-F12	25_start	-2184.17	-2184.27	-2191.71	-0.104476	∆E#rev	12.1473	11.2458	11.9743	0.0700252	0.0862201	#VALUE!		PNO-LMP2-F12	25_start	-2184.31	-2184.32	-2191.86	∆E#rev	11.1977	11.1736	11.9151	-0.00215094	0.0270209	#VALUE!		PNO-LMP2-F12	25_start	-2184.17	-2184.28	-2191.72	∆E#rev	12.1219	11.2472	12.0662	0.0714559	0.178144	#VALUE!		PNO-LMP2-F12	25_start	-2184.31	-2184.32	-2191.86
FALSE	FALSE	TRUE		re	PNO-LMP2-F12	25_ts	-2184.14	-2184.25	-2191.71	-0.103367	∆Ereac	4.87593	6.47307	-12.6855	-0.132284	0.178482	#VALUE!		PNO-LMP2-F12	25_ts	-2184.28	-2184.29	-2191.86	∆Ereac	6.58064	6.59971	-12.7991	-0.00563975	0.0649032	#VALUE!		PNO-LMP2-F12	25_ts	-2184.15	-2184.25	-2191.72	∆Ereac	4.89474	6.46367	-12.8323	-0.141684	0.0317079	#VALUE!		PNO-LMP2-F12	25_ts	-2184.28	-2184.29	-2191.86
TRUE	FALSE	FALSE		os	DF-MP2-F12	26_end	-1124.52	-1124.55	-1126.99	-0.0337818	∆E#fwd	14.0966	14.438	32.1564	-0.00636752	-0.188367	#VALUE!		DF-MP2-F12	26_end	-1124.56	-1124.57	-1127.06	∆E#fwd	14.416	14.446	32.3732	0.0016144	0.028412	#VALUE!		DF-MP2-F12	26_end	-1124.52	-1124.55	-1127.01	∆E#fwd	14.0392	14.4436	32.3421	-0.000839159	-0.00263722	#VALUE!		DF-MP2-F12	26_end	-1124.56	-1124.57	-1127.07
FALSE	TRUE	FALSE		os	DF-MP2-F12	26_start	-1124.54	-1124.57	-1127.05	-0.0343299	∆E#rev	-0.500815	-0.503275	0.0574548	0.0112605	0.00806944	#VALUE!		DF-MP2-F12	26_start	-1124.59	-1124.59	-1127.11	∆E#rev	-0.51063	-0.513296	0.0564633	0.00123916	0.00707798	#VALUE!		DF-MP2-F12	26_start	-1124.54	-1124.58	-1127.06	∆E#rev	-0.504147	-0.503984	0.044572	0.0105514	-0.00481333	#VALUE!		DF-MP2-F12	26_start	-1124.59	-1124.59	-1127.12
FALSE	FALSE	TRUE		os	DF-MP2-F12	26_ts	-1124.52	-1124.55	-1126.99	-0.0337857	∆Ereac	14.5974	14.9413	32.099	-0.017628	-0.196437	#VALUE!		DF-MP2-F12	26_ts	-1124.56	-1124.57	-1127.06	∆Ereac	14.9266	14.9593	32.3167	0.000375245	0.021334	#VALUE!		DF-MP2-F12	26_ts	-1124.52	-1124.55	-1127.01	∆Ereac	14.5433	14.9476	32.2976	-0.0113906	0.00217611	#VALUE!		DF-MP2-F12	26_ts	-1124.56	-1124.57	-1127.07
TRUE	FALSE	FALSE		os	DF-MP2-F12	27_end	-1206.04	-1206.08	-1208.92	-0.0397887	∆E#fwd	11.6945	11.0651	15.0739	0.0333211	0.00073169	#VALUE!		DF-MP2-F12	27_end	-1206.09	-1206.1	-1209	∆E#fwd	10.9436	11.024	15.0947	-0.00777452	0.0215525	#VALUE!		DF-MP2-F12	27_end	-1206.04	-1206.08	-1208.93	∆E#fwd	11.3182	11.0486	15.3462	0.0168866	0.273046	#VALUE!		DF-MP2-F12	27_end	-1206.09	-1206.1	-1209
FALSE	TRUE	FALSE		os	DF-MP2-F12	27_start	-1206.05	-1206.09	-1208.94	-0.0379121	∆E#rev	2.63145	3.17963	3.59594	-0.0573321	-0.130435	#VALUE!		DF-MP2-F12	27_start	-1206.1	-1206.11	-1209.02	∆E#rev	3.23353	3.24328	3.66048	0.00630993	-0.0658958	#VALUE!		DF-MP2-F12	27_start	-1206.05	-1206.09	-1208.95	∆E#rev	2.76697	3.19076	3.67854	-0.0462063	-0.047836	#VALUE!		DF-MP2-F12	27_start	-1206.1	-1206.11	-1209.02
FALSE	FALSE	TRUE		os	DF-MP2-F12	27_ts	-1206.03	-1206.07	-1208.91	-0.0389151	∆Ereac	9.06306	7.88544	11.4779	0.0906532	0.131167	#VALUE!		DF-MP2-F12	27_ts	-1206.09	-1206.09	-1208.99	∆Ereac	7.7101	7.7807	11.4342	-0.0140845	0.0874482	#VALUE!		DF-MP2-F12	27_ts	-1206.04	-1206.07	-1208.93	∆Ereac	8.5512	7.85788	11.6677	0.0630929	0.320882	#VALUE!		DF-MP2-F12	27_ts	-1206.09	-1206.09	-1208.99
TRUE	FALSE	FALSE		ir	DF-MP2-F12	28_end	-1649.71	-1649.78	-1654.49	-0.0697731	∆E#fwd	41.1096	42.1796	32.6673	-0.0877109	0.171575	#VALUE!		DF-MP2-F12	28_end	-1649.8	-1649.81	-1654.61	∆E#fwd	42.1737	42.2619	32.3045	-0.00543189	-0.191138	#VALUE!		DF-MP2-F12	28_end	-1649.71	-1649.78	-1654.51	∆E#fwd	41.8533	42.1999	32.742	-0.0673734	0.246349	#VALUE!		DF-MP2-F12	28_end	-1649.8	-1649.81	-1654.61
FALSE	TRUE	FALSE		ir	DF-MP2-F12	28_start	-1649.72	-1649.79	-1654.53	-0.069803	∆E#rev	30.952	32.0031	10.6329	-0.184538	0.0927648	#VALUE!		DF-MP2-F12	28_start	-1649.81	-1649.82	-1654.64	∆E#rev	31.9914	32.1673	10.4734	-0.0204004	-0.0667795	#VALUE!		DF-MP2-F12	28_start	-1649.73	-1649.79	-1654.54	∆E#rev	30.8916	32.0042	10.5205	-0.18349	-0.0196536	#VALUE!		DF-MP2-F12	28_start	-1649.82	-1649.83	-1654.65
FALSE	FALSE	TRUE		ir	DF-MP2-F12	28_ts	-1649.66	-1649.73	-1654.48	-0.0680979	∆Ereac	10.1577	10.1765	22.0343	0.0968271	0.0788099	#VALUE!		DF-MP2-F12	28_ts	-1649.75	-1649.76	-1654.59	∆Ereac	10.1823	10.0946	21.8312	0.0149685	-0.124359	#VALUE!		DF-MP2-F12	28_ts	-1649.66	-1649.73	-1654.49	∆Ereac	10.9618	10.1957	22.2215	0.116117	0.266002	#VALUE!		DF-MP2-F12	28_ts	-1649.75	-1649.76	-1654.6
TRUE	FALSE	FALSE		ir	DF-MP2-F12	29_end	-1650.9	-1650.97	-1655.72	-0.0699866	∆E#fwd	21.4743	22.5556	13.4332	-0.164169	-0.0743028	#VALUE!		DF-MP2-F12	29_end	-1650.99	-1651	-1655.83	∆E#fwd	22.5082	22.6998	13.4787	-0.0200361	-0.028846	#VALUE!		DF-MP2-F12	29_end	-1650.9	-1650.97	-1655.73	∆E#fwd	21.4791	22.5533	13.4278	-0.166547	-0.0797621	#VALUE!		DF-MP2-F12	29_end	-1650.99	-1651	-1655.84
FALSE	TRUE	FALSE		ir	DF-MP2-F12	29_start	-1650.86	-1650.93	-1655.69	-0.0703404	∆E#rev	43.9066	44.766	29.8191	-0.129361	0.171773	#VALUE!		DF-MP2-F12	29_start	-1650.95	-1650.96	-1655.81	∆E#rev	44.646	44.8598	29.6928	-0.0355291	0.0453862	#VALUE!		DF-MP2-F12	29_start	-1650.86	-1650.93	-1655.7	∆E#rev	44.2247	44.7872	29.9503	-0.108126	0.30291	#VALUE!		DF-MP2-F12	29_start	-1650.95	-1650.96	-1655.81
FALSE	FALSE	TRUE		ir	DF-MP2-F12	29_ts	-1650.83	-1650.89	-1655.67	-0.0686171	∆Ereac	-22.4323	-22.2103	-16.3859	-0.0348082	-0.246076	#VALUE!		DF-MP2-F12	29_ts	-1650.92	-1650.93	-1655.79	∆Ereac	-22.1378	-22.16	-16.2141	0.015493	-0.0742321	#VALUE!		DF-MP2-F12	29_ts	-1650.83	-1650.9	-1655.68	∆Ereac	-22.7455	-22.2339	-16.5225	-0.0584214	-0.382672	#VALUE!		DF-MP2-F12	29_ts	-1650.92	-1650.93	-1655.79
TRUE	FALSE	FALSE		pt	DF-MP2-F12	30_end	-1059.19	-1059.24	-1062.76	-0.0493196	∆E#fwd	14.2993	13.5889	7.84729	0.00641565	0.136462	#VALUE!		DF-MP2-F12	30_end	-1059.26	-1059.26	-1062.85	∆E#fwd	13.5439	13.5596	7.68668	-0.0228953	-0.0241431	#VALUE!		DF-MP2-F12	30_end	-1059.2	-1059.24	-1062.78	∆E#fwd	13.7215	13.5536	7.71976	-0.0288818	0.00893289	#VALUE!		DF-MP2-F12	30_end	-1059.26	-1059.26	-1062.85
FALSE	TRUE	FALSE		pt	DF-MP2-F12	30_start	-1059.17	-1059.22	-1062.76	-0.0483763	∆E#rev	29.9224	29.8038	13.4858	0.0011783	0.318663	#VALUE!		DF-MP2-F12	30_start	-1059.23	-1059.24	-1062.84	∆E#rev	29.7693	29.8193	13.1181	0.0166464	-0.0490388	#VALUE!		DF-MP2-F12	30_start	-1059.17	-1059.22	-1062.77	∆E#rev	29.7299	29.8079	13.4376	0.00530103	0.270514	#VALUE!		DF-MP2-F12	30_start	-1059.23	-1059.24	-1062.84
FALSE	FALSE	TRUE		pt	DF-MP2-F12	30_ts	-1059.15	-1059.2	-1062.74	-0.0495085	∆Ereac	-15.623	-16.215	-5.63851	0.00523735	-0.182201	#VALUE!		DF-MP2-F12	30_ts	-1059.21	-1059.22	-1062.83	∆Ereac	-16.2254	-16.2597	-5.43141	-0.0395417	0.0248957	#VALUE!		DF-MP2-F12	30_ts	-1059.15	-1059.2	-1062.75	∆Ereac	-16.0084	-16.2544	-5.71789	-0.0341828	-0.261581	#VALUE!		DF-MP2-F12	30_ts	-1059.21	-1059.22	-1062.83
TRUE	FALSE	FALSE		pt	DF-MP2-F12	31_end	-1059.16	-1059.21	-1062.77	-0.0462403	∆E#fwd	18.2169	18.6955	-0.623713	-0.0603084	0.354267	#VALUE!		DF-MP2-F12	31_end	-1059.22	-1059.23	-1062.86	∆E#fwd	18.7266	18.7474	-0.895563	-0.00838199	0.0824177	#VALUE!		DF-MP2-F12	31_end	-1059.16	-1059.21	-1062.78	∆E#fwd	18.4173	18.6942	-0.910529	-0.0615634	0.0674516	#VALUE!		DF-MP2-F12	31_end	-1059.22	-1059.23	-1062.86
FALSE	TRUE	FALSE		pt	DF-MP2-F12	31_start	-1059.17	-1059.22	-1062.76	-0.0483763	∆E#rev	13.3142	12.4524	10.5804	0.0401515	0.150791	#VALUE!		DF-MP2-F12	31_start	-1059.23	-1059.24	-1062.84	∆E#rev	12.3891	12.3959	10.5014	-0.0163934	0.0718061	#VALUE!		DF-MP2-F12	31_start	-1059.17	-1059.22	-1062.77	∆E#rev	12.9059	12.4513	10.5724	0.0390219	0.142809	#VALUE!		DF-MP2-F12	31_start	-1059.23	-1059.24	-1062.84
FALSE	FALSE	TRUE		pt	DF-MP2-F12	31_ts	-1059.14	-1059.19	-1062.76	-0.0476137	∆Ereac	4.9027	6.24304	-11.2041	-0.10046	0.203477	#VALUE!		DF-MP2-F12	31_ts	-1059.2	-1059.21	-1062.84	∆Ereac	6.33746	6.35151	-11.397	0.00801143	0.0106116	#VALUE!		DF-MP2-F12	31_ts	-1059.14	-1059.19	-1062.77	∆Ereac	5.51138	6.24292	-11.4829	-0.100585	-0.0753572	#VALUE!		DF-MP2-F12	31_ts	-1059.2	-1059.21	-1062.84
TRUE	FALSE	FALSE		pt	DF-MP2-F12	32_end	-995.662	-995.687	-997.437	-0.0257675	∆E#fwd	27.2221	26.4245	16.3592	0.0461276	0.326445	0.374082		DF-MP2-F12	32_end	-995.695	-995.698	-997.49	∆E#fwd	26.4305	26.3621	16.0651	-0.0163535	0.0324061	0.0800436		DF-MP2-F12	32_end	-995.666	-995.688	-997.45	∆E#fwd	26.6768	26.3828	16.0677	0.00442335	0.0350291	0.0826666		DF-MP2-F12	32_end	-995.695	-995.698	-997.494
FALSE	TRUE	FALSE		pt	DF-MP2-F12	32_start	-995.612	-995.636	-997.337	-0.0241219	∆E#rev	58.3361	58.5711	78.9611	0.0852422	-0.672926	-0.680301		DF-MP2-F12	32_start	-995.644	-995.647	-997.389	∆E#rev	58.5375	58.5675	79.6601	0.0816466	0.0261322	0.0187567		DF-MP2-F12	32_start	-995.616	-995.637	-997.349	∆E#rev	58.2059	58.5794	79.5248	0.0935065	-0.109153	-0.116528		DF-MP2-F12	32_start	-995.644	-995.647	-997.392
FALSE	FALSE	TRUE		pt	DF-MP2-F12	32_ts	-995.569	-995.594	-997.311	-0.0253929	∆Ereac	-31.1139	-32.1466	-62.6019	-0.0391146	0.99937	1.05438		DF-MP2-F12	32_ts	-995.602	-995.605	-997.363	∆Ereac	-32.107	-32.2055	-63.595	-0.098	0.00627389	0.0612869		DF-MP2-F12	32_ts	-995.573	-995.595	-997.324	∆Ereac	-31.529	-32.1965	-63.4571	-0.0890831	0.144182	0.199195		DF-MP2-F12	32_ts	-995.602	-995.605	-997.367
TRUE	FALSE	FALSE		pt	DF-MP2-F12	33_end	-271.596	-271.608	-272.802	-0.0122472	∆E#fwd	3.54971	3.15546	-0.859242	0.0151914	0.110452	0.0892084		DF-MP2-F12	33_end	-271.612	-271.614	-272.83	∆E#fwd	3.09648	3.13826	-0.941848	-0.00201496	0.0278469	0.00660303		DF-MP2-F12	33_end	-271.599	-271.608	-272.812	∆E#fwd	3.12841	3.14768	-0.92643	0.00741023	0.0432648	0.0220209		DF-MP2-F12	33_end	-271.612	-271.614	-272.834
FALSE	TRUE	FALSE		pt	DF-MP2-F12	33_start	-271.564	-271.575	-272.797	-0.0109989	∆E#rev	23.0451	23.4342	2.44924	-0.0167091	0.535555	0.512405		DF-MP2-F12	33_start	-271.579	-271.582	-272.826	∆E#rev	23.4519	23.4441	2.02548	-0.006738	0.111792	0.088642		DF-MP2-F12	33_start	-271.566	-271.576	-272.807	∆E#rev	23.4083	23.4486	2.18768	-0.00232034	0.273997	0.250847		DF-MP2-F12	33_start	-271.58	-271.582	-272.829
FALSE	FALSE	TRUE		pt	DF-MP2-F12	33_ts	-271.559	-271.57	-272.798	-0.0116272	∆Ereac	-19.4954	-20.2787	-3.30848	0.0319005	-0.425103	-0.423197		DF-MP2-F12	33_ts	-271.574	-271.577	-272.827	∆Ereac	-20.3554	-20.3059	-2.96732	0.00472304	-0.0839451	-0.082039		DF-MP2-F12	33_ts	-271.561	-271.571	-272.809	∆Ereac	-20.2799	-20.3009	-3.11411	0.00973057	-0.230732	-0.228826		DF-MP2-F12	33_ts	-271.575	-271.577	-272.83
TRUE	FALSE	FALSE		pt	DF-MP2-F12	34_end	-857.562	-857.621	-861.369	-0.0590489	∆E#fwd	25.2059	24.4515	30.4811	-0.00261574	0.254298	0.212756		DF-MP2-F12	34_end	-857.638	-857.645	-861.452	∆E#fwd	24.4143	24.4509	30.3418	-0.00313658	0.114998	0.0734547		DF-MP2-F12	34_end	-857.565	-857.621	-861.38	∆E#fwd	24.4211	24.4398	30.6185	-0.0143313	0.391742	0.350199		DF-MP2-F12	34_end	-857.638	-857.645	-861.455
FALSE	TRUE	FALSE		pt	DF-MP2-F12	34_start	-857.58	-857.638	-861.418	-0.0577206	∆E#rev	13.9124	13.9915	-0.504461	0.00773441	0.367938	0.309336		DF-MP2-F12	34_start	-857.655	-857.662	-861.501	∆E#rev	13.9718	13.9887	-0.799121	0.00494199	0.0732787	0.0146762		DF-MP2-F12	34_start	-857.582	-857.638	-861.43	∆E#rev	14.0168	13.9885	-0.74572	0.00475374	0.12668	0.0680773		DF-MP2-F12	34_start	-857.655	-857.662	-861.504
FALSE	FALSE	TRUE		pt	DF-MP2-F12	34_ts	-857.54	-857.599	-861.37	-0.0589229	∆Ereac	11.2935	10.46	30.9856	-0.0103502	-0.11364	-0.0965803		DF-MP2-F12	34_ts	-857.616	-857.623	-861.453	∆Ereac	10.4424	10.4623	31.1409	-0.00807857	0.0417188	0.0587785		DF-MP2-F12	34_ts	-857.543	-857.599	-861.381	∆Ereac	10.4042	10.4513	31.3643	-0.0190851	0.265062	0.282122		DF-MP2-F12	34_ts	-857.616	-857.623	-861.456
TRUE	FALSE	FALSE		pt	DF-MP2-F12	35_end_MAI	-817.329	-817.384	-820.906	-0.0552221	∆E#fwd	16.1337	17.0124	19.6396	-0.0316269	0.119632	0.127999		DF-MP2-F12	35_end_MAI	-817.401	-817.407	-820.984	∆E#fwd	16.9806	17.0433	19.4926	-0.000753399	-0.0273561	-0.0189892		DF-MP2-F12	35_end_MAI	-817.332	-817.385	-820.917	∆E#fwd	16.9181	17.0381	19.3888	-0.00595545	-0.131146	-0.122779		DF-MP2-F12	35_end_MAI	-817.401	-817.407	-820.987
FALSE	TRUE	FALSE		pt	DF-MP2-F12	35_start_MAI	-857.562	-857.621	-861.369	-0.0590489	∆E#rev	2.73921	2.85974	-1.65246	-0.0220677	0.0626379	-0.00237559		DF-MP2-F12	35_start_MAI	-857.638	-857.645	-861.452	∆E#rev	2.84805	2.87687	-1.68881	-0.00493043	0.0262926	-0.0387209		DF-MP2-F12	35_start_MAI	-857.565	-857.621	-861.38	∆E#rev	2.78486	2.85983	-1.78074	-0.0219736	-0.0656376	-0.130651		DF-MP2-F12	35_start_MAI	-857.638	-857.645	-861.455
FALSE	FALSE	TRUE		pt	DF-MP2-F12	35_ts_MAI	-857.536	-857.594	-861.338	-0.0576486	∆Ereac	13.3945	14.1527	21.292	-0.00955915	0.0569938	0.130374		DF-MP2-F12	35_ts_MAI	-857.611	-857.618	-861.42	∆Ereac	14.1326	14.1664	21.1814	0.00417703	-0.0536487	0.0197317		DF-MP2-F12	35_ts_MAI	-857.539	-857.594	-861.349	∆Ereac	14.1333	14.1783	21.1695	0.0160181	-0.0655086	0.00787176		DF-MP2-F12	35_ts_MAI	-857.611	-857.618	-861.424
					DF-MP2-F12	prodCH4	-40.2114	-40.214	-40.4291	-0.0026185									DF-MP2-F12	prodCH4	-40.2149	-40.2154	-40.4339									DF-MP2-F12	prodCH4	-40.2114	-40.214	-40.4291									DF-MP2-F12	prodCH4	-40.2149	-40.2154	-40.4339
					DF-MP2-F12	prodCO	-112.776	-112.784	-113.184	-0.00803277									DF-MP2-F12	prodCO	-112.787	-112.788	-113.192									DF-MP2-F12	prodCO	-112.776	-112.784	-113.184									DF-MP2-F12	prodCO	-112.787	-112.788	-113.192
					DF-MP2-F12	prodPEt3_1	-576.77	-576.788	-578.121	-0.0180884									PNO-LMP2-F12	prodPEt3_1												PNO-LMP2-F12	prodPEt3_1	-576.77	-576.788	-578.121									DF-MP2-F12	prodPEt3_1
													RMSD_tot	0.506562												RMSD_tot	0.0907737												RMSD_tot	0.423278
													RMSD_1st_row	0.279909												RMSD_1st_row	0.0940109												RMSD_1st_row	0.254251
													RMSD_2nd_row	0.806952												RMSD_2nd_row	0.129819												RMSD_2nd_row	0.690504
													RMSD_3rd_row	0.272415												RMSD_3rd_row	0.0621412												RMSD_3rd_row	0.172087
												completed		105											completed		93											completed		105
													completed_1st_row	27												completed_1st_row	27												completed_1st_row	27
													completed_2nd_row	33												completed_2nd_row	21												completed_2nd_row	33
													completed_3rd_row	45												completed_3rd_row	45												completed_3rd_row	45
													RMSD_fwd	0.338334												RMSD_fwd	0.0640253												RMSD_fwd	0.363804
													RMSD_fwd_1st_row	0.228464												RMSD_fwd_1st_row	0.0702428												RMSD_fwd_1st_row	0.227076
													RMSD_fwd_2nd_row	0.511155												RMSD_fwd_2nd_row	0.0551666												RMSD_fwd_2nd_row	0.584285
													RMSD_fwd_3rd_row	0.210174												RMSD_fwd_3rd_row	0.0702553												RMSD_fwd_3rd_row	0.165935
													RMSD_rev	0.537566												RMSD_rev	0.0805388												RMSD_rev	0.274012
													RMSD_1st_row	0.214485												RMSD_1st_row	0.104101												RMSD_1st_row	0.171227
													RMSD_2nd_row	0.878563												RMSD_2nd_row	0.0841949												RMSD_2nd_row	0.425704
													RMSD_3rd_row	0.283967												RMSD_3rd_row	0.0557973												RMSD_3rd_row	0.157175
													RMSD_reac	0.605284												RMSD_reac	0.0850611												RMSD_reac	0.574506
													RMSD_1st_row	0.369929												RMSD_1st_row	0.103649												RMSD_1st_row	0.336227
													RMSD_2nd_row	0.959355												RMSD_2nd_row	0.0921673												RMSD_2nd_row	0.952771
													RMSD_3rd_row	0.312761												RMSD_3rd_row	0.0594596												RMSD_3rd_row	0.19132
0
∆E#fwd	∆E#rev	∆Ereac							∆E#fwd	∆E#rev	∆Ereac											∆E#fwd	∆E#rev	∆Ereac											∆E#fwd	∆E#rev	∆Ereac											∆E#fwd	∆E#rev
DF-MP2/ V{Q,5}Z	DF-MP2/ V{Q,5}Z	DF-MP2/ V{Q,5}Z							ΔE MP2-F12 (w/ CABS)			xi - xref ^2	xi - xref ^2	xi - xref ^2								ΔE MP2-F12 (w/ CABS)			xi - xref ^2	xi - xref ^2	xi - xref ^2								ΔE MP2-F12 (w/ CABS)			xi - xref ^2	xi - xref ^2	xi - xref ^2								ΔE MP2-F12 (w/ CABS)
26.4141	0	0		01_end					26.4564	0	0	0.0017919	0	0							01_end	26.3895	0	0	0.000603275	0	0							01_end	26.4685	0	0	0.00296447	0	0							01_end	26.3896	0
0	11.8929	0		01_start					0	11.8413	0	0	0.00266477	0							01_start	0	11.7854	0	0	0.0115727	0							01_start	0	11.8541	0	0	0.00151015	0							01_start	0	11.7873
0	0	14.5211		01_ts					0	0	14.6151	0	0	0.00882703							01_ts	0	0	14.6041	0	0	0.00689145							01_ts	0	0	14.6144	0	0	0.0087063							01_ts	0	0
6.32526	0	0		02_end					6.24955	0	0	0.00573235	0	0							02_end	6.27989	0	0	0.00205864	0	0							02_end	6.25273	0	0	0.00526008	0	0							02_end	6.27298	0
0	23.4064	0		02_start					0	23.6132	0	0	0.0427492	0							02_start	0	23.4636	0	0	0.00326375	0							02_start	0	23.5392	0	0	0.0176332	0							02_start	0	23.4468
0	0	-17.0812		02_ts					0	0	-17.3636	0	0	0.07979							02_ts	0	0	-17.1837	0	0	0.0105065							02_ts	0	0	-17.2865	0	0	0.0421549							02_ts	0	0
0.883158	0	0		03_end					0.887832	0	0	2.18413e-05	0	0							03_end	0.885403	0	0	5.04004e-06	0	0							03_end	0.892199	0	0	8.17371e-05	0	0							03_end	0.824453	0
0	20.9416	0		03_start					0	21.192	0	0	0.0626712	0							03_start	0	21.1063	0	0	0.0271198	0							03_start	0	20.9358	0	0	3.3594e-05	0							03_start	0	20.9792
0	0	-20.0585		03_ts					0	0	-20.3041	0	0	0.0603532							03_ts	0	0	-20.2209	0	0	0.0263854							03_ts	0	0	-20.0436	0	0	0.000220133							03_ts	0	0
3.09842	0	0		04_end					3.06127	0	0	0.00137951	0	0							04_end	3.0809	0	0	0.000306934	0	0							04_end	3.12341	0	0	0.000624783	0	0							04_end	3.02893	0
0	2.58977	0		04_start					0	2.95958	0	0	0.136762	0							04_start	0	2.69071	0	0	0.0101898	0							04_start	0	2.78626	0	0	0.0386111	0							04_start	0	2.63398
0	0	0.508649		04_ts					0	0	0.101694	0	0	0.165613							04_ts	0	0	0.390185	0	0	0.0140337							04_ts	0	0	0.337148	0	0	0.0294128							04_ts	0	0
2.2728	0	0		05_end_correct					2.25003	0	0	0.000518634	0	0							05_end_correct	2.15763	0	0	0.0132637	0	0							05_end_correct	2.14398	0	0	0.0165942	0	0							05_end_correct	2.18178	0
0	25.795	0		05_start					0	25.6658	0	0	0.0166879	0							05_start	0	25.6451	0	0	0.022465	0							05_start	0	25.7648	0	0	0.000908744	0							05_start	0	25.6775
0	0	-23.5222		05_ts					0	0	-23.4158	0	0	0.0113227							05_ts	0	0	-23.4875	0	0	0.00120514							05_ts	0	0	-23.6208	0	0	0.00973635							05_ts	0	0
14.3978	0	0		06_end					13.9767	0	0	0.177392	0	0							06_end	14.2472	0	0	0.022706	0	0							06_end	13.9882	0	0	0.167832	0	0							06_end	14.2481	0
0	12.0854	0		06_start					0	12.3306	0	0	0.0601284	0							06_start	0	12.0964	0	0	0.000121538	0							06_start	0	12.3436	0	0	0.0666774	0							06_start	0	12.0964
0	0	2.31242		06_ts					0	0	1.64603	0	0	0.444076							06_ts	0	0	2.15071	0	0	0.02615							06_ts	0	0	1.64452	0	0	0.446081							06_ts	0	0
23.7993	0	0		07_end					23.9253	0	0	0.0158707	0	0							07_end	23.7886	0	0	0.000114333	0	0							07_end	23.9289	0	0	0.0167914	0	0							07_end	23.7897	0
0	13.9265	0		07_start					0	13.6325	0	0	0.086438	0							07_start	0	13.8334	0	0	0.00866292	0							07_start	0	13.6219	0	0	0.0927952	0							07_start	0	13.8465
0	0	9.87282		07_ts					0	0	10.2928	0	0	0.176385							07_ts	0	0	9.9552	0	0	0.00678682							07_ts	0	0	10.307	0	0	0.188534							07_ts	0	0
43.4091	0	0		08_end					43.9188	0	0	0.259809	0	0							08_end	43.4819	0	0	0.0052969	0	0							08_end	43.913	0	0	0.253889	0	0							08_end	43.4827	0
0	40.6246	0		08_start					0	40.6004	0	0	0.000587968	0							08_start	0	40.7188	0	0	0.00887612	0							08_start	0	40.634	0	0	8.9002e-05	0							08_start	0	40.7184
0	0	2.7845		08_ts					0	0	3.31846	0	0	0.285116							08_ts	0	0	2.76307	0	0	0.00045939							08_ts	0	0	3.27894	0	0	0.244471							08_ts	0	0
30.1825	0	0		09_end					30.0974	0	0	0.00724794	0	0							09_end	30.1754	0	0	5.16326e-05	0	0							09_end	30.1883	0	0	3.36382e-05	0	0							09_end	30.1729	0
0	0.0433842	0		09_start					0	-0.0297314	0	0	0.00534589	0							09_start	0	-0.0291478	0	0	0.00526089	0							09_start	0	-0.17018	0	0	0.0456095	0							09_start	0	-0.0440951
0	0	30.1392		09_ts					0	0	30.1271	0	0	0.000144462							09_ts	0	0	30.2045	0	0	0.00427015							09_ts	0	0	30.3585	0	0	0.0481204							09_ts	0	0
-4.54596	0	0		10_end_MAI					-4.82582	0	0	0.0783217	0	0							10_end_MAI	-4.64091	0	0	0.00901621	0	0							10_end_MAI	-4.77201	0	0	0.0510992	0	0							10_end_MAI	-4.65039	0
0	12.5335	0		10_start_MAI					0	12.5728	0	0	0.00154471	0							10_start_MAI	0	12.5602	0	0	0.000712351	0							10_start_MAI	0	12.8469	0	0	0.0982253	0							10_start_MAI	0	12.5795
0	0	-17.0795		10_ts_MAI					0	0	-17.3986	0	0	0.101865							10_ts_MAI	0	0	-17.2011	0	0	0.0147972							10_ts_MAI	0	0	-17.6189	0	0	0.291018							10_ts_MAI	0	0
32.8085	0	0		11_end					32.5359	0	0	0.0742925	0	0							11_end	32.8192	0	0	0.000114036	0	0							11_end	32.8809	0	0	0.00524872	0	0							11_end	32.8464	0
0	86.1229	0		11_start					0	86.6955	0	0	0.327928	0							11_start	0	86.2443	0	0	0.0147475	0							11_start	0	86.445	0	0	0.103761	0							11_start	0	86.1616
0	0	-53.3144		11_ts					0	0	-54.1596	0	0	0.714391							11_ts	0	0	-53.4252	0	0	0.0122679							11_ts	0	0	-53.5641	0	0	0.0623357							11_ts	0	0
5.18772	0	0		12_end					5.31094	0	0	0.0151834	0	0							12_end	5.12873	0	0	0.00347972	0	0							12_end	5.36138	0	0	0.0301599	0	0							12_end	5.13248	0
0	36.3891	0		12_start					0	36.4933	0	0	0.0108488	0							12_start	0	36.1011	0	0	0.0829357	0							12_start	0	36.4429	0	0	0.0028883	0							12_start	0	36.2176
0	0	-31.2014		12_ts					0	0	-31.1823	0	0	0.000363407							12_ts	0	0	-30.9724	0	0	0.0524394							12_ts	0	0	-31.0815	0	0	0.0143816							12_ts	0	0
12.4447	0	0		13_end					12.6412	0	0	0.0386162	0	0							13_end	12.3265	0	0	0.0139813	0	0							13_end	12.2942	0	0	0.0226516	0	0							13_end	12.2989	0
0	42.8541	0		13_start					0	43.5364	0	0	0.465623	0							13_start	0	42.9471	0	0	0.0086518	0							13_start	0	43.3225	0	0	0.219444	0							13_start	0	42.9656
0	0	-30.4093		13_ts					0	0	-30.8952	0	0	0.236056							13_ts	0	0	-30.6206	0	0	0.0446297							13_ts	0	0	-31.0283	0	0	0.383102							13_ts	0	0
9.1581	0	0		14_end					8.98849	0	0	0.0287677	0	0							14_end	9.0141	0	0	0.0207347	0	0							14_end	8.97763	0	0	0.0325694	0	0							14_end	9.01374	0
0	13.7169	0		14_start					0	13.8282	0	0	0.0123801	0							14_start	0	13.6579	0	0	0.00348798	0							14_start	0	13.9643	0	0	0.0611831	0							14_start	0	13.6918
0	0	-4.55883		14_ts					0	0	-4.8397	0	0	0.0788914							14_ts	0	0	-4.64376	0	0	0.00721419							14_ts	0	0	-4.98665	0	0	0.183032							14_ts	0	0
15.8646	0	0		15_end					15.2236	0	0	0.410862	0	0							15_end	15.9178	0	0	0.00283391	0	0							15_end	15.7833	0	0	0.00661457	0	0							15_end	15.907	0
0	78.8499	0		15_start					0	78.2395	0	0	0.372538	0							15_start	0	78.9929	0	0	0.0204626	0							15_start	0	78.8876	0	0	0.00142294	0							15_start	0	79.0258
0	0	-62.9853		15_ts					0	0	-63.0159	0	0	0.000937967							15_ts	0	0	-63.0751	0	0	0.00806637							15_ts	0	0	-63.1043	0	0	0.0141734							15_ts	0	0
34.1321	0	0		16_end					34.3275	0	0	0.0381838	0	0							16_end	34.2196	0	0	0.00766397	0	0							16_end	34.2665	0	0	0.0180837	0	0							16_end	34.2068	0
0	61.303	0		16_start					0	61.1011	0	0	0.040771	0							16_start	0	61.2422	0	0	0.00368874	0							16_start	0	61.1391	0	0	0.0268665	0							16_start	0	61.2167
0	0	-27.1709		16_ts					0	0	-26.7736	0	0	0.157867							16_ts	0	0	-27.0226	0	0	0.0219867							16_ts	0	0	-26.8725	0	0	0.089034							16_ts	0	0
44.2868	0	0		17_end					45.1816	0	0	0.800643	0	0							17_end	0	0	0										17_end	45.8081	0	0	2.31433	0	0							17_end	0	0
0	22.2022	0		17_start					0	20.867	0	0	1.78274	0							17_start	0	0	0										17_start	0	21.4646	0	0	0.544125	0							17_start	0	0
0	0	22.0846		17_ts					0	0	24.3146	0	0	4.97282							17_ts	0	0	0										17_ts	0	0	24.3435	0	0	5.10281							17_ts	0	0
46.5109	0	0		18_end					46.6917	0	0	0.0326982	0	0							18_end	0	0	0										18_end	47.162	0	0	0.424014	0	0							18_end	0	0
0	23.2988	0		18_start					0	22.3152	0	0	0.967559	0							18_start	0	0	0										18_start	0	23.2	0	0	0.00975918	0							18_start	0	0
0	0	23.212		18_ts					0	0	24.3765	0	0	1.356							18_ts	0	0	0										18_ts	0	0	23.962	0	0	0.562428							18_ts	0	0
32.6995	0	0		19_end					32.7621	0	0	0.00391801	0	0							19_end	0	0	0										19_end	33.5975	0	0	0.806388	0	0							19_end	0	0
0	22.8205	0		19_start					0	21.3422	0	0	2.18531	0							19_start	0	0	0										19_start	0	21.9092	0	0	0.830412	0							19_start	0	0
0	0	9.87909		19_ts					0	0	11.42	0	0	2.37429							19_ts	0	0	0										19_ts	0	0	11.6883	0	0	3.27342							19_ts	0	0
30.4373	0	0		20_end					29.2743	0	0	1.35259	0	0							20_end	0	0	0										20_end	30.2273	0	0	0.0441178	0	0							20_end	0	0
0	23.9008	0		20_start					0	22.3766	0	0	2.32334	0							20_start	0	0	0										20_start	0	23.592	0	0	0.0953788	0							20_start	0	0
0	0	6.53647		20_ts					0	0	6.89771	0	0	0.130496							20_ts	0	0	0										20_ts	0	0	6.63526	0	0	0.0097599							20_ts	0	0
7.1541	0	0		21_end					7.15336	0	0	5.54373e-07	0	0							21_end	7.11994	0	0	0.0011673	0	0							21_end	7.08367	0	0	0.0049612	0	0							21_end	7.13286	0
0	7.15954	0		21_start					0	7.15878	0	0	5.83821e-07	0							21_start	0	7.12535	0	0	0.00116949	0							21_start	0	7.08915	0	0	0.00495511	0							21_start	0	7.13823
0	0	-0.0054412		21_ts					0	0	-0.00542168	0	0	3.81016e-10							21_ts	0	0	-0.00540913	0	0	1.02847e-09							21_ts	0	0	-0.00548443	0	0	1.86894e-09							21_ts	0	0
10.4691	0	0		22_end					10.4791	0	0	9.93021e-05	0	0							22_end	10.4977	0	0	0.00081521	0	0							22_end	10.6067	0	0	0.0189339	0	0							22_end	10.5059	0
0	25.0158	0		22_start					0	25.1653	0	0	0.0223598	0							22_start	0	25.0701	0	0	0.00294589	0							22_start	0	25.0869	0	0	0.00505247	0							22_start	0	25.0526
0	0	-14.5467		22_ts					0	0	-14.6863	0	0	0.0194789							22_ts	0	0	-14.5724	0	0	0.000661732							22_ts	0	0	-14.4802	0	0	0.00442488							22_ts	0	0
25.2884	0	0		23_end					25.6786	0	0	0.152304	0	0							23_end	25.2732	0	0	0.000228856	0	0							23_end	25.4329	0	0	0.0208833	0	0							23_end	25.2764	0
0	14.4934	0		23_start					0	14.8411	0	0	0.120918	0							23_start	0	14.556	0	0	0.00391628	0							23_start	0	14.654	0	0	0.0257834	0							23_start	0	14.5377
0	0	10.795		23_ts					0	0	10.8375	0	0	0.00180871							23_ts	0	0	10.7173	0	0	0.00603856							23_ts	0	0	10.7789	0	0	0.000257977							23_ts	0	0
0.0401781	0	0		24_end					0.206953	0	0	0.0278137	0	0							24_end	0.0797251	0	0	0.00156396	0	0							24_end	0.104976	0	0	0.00419877	0	0							24_end	0.08221	0
0	15.9149	0		24_start					0	15.9355	0	0	0.000423393	0							24_start	0	15.9298	0	0	0.000224187	0							24_start	0	16.0024	0	0	0.00766291	0							24_start	0	15.9342
0	0	-15.8747		24_ts					0	0	-15.7285	0	0	0.0213739							24_ts	0	0	-15.8501	0	0	0.000603887							24_ts	0	0	-15.8974	0	0	0.000517112							24_ts	0	0
-0.975959	0	0		25_end					-0.711257	0	0	0.0700674	0	0							25_end	-0.884035	0	0	0.00845004	0	0							25_end	-0.766108	0	0	0.0440378	0	0							25_end	-0.872703	0
0	11.888	0		25_start					0	11.9743	0	0	0.00743391	0							25_start	0	11.9151	0	0	0.000730129	0							25_start	0	12.0662	0	0	0.0317353	0							25_start	0	11.9177
0	0	-12.864		25_ts					0	0	-12.6855	0	0	0.031856							25_ts	0	0	-12.7991	0	0	0.00421243							25_ts	0	0	-12.8323	0	0	0.00100539							25_ts	0	0
32.3448	0	0		26_end					32.1564	0	0	0.0354823	0	0							26_end	32.3732	0	0	0.000807239	0	0							26_end	32.3421	0	0	6.95493e-06	0	0							26_end	32.2803	0
0	0.0493853	0		26_start					0	0.0574548	0	0	6.51159e-05	0							26_start	0	0.0564633	0	0	5.00978e-05	0							26_start	0	0.044572	0	0	2.31681e-05	0							26_start	0	0.0485065
0	0	32.2954		26_ts					0	0	32.099	0	0	0.0385875							26_ts	0	0	32.3167	0	0	0.000455138							26_ts	0	0	32.2976	0	0	4.73545e-06							26_ts	0	0
15.0732	0	0		27_end					15.0739	0	0	5.3537e-07	0	0							27_end	15.0947	0	0	0.000464508	0	0							27_end	15.3462	0	0	0.074554	0	0							27_end	15.1295	0
0	3.72638	0		27_start					0	3.59594	0	0	0.0170133	0							27_start	0	3.66048	0	0	0.00434225	0							27_start	0	3.67854	0	0	0.00228829	0							27_start	0	3.6653
0	0	11.3468		27_ts					0	0	11.4779	0	0	0.0172047							27_ts	0	0	11.4342	0	0	0.00764719							27_ts	0	0	11.6677	0	0	0.102965							27_ts	0	0
32.4957	0	0		28_end					32.6673	0	0	0.0294379	0	0							28_end	32.3045	0	0	0.0365339	0	0							28_end	32.742	0	0	0.0606877	0	0							28_end	32.5331	0
0	10.5402	0		28_start					0	10.6329	0	0	0.0086053	0							28_start	0	10.4734	0	0	0.0044595	0							28_start	0	10.5205	0	0	0.000386262	0							28_start	0	10.4189
0	0	21.9555		28_ts					0	0	22.0343	0	0	0.00621101							28_ts	0	0	21.8312	0	0	0.0154651							28_ts	0	0	22.2215	0	0	0.0707572							28_ts	0	0
13.5075	0	0		29_end					13.4332	0	0	0.0055209	0	0							29_end	13.4787	0	0	0.000832091	0	0							29_end	13.4278	0	0	0.006362	0	0							29_end	13.4438	0
0	29.6474	0		29_start					0	29.8191	0	0	0.0295059	0							29_start	0	29.6928	0	0	0.0020599	0							29_start	0	29.9503	0	0	0.0917543	0							29_start	0	29.7062
0	0	-16.1398		29_ts					0	0	-16.3859	0	0	0.0605532							29_ts	0	0	-16.2141	0	0	0.00551041							29_ts	0	0	-16.5225	0	0	0.146438							29_ts	0	0
7.71083	0	0		30_end					7.84729	0	0	0.0186218	0	0							30_end	7.68668	0	0	0.000582891	0	0							30_end	7.71976	0	0	7.97964e-05	0	0							30_end	7.67492	0
0	13.1671	0		30_start					0	13.4858	0	0	0.101546	0							30_start	0	13.1181	0	0	0.0024048	0							30_start	0	13.4376	0	0	0.0731779	0							30_start	0	13.2062
0	0	-5.4563		30_ts					0	0	-5.63851	0	0	0.0331973							30_ts	0	0	-5.43141	0	0	0.000619794							30_ts	0	0	-5.71789	0	0	0.0684248							30_ts	0	0
-0.97798	0	0		31_end					-0.623713	0	0	0.125505	0	0							31_end	-0.895563	0	0	0.00679268	0	0							31_end	-0.910529	0	0	0.00454972	0	0							31_end	-0.824924	0
0	10.4296	0		31_start					0	10.5804	0	0	0.0227379	0							31_start	0	10.5014	0	0	0.00515612	0							31_start	0	10.5724	0	0	0.0203944	0							31_start	0	10.3867
0	0	-11.4076		31_ts					0	0	-11.2041	0	0	0.0414027							31_ts	0	0	-11.397	0	0	0.000112606							31_ts	0	0	-11.4829	0	0	0.00567871							31_ts	0	0
16.0327	0	0		32_end					16.3592	0	0	0.106566	0	0							32_end	16.0651	0	0	0.00105016	0	0							32_end	16.0677	0	0	0.00122704	0	0							32_end	16.0137	0
0	79.634	0		32_start					0	78.9611	0	0	0.452829	0							32_start	0	79.6601	0	0	0.000682893	0							32_start	0	79.5248	0	0	0.0119143	0							32_start	0	79.7083
0	0	-63.6013		32_ts					0	0	-62.6019	0	0	0.998741							32_ts	0	0	-63.595	0	0	3.93617e-05							32_ts	0	0	-63.4571	0	0	0.0207883							32_ts	0	0
-0.969695	0	0		33_end					-0.859242	0	0	0.0121997	0	0							33_end	-0.941848	0	0	0.000775448	0	0							33_end	-0.92643	0	0	0.00187184	0	0							33_end	-1.00537	0
0	1.91368	0		33_start					0	2.44924	0	0	0.28682	0							33_start	0	2.02548	0	0	0.0124974	0							33_start	0	2.18768	0	0	0.0750743	0							33_start	0	2.06386
0	0	-2.88338		33_ts					0	0	-3.30848	0	0	0.180713							33_ts	0	0	-2.96732	0	0	0.00704678							33_ts	0	0	-3.11411	0	0	0.0532373							33_ts	0	0
30.2268	0	0		34_end					30.4811	0	0	0.0646677	0	0							34_end	30.3418	0	0	0.0132244	0	0							34_end	30.6185	0	0	0.153462	0	0							34_end	30.2127	0
0	-0.872399	0		34_start					0	-0.504461	0	0	0.135379	0							34_start	0	-0.799121	0	0	0.00536977	0							34_start	0	-0.74572	0	0	0.0160478	0							34_start	0	-0.771937
0	0	31.0992		34_ts					0	0	30.9856	0	0	0.012914							34_ts	0	0	31.1409	0	0	0.00174046							34_ts	0	0	31.3643	0	0	0.0702579							34_ts	0	0
19.5199	0	0		35_end_MAI					19.6396	0	0	0.0143117	0	0							35_end_MAI	19.4926	0	0	0.000748358	0	0							35_end_MAI	19.3888	0	0	0.0171993	0	0							35_end_MAI	19.4866	0
0	-1.7151	0		35_start_MAI					0	-1.65246	0	0	0.00392351	0							35_start_MAI	0	-1.68881	0	0	0.000691298	0							35_start_MAI	0	-1.78074	0	0	0.00430829	0							35_start_MAI	0	-1.66096
0	0	21.235		35_ts_MAI					0	0	21.292	0	0	0.00324829							35_ts_MAI	0	0	21.1814	0	0	0.00287818							35_ts_MAI	0	0	21.1695	0	0	0.00429138							35_ts_MAI	0	0
					DF-MP2-F12
[truncated: 81 more columns]

## Sheet: PNO-LMP2-F12
						/work/emmanous/4F12orbitalbasisforTMs_sequel/MOBH35-w-explicitly-correlated-methods/DF-MP2-F12/OBS_cc-pVDZ-F12/with-VDZ-F12-MP2Fit_and_awcvtz_pp_for_metal_as_MP2Fit																/work/emmanous/4F12orbitalbasisforTMs_sequel/MOBH35-w-explicitly-correlated-methods/DF-MP2-F12/OBS_cc-pVDZ-F12_ORCA/kosher-with-VDZ_PP_as_MP2Fit_and_AutoAUX_JKFIT-MP2FIT-for_Metal													/work/emmanous/4F12orbitalbasisforTMs_sequel/MOBH35-w-explicitly-correlated-methods/DF-MP2-F12/OBS_cc-pVTZ-F12_ORCA/kosher-with-VTZ_F12_MP2Fit_as_MP2Fit_and_AutoAUX_JKFIT-MP2FIT-for_Metal
							main group element	3d element	4d/5d element														main group element	3d element	4d/5d element											main group element	3d element	4d/5d element
						OBS:	VDZ-F12	our VDZ-F12-wis	our VDZ-PP-F12-wis													OBS:	VDZ-F12	our VDZ-F12-wis	our VDZ-PP-F12-wis										OBS:	VTZ-F12	our VΤZ-F12-wis	our VΤZ-PP-F12-wis
						MP2Fit:	VDZ-F12/MP2Fit	VDZ-F12-wis/autoAux ORCA	VDZ-PP-F12-wis/autoAux ORCA													MP2Fit:	VDZ-F12/MP2Fit	VDZ-F12-wis/autoAux ORCA	VDZ-PP-F12-wis/autoAux ORCA										MP2Fit:	VTZ-F12/MP2Fit	VTZ-F12-wis/autoAux ORCA	VTZ-PP-F12-wis/autoAux ORCA
						JKFit:	def2-QZVPP/JKFit	VDZ-F12-wis/autoAux ORCA	VDZ-PP-F12-wis/autoAux ORCA													JKFit:	def2-QZVPP/JKFit	VDZ-F12-wis/autoAux ORCA	VDZ-PP-F12-wis/autoAux ORCA										JKFit:	def2-QZVPP/JKFit	VTZ-F12-wis/autoAux ORCA	VTZ-PP-F12-wis/autoAux ORCA
						CABS	def2-QZVPP/JKFit	def2-QZVPP/JKFit	def2-QZVPP/JKFit							0.9						CABS	def2-QZVPP/JKFit	def2-QZVPP/JKFit	def2-QZVPP/JKFit						1.4				CABS	def2-QZVPP/JKFit									1
							PNO-LMP2-F12/VDZ(-PP)-F12-wis								geminal β = 0.9								PNO-LMP2-F12/VDZ(-PP)-F12-wis							geminal β = 1.4						PNO-LMP2-F12/VTZ(-PP)-F12-wis								geminal β = 1.0
ΔEfwd	ΔErev	ΔEreac		Central metal:	method	Species	E_HF (w/o CABS)	E_HF (w/ CABS)	E_MP2-F12 (w/ CABS)	SCF CABS Correction		ΔE HF w/o CABS	ΔE HF (w/ CABS)	ΔE MP2-F12 (w/ CABS)	ΔΕ vs. HF/ V{Q,5}Z	ΔΕ vs. DF-MP2/ V{Q,5}Z			δΔΕ (β = 0.9 vs. β = 1.4)			Species	E_HF (w/o CABS)	E_HF (w/ CABS)	E_MP2-F12 (w/ CABS)		ΔE HF w/o CABS	ΔE HF (w/ CABS)	ΔE MP2-F12 (w/ CABS)	ΔΕ vs. HF/V{Q,5}Z	ΔΕ vs. DF-MP2/V{Q,5}Z				Species	E_HF (w/o CABS)	E_HF (w/ CABS)	E_MP2-F12 (w/ CABS)		ΔE HF w/o CABS	ΔE HF (w/ CABS)	ΔE MP2-F12 (w/ CABS)	ΔΕ vs. HF/V{Q,5}Z	ΔΕ vs. DF-MP2/V{Q,5}Z			δΔΕ (β = 0.9 vs. β = 1.4)
TRUE	FALSE	FALSE		sc	PNO-LMP2-F12	01_end	-1853.65	-1853.73	-1859.06	-0.0761157	∆E#fwd	41.3251	41.1702	26.3589	-0.00784964	-0.0551465	0		-0.180026		PNO-LMP2-F12	01_end	-1853.65	-1853.73	-1858.96	∆E#fwd	41.3251	41.1702	26.5389	-0.00784964	0.12488			PNO-LMP2-F12	01_end	-1853.75	-1853.76	-1859.07	∆E#fwd	41.136	41.1728	26.5293	-0.00530195	0.11526		0	0.0621736		PNO-LMP2-F12
FALSE	TRUE	FALSE		sc	PNO-LMP2-F12	01_start	-1853.66	-1853.74	-1859.09	-0.0755364	∆E#rev	34.1155	34.3242	11.9881	-0.0700526	0.0951782	0		0.0300138		PNO-LMP2-F12	01_start	-1853.66	-1853.74	-1858.98	∆E#rev	34.1155	34.3242	11.9581	-0.0700526	0.0651644			PNO-LMP2-F12	01_start	-1853.76	-1853.77	-1859.09	∆E#rev	34.3257	34.3857	12.1506	-0.00855036	0.257628		0	0.180283		PNO-LMP2-F12
FALSE	FALSE	TRUE		sc	PNO-LMP2-F12	01_ts	-1853.6	-1853.67	-1859.04	-0.0757832	∆Ereac	7.20956	6.84603	14.3708	0.0622029	-0.150325	0		-0.21004		PNO-LMP2-F12	01_ts	-1853.6	-1853.67	-1858.94	∆Ereac	7.20956	6.84603	14.5808	0.0622029	0.0597153			PNO-LMP2-F12	01_ts	-1853.69	-1853.7	-1859.05	∆Ereac	6.8103	6.78708	14.3787	0.00324841	-0.142368		0	-0.11811		PNO-LMP2-F12
TRUE	FALSE	FALSE		sc	PNO-LMP2-F12	02_end	-1684.99	-1685.05	-1689.62	-0.0624279	∆E#fwd	11.1101	11.3736	6.21768	-0.0158787	-0.107583	0		-0.0782567		PNO-LMP2-F12	02_end	-1684.99	-1685.05	-1689.52	∆E#fwd	11.1101	11.3736	6.29593	-0.0158787	-0.0293268			PNO-LMP2-F12	02_end	-1685.07	-1685.08	-1689.62	∆E#fwd	11.3929	11.3971	6.28829	0.00760902	-0.0369761		0	-0.00614332		PNO-LMP2-F12
FALSE	TRUE	FALSE		sc	PNO-LMP2-F12	02_start	-1684.96	-1685.02	-1689.59	-0.0632041	∆E#rev	30.8105	30.587	23.4768	0.0240513	0.0704011	0		-0.13012		PNO-LMP2-F12	02_start	-1684.96	-1685.02	-1689.5	∆E#rev	30.8105	30.587	23.6069	0.0240513	0.200521			PNO-LMP2-F12	02_start	-1685.04	-1685.05	-1689.59	∆E#rev	30.5361	30.5522	23.4405	-0.0107379	0.0340871		0	0.00554091		PNO-LMP2-F12
FALSE	FALSE	TRUE		sc	PNO-LMP2-F12	02_ts	-1684.94	-1685	-1689.58	-0.0627842	∆Ereac	-19.7004	-19.2133	-17.2591	-0.0399299	-0.177985	0		0.0518637		PNO-LMP2-F12	02_ts	-1684.94	-1685	-1689.49	∆Ereac	-19.7004	-19.2133	-17.311	-0.0399299	-0.229848			PNO-LMP2-F12	02_ts	-1685.02	-1685.03	-1689.58	∆Ereac	-19.1431	-19.1551	-17.1522	0.0183469	-0.0710632		0	-0.0116842		PNO-LMP2-F12
TRUE	FALSE	FALSE		ti	PNO-LMP2-F12	03_end	-1267.38	-1267.41	-1269.57	-0.0299962	∆E#fwd	3.33473	3.37038	0.922778	-0.00122954	0.0396195	0		-0.0226782		PNO-LMP2-F12	03_end	-1267.38	-1267.41	-1269.53	∆E#fwd	3.33473	3.37038	0.945456	-0.00122954	0.0622977			PNO-LMP2-F12	03_end	-1267.42	-1267.42	-1269.57	∆E#fwd	3.36663	3.36863	0.88418	-0.00298029	0.00102136		0	-0.00454944		PNO-LMP2-F12
FALSE	TRUE	FALSE		ti	PNO-LMP2-F12	03_start	-1267.31	-1267.35	-1269.54	-0.0302443	∆E#rev	43.7463	43.6263	19.9583	-0.0361509	-0.983279	0		-1.13725		PNO-LMP2-F12	03_start	-1267.31	-1267.35	-1269.49	∆E#rev	43.7463	43.6263	21.0956	-0.0361509	0.153976			PNO-LMP2-F12	03_start	-1267.35	-1267.36	-1269.54	∆E#rev	43.5725	43.6454	20.8758	-0.0170119	-0.0657782		0	-0.123218		PNO-LMP2-F12
FALSE	FALSE	TRUE		ti	PNO-LMP2-F12	03_ts	-1267.31	-1267.34	-1269.54	-0.0301875	∆Ereac	-40.4116	-40.2559	-19.0356	0.0349214	1.0229	0		1.11458		PNO-LMP2-F12	03_ts	-1267.31	-1267.34	-1269.49	∆Ereac	-40.4116	-40.2559	-20.1501	0.0349214	-0.091678			PNO-LMP2-F12	03_ts	-1267.35	-1267.35	-1269.54	∆Ereac	-40.2059	-40.2768	-19.9917	0.0140316	0.0667996		0	0.118668		PNO-LMP2-F12
TRUE	FALSE	FALSE		ti	PNO-LMP2-F12	04_end	-1229.51	-1229.54	-1231.54	-0.0264652	∆E#fwd	2.21246	2.30245	3.21194	-0.00678826	0.113523	0		0.112123		PNO-LMP2-F12	04_end	-1229.51	-1229.54	-1231.49	∆E#fwd	2.21246	2.30245	3.09982	-0.00679454	0.00139988			PNO-LMP2-F12	04_end	-1229.55	-1229.55	-1231.54	∆E#fwd	2.3086	2.31095	3.10101	0.00171449	0.00259215		0	0.00215236		PNO-LMP2-F12
FALSE	TRUE	FALSE		ti	PNO-LMP2-F12	04_start	-1229.48	-1229.5	-1231.54	-0.0266774	∆E#rev	23.3417	23.2986	2.16004	-0.0250614	-0.429721	0		-0.844923		PNO-LMP2-F12	04_start	-1229.48	-1229.5	-1231.49	∆E#rev	23.3417	23.2986	3.00497	-0.0250677	0.415201			PNO-LMP2-F12	04_start	-1229.51	-1229.52	-1231.54	∆E#rev	23.2296	23.2991	2.58605	-0.0246409	-0.00371779		0	-0.0580886		PNO-LMP2-F12
FALSE	FALSE	TRUE		ti	PNO-LMP2-F12	04_ts	-1229.47	-1229.5	-1231.53	-0.0265339	∆Ereac	-21.1293	-20.9962	1.05189	0.0182731	0.543245	0		0.957046		PNO-LMP2-F12	04_ts	-1229.47	-1229.5	-1231.49	∆Ereac	-21.1293	-20.9962	0.0948481	0.0182731	-0.413801			PNO-LMP2-F12	04_ts	-1229.51	-1229.51	-1231.53	∆Ereac	-20.921	-20.9881	0.514959	0.0263554	0.00630994		0	0.0602409		PNO-LMP2-F12
TRUE	FALSE	FALSE		mn	PNO-LMP2-F12	05_end_correct	-2739.31	-2739.38	-2744.65	-0.0657683	∆E#fwd	9.17832	9.1844	2.16354	-0.0160696	-0.109263	0		-0.0862135		PNO-LMP2-F12	05_end_correct	-2739.31	-2739.38	-2744.54	∆E#fwd	9.17832	9.1844	2.24975	-0.0160696	-0.0230497			PNO-LMP2-F12	05_end_correct	-2739.4	-2739.41	-2744.65	∆E#fwd	9.19606	9.19887	2.24902	-0.00160551	-0.0237838		0	0.0445155		PNO-LMP2-F12
FALSE	TRUE	FALSE		mn	PNO-LMP2-F12	05_start	-2739.29	-2739.36	-2744.61	-0.0663339	∆E#rev	22.139	21.7902	26.3908	0.013153	0.59578	0		0.725169		PNO-LMP2-F12	05_start	-2739.29	-2739.36	-2744.5	∆E#rev	22.139	21.7902	25.6656	0.013153	-0.129389			PNO-LMP2-F12	05_start	-2739.38	-2739.39	-2744.62	∆E#rev	21.7154	21.7659	25.5921	-0.0111568	-0.202927		0	-0.0217746		PNO-LMP2-F12
FALSE	FALSE	TRUE		mn	PNO-LMP2-F12	05_ts	-2739.28	-2739.34	-2744.61	-0.0663242	∆Ereac	-12.9607	-12.6058	-24.2272	-0.0292226	-0.705043	0		-0.811382		PNO-LMP2-F12	05_ts	-2739.28	-2739.34	-2744.5	∆Ereac	-12.9607	-12.6058	-23.4158	-0.0292226	0.106339			PNO-LMP2-F12	05_ts	-2739.37	-2739.38	-2744.61	∆Ereac	-12.5194	-12.567	-23.343	0.00955125	0.179143		0	0.0662901		PNO-LMP2-F12
TRUE	FALSE	FALSE		fe	PNO-LMP2-F12	06_end	-2592.93	-2592.99	-2596.71	-0.0519119	∆E#fwd	22.3646	22.7433	14.5162	-0.102154	0.118347	0		0.378997		PNO-LMP2-F12	06_end	-2592.93	-2592.99	-2596.64	∆E#fwd	22.3646	22.7433	14.1372	-0.102147	-0.26065			PNO-LMP2-F12	06_end	-2593.01	-2593.01	-2596.73	∆E#fwd	22.7517	22.8341	14.3829	-0.011422	-0.0149172		0	0.0426455		PNO-LMP2-F12
FALSE	TRUE	FALSE		fe	PNO-LMP2-F12	06_start	-2592.94	-2592.99	-2596.72	-0.0526235	∆E#rev	19.5691	19.5013	12.4719	0.00701318	0.386445	0		0.0276606		PNO-LMP2-F12	06_start	-2592.94	-2592.99	-2596.65	∆E#rev	19.5691	19.5013	12.4442	0.00701946	0.358784			PNO-LMP2-F12	06_start	-2593.01	-2593.02	-2596.73	∆E#rev	19.4848	19.4977	12.1822	0.00344893	0.0967924		0	0.0185366		PNO-LMP2-F12
FALSE	FALSE	TRUE		fe	PNO-LMP2-F12	06_ts	-2592.9	-2592.96	-2596.69	-0.05202	∆Ereac	2.79553	3.24207	2.04432	-0.109167	-0.268098	0		0.351336		PNO-LMP2-F12	06_ts	-2592.9	-2592.96	-2596.62	∆Ereac	2.79553	3.24207	1.69298	-0.109167	-0.619434			PNO-LMP2-F12	06_ts	-2592.98	-2592.98	-2596.71	∆Ereac	3.26693	3.33636	2.20071	-0.0148709	-0.11171		0	0.0241089		PNO-LMP2-F12
TRUE	FALSE	FALSE		fe	PNO-LMP2-F12	07_end	-2592.92	-2592.98	-2596.7	-0.0524655	∆E#fwd	43.9945	43.7431	23.7087	0.00601558	-0.0905934	0		-0.373224		PNO-LMP2-F12	07_end	-2592.92	-2592.98	-2596.63	∆E#fwd	43.9945	43.7431	24.0819	0.00601558	0.28263			PNO-LMP2-F12	07_end	-2593	-2593	-2596.71	∆E#fwd	43.7575	43.7374	23.9008	0.00027387	0.101456		0	0.0398782		PNO-LMP2-F12
FALSE	TRUE	FALSE		fe	PNO-LMP2-F12	07_start	-2592.93	-2592.99	-2596.71	-0.0519119	∆E#rev	36.6811	36.7771	14.3234	0.0129745	0.396954	0		0.432404		PNO-LMP2-F12	07_start	-2592.93	-2592.99	-2596.64	∆E#rev	36.6811	36.7771	13.891	0.0129745	-0.0354506			PNO-LMP2-F12	07_start	-2593.01	-2593.01	-2596.73	∆E#rev	36.7508	36.765	14.2006	0.000957707	0.274144		0	0.18541		PNO-LMP2-F12
FALSE	FALSE	TRUE		fe	PNO-LMP2-F12	07_ts	-2592.86	-2592.92	-2596.68	-0.0523125	∆Ereac	7.31343	6.96606	9.38527	-0.00695893	-0.487547	0		-0.805628		PNO-LMP2-F12	07_ts	-2592.86	-2592.92	-2596.61	∆Ereac	7.31343	6.96606	10.1909	-0.00695893	0.318081			PNO-LMP2-F12	07_ts	-2592.94	-2592.94	-2596.69	∆Ereac	7.00672	6.97233	9.70013	-0.000683837	-0.172688		0	-0.145532		PNO-LMP2-F12
TRUE	FALSE	FALSE		fe	PNO-LMP2-F12	08_end	-2618.23	-2618.33	-2625.12	-0.100981	∆E#fwd	18.7272	18.7596	43.1876	0.0237893	-0.221516	0		-0.579543		PNO-LMP2-F12	08_end	-2618.23	-2618.33	-2625	∆E#fwd	18.7272	18.7596	43.7671	0.0238018	0.358027			PNO-LMP2-F12	08_end	-2618.36	-2618.37	-2625.13	∆E#fwd	18.7666	18.7544	43.1253	0.0186123	-0.283784		0	-0.198042		PNO-LMP2-F12
FALSE	TRUE	FALSE		fe	PNO-LMP2-F12	08_start	-2618.23	-2618.33	-2625.12	-0.101582	∆E#rev	18.8198	18.4753	41.7765	0.0860053	1.15191	0		1.18015		PNO-LMP2-F12	08_start	-2618.23	-2618.33	-2625	∆E#rev	18.8198	18.4753	40.5964	0.0860115	-0.0282453			PNO-LMP2-F12	08_start	-2618.36	-2618.37	-2625.14	∆E#rev	18.4076	18.3953	40.5822	0.00603544	-0.0423956		0	-0.0997175		PNO-LMP2-F12
FALSE	FALSE	TRUE		fe	PNO-LMP2-F12	08_ts	-2618.2	-2618.3	-2625.05	-0.10153	∆Ereac	-0.0926392	0.284306	1.41108	-0.062216	-1.37342	0		-1.75969		PNO-LMP2-F12	08_ts	-2618.2	-2618.3	-2624.93	∆Ereac	-0.0926392	0.284312	3.17077	-0.0622097	0.386272			PNO-LMP2-F12	08_ts	-2618.33	-2618.34	-2625.07	∆Ereac	0.359011	0.359099	2.54311	0.0125769	-0.241388		0	-0.0983245		PNO-LMP2-F12
TRUE	FALSE	FALSE		fe	PNO-LMP2-F12	09_end	-2618.15	-2618.25	-2625.08	-0.0989911	∆E#fwd	45.4707	46.4888	29.1886	-0.154303	-0.993894	0		-1.0697		PNO-LMP2-F12	09_end	-2618.15	-2618.25	-2624.95	∆E#fwd	45.4707	46.4888	30.2583	-0.154303	0.0758025			PNO-LMP2-F12	09_end	-2618.28	-2618.29	-2625.08	∆E#fwd	46.551	46.6144	30.1086	-0.0287446	-0.0739087		0	-0.0644641		PNO-LMP2-F12
FALSE	TRUE	FALSE		fe	PNO-LMP2-F12	09_start	-2618.23	-2618.33	-2625.12	-0.100981	∆E#rev	-6.59962	-6.83028	0.31794	0.0635768	0.274556	0		0.326368		PNO-LMP2-F12	09_start	-2618.23	-2618.33	-2625	∆E#rev	-6.59962	-6.83028	-0.00842745	0.0635768	-0.0518116			PNO-LMP2-F12	09_start	-2618.36	-2618.37	-2625.13	∆E#rev	-6.88695	-6.88619	0.000301205	0.00767199	-0.043083		0	0.0185743		PNO-LMP2-F12
FALSE	FALSE	TRUE		fe	PNO-LMP2-F12	09_ts	-2618.16	-2618.26	-2625.07	-0.0993587	∆Ereac	52.0704	53.3191	28.8707	-0.21788	-1.26845	0		-1.39606		PNO-LMP2-F12	09_ts	-2618.16	-2618.26	-2624.95	∆Ereac	52.0704	53.3191	30.2668	-0.21788	0.127614			PNO-LMP2-F12	09_ts	-2618.29	-2618.3	-2625.08	∆Ereac	53.438	53.5006	30.1083	-0.0364166	-0.0308257		0	-0.0830383		PNO-LMP2-F12
TRUE	FALSE	FALSE		nb	PNO-LMP2-F12	10_end_MAI	-1025.12	-1025.17	-1029.44	-0.0544157	∆E#fwd	-10.7045	-10.0164	-5.10106	-0.011439	-0.555098	0		-0.0710027		PNO-LMP2-F12	10_end_MAI	-1025.12	-1025.17	-1029.35	∆E#fwd	-10.7045	-10.0164	-5.03005	-0.0114327	-0.484096			PNO-LMP2-F12	10_end_MAI	-1025.19	-1025.2	-1029.44	∆E#fwd	-9.93427	-9.9905	-4.82401	0.0144584	-0.278053		0	-0.0553777		PNO-LMP2-F12
FALSE	TRUE	FALSE		nb	PNO-LMP2-F12	10_start_MAI	-1137.84	-1137.91	-1142.6	-0.0638658	∆E#rev	20.6865	20.4852	12.3524	0.0919447	-0.181104	0		-0.30197		PNO-LMP2-F12	10_start_MAI	-1137.84	-1137.91	-1142.51	∆E#rev	20.6865	20.4852	12.6544	0.0919447	0.120867			PNO-LMP2-F12	10_start_MAI	-1137.93	-1137.94	-1142.61	∆E#rev	20.3595	20.4232	12.6228	0.0298966	0.0892526		0	-0.0880898		PNO-LMP2-F12
FALSE	FALSE	TRUE		nb	PNO-LMP2-F12	10_ts_MAI	-1137.86	-1137.92	-1142.61	-0.0627692	∆Ereac	-31.3911	-30.5016	-17.4535	-0.103384	-0.373995	0		0.230967		PNO-LMP2-F12	10_ts_MAI	-1137.86	-1137.92	-1142.52	∆Ereac	-31.3911	-30.5016	-17.6844	-0.103377	-0.604962			PNO-LMP2-F12	10_ts_MAI	-1137.94	-1137.95	-1142.62	∆Ereac	-30.2938	-30.4137	-17.4468	-0.0154382	-0.367306		0	0.0327121		PNO-LMP2-F12
TRUE	FALSE	FALSE		nb	PNO-LMP2-F12	11_end	-1242.8	-1242.89	-1248.49	-0.0930966	∆E#fwd	22.8193	23.3468	31.8051	0.075782	-1.00341	0		-0.627817		PNO-LMP2-F12	11_end	-1242.8	-1242.89	-1248.38	∆E#fwd	22.8193	23.3468	32.4329	0.075782	-0.375597			PNO-LMP2-F12	11_end	-1242.91	-1242.92	-1248.5	∆E#fwd	23.226	23.2525	32.3094	-0.0185076	-0.499123		0	-0.401876		PNO-LMP2-F12
FALSE	TRUE	FALSE		nb	PNO-LMP2-F12	11_start	-1242.68	-1242.77	-1248.4	-0.093211	∆E#rev	95.4467	95.9025	86.129	-0.0106394	0.00609053	0		-0.716566		PNO-LMP2-F12	11_start	-1242.68	-1242.77	-1248.3	∆E#rev	95.4467	95.9025	86.8456	-0.0106394	0.722656			PNO-LMP2-F12	11_start	-1242.8	-1242.81	-1248.41	∆E#rev	95.901	95.9303	85.9391	0.0172408	-0.183794		0	-0.291252		PNO-LMP2-F12
FALSE	FALSE	TRUE		nb	PNO-LMP2-F12	11_ts	-1242.64	-1242.74	-1248.35	-0.0923704	∆Ereac	-72.6275	-72.5557	-54.3239	0.0864214	-1.0095	0		0.0887487		PNO-LMP2-F12	11_ts	-1242.64	-1242.74	-1248.24	∆Ereac	-72.6275	-72.5557	-54.4127	0.0864214	-1.09825			PNO-LMP2-F12	11_ts	-1242.76	-1242.77	-1248.36	∆Ereac	-72.6749	-72.6779	-53.6297	-0.0357484	-0.315329		0	-0.110624		PNO-LMP2-F12
TRUE	FALSE	FALSE		mo	PNO-LMP2-F12	12_end	-1793.64	-1793.71	-1798.17	-0.0646245	∆E#fwd	4.49876	4.57035	5.28466	0.00444925	0.0969407	0		-0.0863704		PNO-LMP2-F12	12_end	-1793.64	-1793.71	-1798.06	∆E#fwd	4.49876	4.57034	5.37103	0.00444297	0.183311			PNO-LMP2-F12	12_end	-1793.73	-1793.74	-1798.18	∆E#fwd	4.57271	4.56961	5.25626	0.00370879	0.0685396		0	0.0430534		PNO-LMP2-F12
FALSE	TRUE	FALSE		mo	PNO-LMP2-F12	12_start	-1793.58	-1793.65	-1798.12	-0.0651163	∆E#rev	41.8635	41.6264	36.816	-0.0364138	0.426886	0		0.00108559		PNO-LMP2-F12	12_start	-1793.58	-1793.65	-1798.01	∆E#rev	41.8635	41.6264	36.8149	-0.0364201	0.4258			PNO-LMP2-F12	12_start	-1793.67	-1793.68	-1798.13	∆E#rev	41.6765	41.6504	36.5152	-0.0124681	0.126076		0	0.171367		PNO-LMP2-F12
FALSE	FALSE	TRUE		mo	PNO-LMP2-F12	12_ts	-1793.58	-1793.64	-1798.11	-0.0650022	∆Ereac	-37.3647	-37.0561	-31.5313	0.0408631	-0.329945	0		-0.087456		PNO-LMP2-F12	12_ts	-1793.58	-1793.64	-1798.01	∆Ereac	-37.3647	-37.0561	-31.4439	0.0408631	-0.242489			PNO-LMP2-F12	12_ts	-1793.66	-1793.67	-1798.13	∆Ereac	-37.1038	-37.0808	-31.2589	0.0161769	-0.0575368		0	-0.128313		PNO-LMP2-F12
TRUE	FALSE	FALSE		ru	PNO-LMP2-F12	13_end	-1676.87	-1676.94	-1681.96	-0.0757579	∆E#fwd	47.8017	47.9256	13.3542	-0.0750478	0.90943	0		0.187657		PNO-LMP2-F12	13_end	-1676.87	-1676.94	-1681.85	∆E#fwd	47.8017	47.9256	13.1665	-0.0750478	0.721773			PNO-LMP2-F12	13_end	-1676.97	-1676.98	-1681.98	∆E#fwd	47.9313	47.9519	13.0237	-0.048661	0.579009		0	0.295821		PNO-LMP2-F12
FALSE	TRUE	FALSE		ru	PNO-LMP2-F12	13_start	-1676.83	-1676.9	-1681.92	-0.0756566	∆E#rev	72.6206	72.808	43.6897	-0.0584045	0.835616	0		-0.240731		PNO-LMP2-F12	13_start	-1676.83	-1676.9	-1681.8	∆E#rev	72.6206	72.808	43.9304	-0.0584045	1.07635			PNO-LMP2-F12	13_start	-1676.93	-1676.94	-1681.93	∆E#rev	72.7358	72.8417	43.3323	-0.0247763	0.478243		0	0.142156		PNO-LMP2-F12
FALSE	FALSE	TRUE		ru	PNO-LMP2-F12	13_ts	-1676.75	-1676.83	-1681.89	-0.0754592	∆Ereac	-24.8189	-24.8825	-30.3355	-0.0166432	0.0738139	0		0.428388		PNO-LMP2-F12	13_ts	-1676.75	-1676.83	-1681.78	∆Ereac	-24.8189	-24.8825	-30.7639	-0.0166432	-0.354574			PNO-LMP2-F12	13_ts	-1676.85	-1676.86	-1681.91	∆Ereac	-24.8046	-24.8897	-30.3086	-0.0238847	0.100765		0	0.153665		PNO-LMP2-F12
TRUE	FALSE	FALSE		ru	PNO-LMP2-F12	14_end	-1160.09	-1160.14	-1164.08	-0.0557723	∆E#fwd	16.0779	16.5408	9.0462	-0.0871628	-0.111898	0		-0.0333898		PNO-LMP2-F12	14_end	-1160.09	-1160.14	-1164	∆E#fwd	16.0779	16.5408	9.07959	-0.0871628	-0.0785086			PNO-LMP2-F12	14_end	-1160.16	-1160.17	-1164.09	∆E#fwd	16.5079	16.6203	9.08138	-0.00772639	-0.0767202		0	0.0395268		PNO-LMP2-F12
FALSE	TRUE	FALSE		ru	PNO-LMP2-F12	14_start	-1160.08	-1160.14	-1164.07	-0.0562329	∆E#rev	21.7742	21.9481	13.8397	-0.0250488	0.122787	0		-0.128332		PNO-LMP2-F12	14_start	-1160.08	-1160.14	-1163.99	∆E#rev	21.7742	21.9481	13.968	-0.0250488	0.251119			PNO-LMP2-F12	14_start	-1160.15	-1160.16	-1164.08	∆E#rev	21.9873	21.9777	13.7554	0.00461983	0.038481		0	0.0498745		PNO-LMP2-F12
FALSE	FALSE	TRUE		ru	PNO-LMP2-F12	14_ts	-1160.05	-1160.11	-1164.05	-0.0554952	∆Ereac	-5.69627	-5.40722	-4.79351	-0.062114	-0.234685	0		0.0949422		PNO-LMP2-F12	14_ts	-1160.05	-1160.11	-1163.97	∆Ereac	-5.69627	-5.40722	-4.88846	-0.062114	-0.329627			PNO-LMP2-F12	14_ts	-1160.13	-1160.14	-1164.07	∆Ereac	-5.47939	-5.35745	-4.67403	-0.0123462	-0.115201		0	-0.0103476		PNO-LMP2-F12
TRUE	FALSE	FALSE		rh	PNO-LMP2-F12	15_end	-986.65	-986.676	-988.528	-0.026011	∆E#fwd	29.6826	28.7584	15.1736	0.0769248	-0.691004	0		-0.142325		PNO-LMP2-F12	15_end	-986.65	-986.676	-988.477	∆E#fwd	29.6826	28.7584	15.3159	0.0769248	-0.548679			PNO-LMP2-F12	15_end	-986.684	-986.687	-988.539	∆E#fwd	28.6871	28.6666	15.8834	-0.014861	0.0187654		0	-0.0465173		PNO-LMP2-F12
FALSE	TRUE	FALSE		rh	PNO-LMP2-F12	15_start	-986.551	-986.574	-988.427	-0.0230625	∆E#rev	91.8955	92.8215	78.3672	0.0464246	-0.482642	0		0.19011		PNO-LMP2-F12	15_start	-986.551	-986.574	-988.376	∆E#rev	91.8955	92.8215	78.1771	0.0464246	-0.672753			PNO-LMP2-F12	15_start	-986.582	-986.585	-988.439	∆E#rev	92.8486	92.8425	78.8923	0.0674399	0.0424138		0	-0.149824		PNO-LMP2-F12
FALSE	FALSE	TRUE		rh	PNO-LMP2-F12	15_ts	-986.504	-986.528	-988.403	-0.0245353	∆Ereac	-62.2129	-64.0631	-63.1936	0.0305001	-0.208362	0		-0.332436		PNO-LMP2-F12	15_ts	-986.504	-986.528	-988.352	∆Ereac	-62.2129	-64.0631	-62.8612	0.0305001	0.124074			PNO-LMP2-F12	15_ts	-986.536	-986.539	-988.413	∆Ereac	-64.1615	-64.1759	-63.0089	-0.082301	-0.0236483		0	0.103307		PNO-LMP2-F12
TRUE	FALSE	FALSE		pd	PNO-LMP2-F12	16_end	-511.124	-511.154	-513.507	-0.0304848	∆E#fwd	31.0512	30.8853	34.37	-0.0118957	0.237958	0		-0.00176958		PNO-LMP2-F12	16_end	-511.124	-511.154	-513.457	∆E#fwd	31.0512	30.8853	34.3718	-0.0118957	0.239728			PNO-LMP2-F12	16_end	-511.162	-511.165	-513.515	∆E#fwd	30.8962	30.896	34.2378	-0.00121549	0.105748		0	-0.025389		PNO-LMP2-F12
FALSE	TRUE	FALSE		pd	PNO-LMP2-F12	16_start	-511.077	-511.107	-513.465	-0.0307711	∆E#rev	60.6238	60.2783	60.9584	0.0765981	-0.344608	0		-0.0105108		PNO-LMP2-F12	16_start	-511.077	-511.107	-513.415	∆E#rev	60.6238	60.2783	60.9689	0.0765981	-0.334097			PNO-LMP2-F12	16_start	-511.115	-511.119	-513.473	∆E#rev	60.2918	60.2309	61.121	0.0292651	-0.182001		0	-0.13002		PNO-LMP2-F12
FALSE	FALSE	TRUE		pd	PNO-LMP2-F12	16_ts	-511.027	-511.058	-513.41	-0.0310355	∆Ereac	-29.5726	-29.3929	-26.5883	-0.0884938	0.582566	0		0.00874121		PNO-LMP2-F12	16_ts	-511.027	-511.058	-513.36	∆Ereac	-29.5726	-29.3929	-26.5971	-0.0884938	0.573825			PNO-LMP2-F12	16_ts	-511.065	-511.069	-513.418	∆Ereac	-29.3957	-29.3349	-26.8832	-0.0304806	0.287749		0	0.104631		PNO-LMP2-F12
TRUE	FALSE	FALSE		pd		17_end											0		0			17_end													17_end												0
FALSE	TRUE	FALSE		pd		17_start											0		0			17_start													17_start												0
FALSE	FALSE	TRUE		pd		17_ts											0		0			17_ts													17_ts												0
TRUE	FALSE	FALSE		pd		18_end											0		0			18_end													18_end												0
FALSE	TRUE	FALSE		pd		18_start											0		0			18_start													18_start												0
FALSE	FALSE	TRUE		pd		18_ts											0		0			18_ts													18_ts												0
TRUE	FALSE	FALSE		pd		19_end											0		0			19_end													19_end												0
FALSE	TRUE	FALSE		pd		19_start											0		0			19_start													19_start												0
FALSE	FALSE	TRUE		pd		19_ts											0		0			19_ts													19_ts												0
TRUE	FALSE	FALSE		pd		20_end											0		0			20_end													20_end												0
FALSE	TRUE	FALSE		pd		20_start											0		0			20_start													20_start												0
FALSE	FALSE	TRUE		pd		20_ts											0		0			20_ts													20_ts												0
TRUE	FALSE	FALSE		ta	PNO-LMP2-F12	21_end	-708.279	-708.325	-711.717	-0.0465815	∆E#fwd	16.2708	16.3785	7.21451	-0.0174071	0.0604125	0		-0.0474962		PNO-LMP2-F12	21_end	-708.279	-708.325	-711.648	∆E#fwd	16.2708	16.3785	7.26201	-0.0174071	0.107909			PNO-LMP2-F12	21_end	-708.34	-708.347	-711.72	∆E#fwd	16.3793	16.3937	7.2648	-0.00218368	0.110695		0	0.0628263		PNO-LMP2-F12
FALSE	TRUE	FALSE		ta	PNO-LMP2-F12	21_start	-708.279	-708.325	-711.717	-0.0465815	∆E#rev	16.2711	16.3788	7.21974	-0.0174428	0.0601985	0		-0.0476782		PNO-LMP2-F12	21_start	-708.279	-708.325	-711.648	∆E#rev	16.2711	16.3788	7.26742	-0.0174428	0.107877			PNO-LMP2-F12	21_start	-708.34	-708.347	-711.72	∆E#rev	16.3796	16.394	7.26994	-0.00220688	0.110393		0	0.0626882		PNO-LMP2-F12
FALSE	FALSE	TRUE		ta	PNO-LMP2-F12	21_ts	-708.253	-708.299	-711.706	-0.0464099	∆Ereac	-0.000269829	-0.00030748	-0.00522715	3.57531e-05	0.000214048	0		0.000181978		PNO-LMP2-F12	21_ts	-708.253	-708.299	-711.636	∆Ereac	-0.000269829	-0.00030748	-0.00540913	3.57531e-05	3.20698e-05			PNO-LMP2-F12	21_ts	-708.314	-708.321	-711.708	∆Ereac	-0.000294929	-0.00032003	-0.0051393	2.32029e-05	0.000301899		0	0.000138052		PNO-LMP2-F12
TRUE	FALSE	FALSE		ta	PNO-LMP2-F12	22_end	-957.426	-957.49	-962.077	-0.0636408	∆E#fwd	28.8641	28.8841	10.6844	0.011864	0.215261	0		0.0441578		PNO-LMP2-F12	22_end	-957.426	-957.49	-961.984	∆E#fwd	28.8641	28.8841	10.6402	0.011864	0.171103			PNO-LMP2-F12	22_end	-957.51	-957.519	-962.08	∆E#fwd	28.8563	28.8656	10.6771	-0.0065785	0.208026		0	0.0451242		PNO-LMP2-F12
FALSE	TRUE	FALSE		ta	PNO-LMP2-F12	22_start	-957.396	-957.46	-962.053	-0.0638314	∆E#rev	47.4244	47.3248	25.5536	-0.0376551	0.537785	0		0.132787		PNO-LMP2-F12	22_start	-957.396	-957.46	-961.961	∆E#rev	47.4244	47.3248	25.4208	-0.0376551	0.404997			PNO-LMP2-F12	22_start	-957.48	-957.49	-962.057	∆E#rev	47.2525	47.3352	25.2766	-0.0272133	0.260764		0	0.0779555		PNO-LMP2-F12
FALSE	FALSE	TRUE		ta	PNO-LMP2-F12	22_ts	-957.35	-957.414	-962.036	-0.0637996	∆Ereac	-18.5603	-18.4407	-14.8692	0.0495191	-0.322524	0		-0.0886294		PNO-LMP2-F12	22_ts	-957.35	-957.414	-961.944	∆Ereac	-18.5603	-18.4407	-14.7806	0.0495191	-0.233894			PNO-LMP2-F12	22_ts	-957.434	-957.444	-962.04	∆Ereac	-18.3961	-18.4696	-14.5994	0.0206348	-0.0527384		0	-0.0328313		PNO-LMP2-F12
TRUE	FALSE	FALSE		w	DF-MP2-F12	23_end	-1008.34	-1008.41	-1013.22	-0.0682911	∆E#fwd	44.8136	45.205	25.5681	-0.0344109	0.279689	0		-0.116296		DF-MP2-F12	23_end	-1008.34	-1008.41	-1013.17	∆E#fwd	44.8136	45.205	25.6844	-0.0344109	0.395985			PNO-LMP2-F12	23_end	-1008.43	-1008.44	-1013.31	∆E#fwd	45.2514	45.2318	25.5164	-0.00767274	0.228063		0	0.0156501		PNO-LMP2-F12
FALSE	TRUE	FALSE		w	DF-MP2-F12	23_start	-1008.36	-1008.43	-1013.24	-0.0683762	∆E#rev	33.3874	33.7253	14.5604	-0.0219324	0.0670104	0		-0.285479		DF-MP2-F12	23_start	-1008.36	-1008.43	-1013.18	∆E#rev	33.3874	33.7253	14.8459	-0.0219324	0.35249			PNO-LMP2-F12	23_start	-1008.45	-1008.46	-1013.33	∆E#rev	33.7355	33.7392	14.6605	-0.0081021	0.167148		0	-0.0714922		PNO-LMP2-F12
FALSE	FALSE	TRUE		w	DF-MP2-F12	23_ts	-1008.29	-1008.36	-1013.2	-0.0677524	∆Ereac	11.4263	11.4797	11.0076	-0.0124785	0.212678	0		0.169183		DF-MP2-F12	23_ts	-1008.29	-1008.36	-1013.14	∆Ereac	11.4263	11.4797	10.8385	-0.0124785	0.0434953			PNO-LMP2-F12	23_ts	-1008.38	-1008.39	-1013.28	∆Ereac	11.5159	11.4926	10.8559	0.000429361	0.0609149		0	0.0871422		PNO-LMP2-F12
TRUE	FALSE	FALSE		re	PNO-LMP2-F12	24_end	-2257.6	-2257.71	-2265.59	-0.110167	∆E#fwd	12.4598	13.0739	0.208164	-0.0579016	0.167986	0		0.00272967		PNO-LMP2-F12	24_end	-2257.6	-2257.71	-2265.42	∆E#fwd	12.4598	13.0739	0.205434	-0.0579016	0.165256			PNO-LMP2-F12	24_end	-2257.74	-2257.76	-2265.6	∆E#fwd	13.1318	13.1285	0.148644	-0.00329567	0.108466		0	0.0693398		PNO-LMP2-F12
FALSE	TRUE	FALSE		re	PNO-LMP2-F12	24_start	-2257.59	-2257.7	-2265.57	-0.112991	∆E#rev	18.2054	17.0474	15.8484	0.100318	-0.0664402	0		-0.0864081		PNO-LMP2-F12	24_start	-2257.59	-2257.7	-2265.4	∆E#rev	18.2054	17.0474	15.9348	0.100318	0.0199678			PNO-LMP2-F12	24_start	-2257.74	-2257.75	-2265.58	∆E#rev	16.9581	16.9427	15.796	-0.00440712	-0.11885		0	-0.13108		PNO-LMP2-F12
FALSE	FALSE	TRUE		re	PNO-LMP2-F12	24_ts	-2257.57	-2257.68	-2265.56	-0.112013	∆Ereac	-5.74554	-3.97349	-15.6403	-0.158219	0.234426	0		0.0891377		PNO-LMP2-F12	24_ts	-2257.57	-2257.68	-2265.4	∆Ereac	-5.74554	-3.97349	-15.7294	-0.158219	0.145288			PNO-LMP2-F12	24_ts	-2257.72	-2257.73	-2265.58	∆Ereac	-3.82624	-3.81416	-15.6474	0.00111145	0.227316		0	0.20042		PNO-LMP2-F12
TRUE	FALSE	FALSE		re	PNO-LMP2-F12	25_end	-2184.16	-2184.26	-2191.89	-0.10191	∆E#fwd	17.0222	17.7179	-0.646297	-0.0631621	0.329662	0		0.0645707		PNO-LMP2-F12	25_end	-2184.16	-2184.26	-2191.73	∆E#fwd	17.0222	17.7179	-0.710868	-0.0631621	0.265092			PNO-LMP2-F12	25_end	-2184.3	-2184.31	-2191.9	∆E#fwd	17.7807	17.7757	-0.749353	-0.0053434	0.226606		0	0.132298		PNO-LMP2-F12
FALSE	TRUE	FALSE		re	PNO-LMP2-F12	25_start	-2184.17	-2184.27	-2191.87	-0.104456	∆E#rev	12.1469	11.2452	11.776	0.0694667	-0.112073	0		-0.197791		PNO-LMP2-F12	25_start	-2184.17	-2184.27	-2191.71	∆E#rev	12.1469	11.2452	11.9738	0.0694604	0.0857181			PNO-LMP2-F12	25_start	-2184.31	-2184.32	-2191.88	∆E#rev	11.1961	11.172	11.7665	-0.00369461	-0.12158		0	-0.147534		PNO-LMP2-F12
FALSE	FALSE	TRUE		re	PNO-LMP2-F12	25_ts	-2184.14	-2184.25	-2191.87	-0.103347	∆Ereac	4.87535	6.47272	-12.4223	-0.132629	0.441735	0		0.262362		PNO-LMP2-F12	25_ts	-2184.14	-2184.25	-2191.71	∆Ereac	4.87535	6.47273	-12.6846	-0.132623	0.179373			PNO-LMP2-F12	25_ts	-2184.28	-2184.29	-2191.89	∆Ereac	6.58465	6.6037	-12.5158	-0.00164878	0.348186		0	0.279832		PNO-LMP2-F12
TRUE	FALSE	FALSE		os	DF-MP2-F12	26_end	-1124.52	-1124.55	-1127.03	-0.0337818	∆E#fwd	14.0966	14.438	32.2736	-0.00636752	-0.0711989	0.00214815		0.102146		DF-MP2-F12	26_end	-1124.52	-1124.55	-1127	∆E#fwd	14.1069	14.4524	32.1714	0.00803383	-0.173345			PNO-LMP2-F12	26_end	-1124.56	-1124.57	-1127.09	∆E#fwd	14.417	14.4473	32.1489	0.00293845	-0.195854		0	-0.122998		PNO-LMP2-F12
FALSE	TRUE	FALSE		os	DF-MP2-F12	26_start	-1124.54	-1124.57	-1127.09	-0.0343299	∆E#rev	-0.500815	-0.503275	0.0604103	0.0112605	0.011025	0.00216375		0.00335718		DF-MP2-F12	26_start	-1124.54	-1124.58	-1127.05	∆E#rev	-0.500288	-0.50266	0.0570532	0.0118754	0.00766784			PNO-LMP2-F12	26_start	-1124.59	-1124.59	-1127.14	∆E#rev	-0.510724	-0.513485	0.0106175	0.00105091	-0.0387679		0	-0.0242281		PNO-LMP2-F12
FALSE	FALSE	TRUE		os	DF-MP2-F12	26_ts	-1124.52	-1124.55	-1127.03	-0.0337857	∆Ereac	14.5974	14.9413	32.2132	-0.017628	-0.0822239	0.00214731		0.0987888		DF-MP2-F12	26_ts	-1124.52	-1124.55	-1127	∆Ereac	14.6072	14.9551	32.1144	-0.00384162	-0.181013			PNO-LMP2-F12	26_ts	-1124.56	-1124.57	-1127.09	∆Ereac	14.9277	14.9608	32.1383	0.00188754	-0.157086		0	-0.09877		PNO-LMP2-F12
TRUE	FALSE	FALSE		os	PNO-LMP2-F12	27_end	-1206.04	-1206.08	-1209.03	-0.0397569	∆E#fwd	11.6983	11.073	15.1149	0.0412528	0.0417206	0		0.0965674		PNO-LMP2-F12	27_end	-1206.04	-1206.08	-1208.95	∆E#fwd	11.6983	11.073	15.0183	0.0412528	-0.0548468			PNO-LMP2-F12	27_end	-1206.09	-1206.1	-1209.03	∆E#fwd	10.946	11.0266	15.0768	-0.00519546	0.00360568		0	0.00665788		PNO-LMP2-F12
FALSE	TRUE	FALSE		os	PNO-LMP2-F12	27_start	-1206.05	-1206.09	-1209.04	-0.0378885	∆E#rev	2.63056	3.17766	3.7077	-0.0593025	-0.0186757	0		0.0250125		PNO-LMP2-F12	27_start	-1206.05	-1206.09	-1208.96	∆E#rev	2.63056	3.17766	3.68269	-0.0593025	-0.0436882			PNO-LMP2-F12	27_start	-1206.1	-1206.11	-1209.05	∆E#rev	3.23273	3.24219	3.73359	0.00522434	0.00721536		0	0.0137487		PNO-LMP2-F12
FALSE	FALSE	TRUE		os	PNO-LMP2-F12	27_ts	-1206.03	-1206.07	-1209.02	-0.038885	∆Ereac	9.06778	7.89534	11.4072	0.100555	0.0603963	0		0.0715549		PNO-LMP2-F12	27_ts	-1206.03	-1206.07	-1208.94	∆Ereac	9.06778	7.89534	11.3356	0.100555	-0.0111586			PNO-LMP2-F12	27_ts	-1206.09	-1206.09	-1209.02	∆Ereac	7.71328	7.78437	11.3432	-0.0104198	-0.00360968		0	-0.00709086		PNO-LMP2-F12
TRUE	FALSE	FALSE		ir	PNO-LMP2-F12	28_end	-1649.71	-1649.78	-1654.66	-0.0697463	∆E#fwd	41.1075	42.1672	33.3951	-0.10006	0.89941	0		0.540355		PNO-LMP2-F12	28_end	-1649.71	-1649.78	-1654.54	∆E#fwd	41.1075	42.1672	32.8547	-0.10006	0.359056			PNO-LMP2-F12	28_end	-1649.8	-1649.81	-1654.66	∆E#fwd	42.1755	42.2635	32.5768	-0.0038192	0.0811569		0	0.167081		PNO-LMP2-F12
FALSE	TRUE	FALSE		ir	PNO-LMP2-F12	28_start	-1649.72	-1649.79	-1654.69	-0.0697597	∆E#rev	30.9508	32.0022	10.2842	-0.18546	-0.255936	0		-0.45111		PNO-LMP2-F12	28_start	-1649.72	-1649.79	-1654.57	∆E#rev	30.9508	32.0022	10.7353	-0.185454	0.195174			PNO-LMP2-F12	28_start	-1649.81	-1649.82	-1654.69	∆E#rev	31.9931	32.1691	10.5976	-0.018568	0.0574234		0	0.0381275		PNO-LMP2-F12
FALSE	FALSE	TRUE		ir	PNO-LMP2-F12	28_ts	-1649.66	-1649.73	-1654.64	-0.0680708	∆Ereac	10.1567	10.165	23.1109	0.0854001	1.15535	0		0.991465		PNO-LMP2-F12	28_ts	-1649.66	-1649.73	-1654.52	∆Ereac	10.1567	10.165	22.1194	0.0853939	0.163881			PNO-LMP2-F12	28_ts	-1649.75	-1649.76	-1654.64	∆Ereac	10.1824	10.0944	21.9793	0.0147488	0.0237334		0	0.128953		PNO-LMP2-F12
TRUE	FALSE	FALSE		ir	PNO-LMP2-F12	29_end	-1650.87	-1650.94	-1655.85	-0.0700804	∆E#fwd	21.4144	22.4925	13.3328	-0.22734	-0.174761	0		-0.112694		PNO-LMP2-F12	29_end	-1650.87	-1650.94	-1655.73	∆E#fwd	21.4144	22.4925	13.4455	-0.22734	-0.0620663			PNO-LMP2-F12	29_end	-1650.99	-1651	-1655.88	∆E#fwd	22.5089	22.7001	13.5226	-0.0196972	0.0150608		0	0.0462223		PNO-LMP2-F12
FALSE	TRUE	FALSE		ir	PNO-LMP2-F12	29_start	-1650.84	-1650.91	-1655.82	-0.0704262	∆E#rev	43.8054	44.6666	29.3765	-0.228727	-0.270841	0		-0.398224		PNO-LMP2-F12	29_start	-1650.84	-1650.91	-1655.7	∆E#rev	43.8054	44.6666	29.7747	-0.228727	0.127383			PNO-LMP2-F12	29_start	-1650.95	-1650.96	-1655.86	∆E#rev	44.6423	44.8552	29.74	-0.0400722	0.0926815		0	0.0512926		PNO-LMP2-F12
FALSE	FALSE	TRUE		ir	PNO-LMP2-F12	29_ts	-1650.8	-1650.87	-1655.8	-0.0687081	∆Ereac	-22.3911	-22.1741	-16.0438	0.00138657	0.0960802	0		0.285529		PNO-LMP2-F12	29_ts	-1650.8	-1650.87	-1655.68	∆Ereac	-22.3911	-22.1741	-16.3293	0.00138657	-0.189449			PNO-LMP2-F12	29_ts	-1650.92	-1650.93	-1655.83	∆Ereac	-22.1334	-22.1551	-16.2175	0.020375	-0.0776207		0	-0.00507028		PNO-LMP2-F12
TRUE	FALSE	FALSE		pt	PNO-LMP2-F12	30_end	-1059.19	-1059.24	-1062.88	-0.0492809	∆E#fwd	14.299	13.5947	7.84285	0.0122891	0.132019	0		-0.0920682		PNO-LMP2-F12	30_end	-1059.19	-1059.24	-1062.8	∆E#fwd	14.299	13.5947	7.93491	0.0122891	0.224087			PNO-LMP2-F12	30_end	-1059.26	-1059.26	-1062.89	∆E#fwd	13.5458	13.5615	7.74531	-0.0209877	0.0344788		0	0.037889		PNO-LMP2-F12
FALSE	TRUE	FALSE		pt	PNO-LMP2-F12	30_start	-1059.17	-1059.22	-1062.87	-0.0483342	∆E#rev	29.9299	29.8196	13.2046	0.0169602	0.037432	0		-0.398983		PNO-LMP2-F12	30_start	-1059.17	-1059.22	-1062.79	∆E#rev	29.9299	29.8196	13.6035	0.0169602	0.436415			PNO-LMP2-F12	30_start	-1059.23	-1059.24	-1062.88	∆E#rev	29.7685	29.8185	13.139	0.0158432	-0.0281616		0	-0.0157819		PNO-LMP2-F12
FALSE	FALSE	TRUE		pt	PNO-LMP2-F12	30_ts	-1059.15	-1059.2	-1062.86	-0.0494566	∆Ereac	-15.6308	-16.2249	-5.36172	-0.00467102	0.0945869	0		0.306915		PNO-LMP2-F12	30_ts	-1059.15	-1059.2	-1062.77	∆Ereac	-15.6308	-16.2249	-5.66863	-0.00467102	-0.212328			PNO-LMP2-F12	30_ts	-1059.21	-1059.22	-1062.86	∆Ereac	-16.2226	-16.257	-5.39366	-0.0368309	0.0626404		0	0.0536709		PNO-LMP2-F12
TRUE	FALSE	FALSE		pt	PNO-LMP2-F12	31_end	-1059.16	-1059.21	-1062.89	-0.0462138	∆E#fwd	18.2141	18.6911	-0.310824	-0.0646382	0.667156	0		-0.102491		PNO-LMP2-F12	31_end	-1059.16	-1059.21	-1062.8	∆E#fwd	18.2141	18.6911	-0.208333	-0.0646382	0.769647			PNO-LMP2-F12	31_end	-1059.22	-1059.23	-1062.89	∆E#fwd	18.7219	18.7425	-0.561175	-0.0132954	0.416805		0	0.107637		PNO-LMP2-F12
FALSE	TRUE	FALSE		pt	PNO-LMP2-F12	31_start	-1059.17	-1059.22	-1062.87	-0.0483342	∆E#rev	13.3143	12.4607	10.2097	0.0484471	-0.219948	0		-0.237531		PNO-LMP2-F12	31_start	-1059.17	-1059.22	-1062.79	∆E#rev	13.3143	12.4607	10.4472	0.0484471	0.017583			PNO-LMP2-F12	31_start	-1059.23	-1059.24	-1062.88	∆E#rev	12.3876	12.3946	10.2216	-0.0176861	-0.207963		0	-0.154775		PNO-LMP2-F12
FALSE	FALSE	TRUE		pt	PNO-LMP2-F12	31_ts	-1059.14	-1059.19	-1062.87	-0.0475741	∆Ereac	4.89984	6.23042	-10.5205	-0.113085	0.887104	0		0.13504		PNO-LMP2-F12	31_ts	-1059.14	-1059.19	-1062.79	∆Ereac	4.89984	6.23042	-10.6555	-0.113085	0.752064			PNO-LMP2-F12	31_ts	-1059.2	-1059.21	-1062.88	∆Ereac	6.33429	6.34789	-10.7828	0.0043907	0.624768		0	0.262412		PNO-LMP2-F12
TRUE	FALSE	FALSE		pt	PNO-LMP2-F12	32_end	-995.662	-995.687	-997.507	-0.0257201	∆E#fwd	27.2236	26.4299	16.3082	0.0515054	0.275466	0		-0.149937		PNO-LMP2-F12	32_end	-995.662	-995.687	-997.453	∆E#fwd	27.2236	26.4299	16.4581	0.0515054	0.425403			PNO-LMP2-F12	32_end	-995.695	-995.698	-997.512	∆E#fwd	26.4352	26.3667	16.1544	-0.0117413	0.121651		0	0.00947539		PNO-LMP2-F12
FALSE	TRUE	FALSE		pt	PNO-LMP2-F12	32_start	-995.612	-995.636	-997.407	-0.0240781	∆E#rev	58.33	58.5667	79.2207	0.0808496	-0.413332	0		0.499974		PNO-LMP2-F12	32_start	-995.612	-995.636	-997.354	∆E#rev	58.33	58.5667	78.7207	0.0808496	-0.913306			PNO-LMP2-F12	32_start	-995.644	-995.647	-997.411	∆E#rev	58.5383	58.5685	79.462	0.0826443	-0.171941		0	-0.147578		PNO-LMP2-F12
FALSE	FALSE	TRUE		pt	PNO-LMP2-F12	32_ts	-995.569	-995.594	-997.381	-0.0253429	∆Ereac	-31.1064	-32.1368	-62.9125	-0.0293442	0.688797	0		-0.649912		PNO-LMP2-F12	32_ts	-995.569	-995.594	-997.328	∆Ereac	-31.1064	-32.1368	-62.2626	-0.0293442	1.33871			PNO-LMP2-F12	32_ts	-995.602	-995.605	-997.385	∆Ereac	-32.103	-32.2018	-63.3077	-0.0943856	0.293592		0	0.157053		PNO-LMP2-F12
TRUE	FALSE	FALSE		pt	PNO-LMP2-F12	33_end	-271.595	-271.608	-272.843	-0.0122027	∆E#fwd	3.54771	3.16017	-0.934035	0.0198977	0.0356594	0		-0.0836847		PNO-LMP2-F12	33_end	-271.595	-271.608	-272.816	∆E#fwd	3.54771	3.16017	-0.850351	0.0198977	0.119344			PNO-LMP2-F12	33_end	-271.612	-271.614	-272.845	∆E#fwd	3.09323	3.13506	-0.986483	-0.00521526	-0.0167879		0	-0.0289909		PNO-LMP2-F12
FALSE	TRUE	FALSE		pt	PNO-LMP2-F12	33_start	-271.564	-271.575	-272.838	-0.0109674	∆E#rev	23.0438	23.4314	2.3719	-0.0194639	0.458221	0		-0.247565		PNO-LMP2-F12	33_start	-271.564	-271.575	-272.81	∆E#rev	23.0438	23.4314	2.61947	-0.0194639	0.705786			PNO-LMP2-F12	33_start	-271.579	-271.582	-272.84	∆E#rev	23.4537	23.446	2.0528	-0.00488685	0.139114		0	-0.0353351		PNO-LMP2-F12
FALSE	FALSE	TRUE		pt	PNO-LMP2-F12	33_ts	-271.559	-271.57	-272.839	-0.011585	∆Ereac	-19.4961	-20.2712	-3.30594	0.0393616	-0.422562	0		0.16388		PNO-LMP2-F12	33_ts	-271.559	-271.57	-272.811	∆Ereac	-19.4961	-20.2712	-3.46982	0.0393616	-0.586442			PNO-LMP2-F12	33_ts	-271.574	-271.577	-272.841	∆Ereac	-20.3605	-20.3109	-3.03928	-0.000328407	-0.155902		0	0.00634412		PNO-LMP2-F12
TRUE	FALSE	FALSE		pt	PNO-LMP2-F12	34_end	-857.562	-857.621	-861.479	-0.0589994	∆E#fwd	25.2015	24.4587	29.9952	0.00459434	-0.231551	0		-0.335956		PNO-LMP2-F12	34_end	-857.562	-857.621	-861.403	∆E#fwd	25.2015	24.4587	30.3312	0.00459434	0.104405			PNO-LMP2-F12	34_end	-857.638	-857.645	-861.485	∆E#fwd	24.409	24.4453	30.13	-0.00876534	-0.0967681		0	-0.104154		PNO-LMP2-F12
FALSE	TRUE	FALSE		pt	PNO-LMP2-F12	34_start	-857.58	-857.637	-861.528	-0.0576875	∆E#rev	13.9138	13.9941	-0.603576	0.0103825	0.268823	0		-0.264332		PNO-LMP2-F12	34_start	-857.58	-857.637	-861.452	∆E#rev	13.9138	13.9941	-0.339244	0.0103825	0.533155			PNO-LMP2-F12	34_start	-857.655	-857.662	-861.534	∆E#rev	13.9726	13.9893	-0.784312	0.00556323	0.0880879		0	-0.0292482		PNO-LMP2-F12
FALSE	FALSE	TRUE		pt	PNO-LMP2-F12	34_ts	-857.54	-857.598	-861.48	-0.0588713	∆Ereac	11.2877	10.4645	30.5988	-0.00578816	-0.500374	0		-0.0716239		PNO-LMP2-F12	34_ts	-857.54	-857.598	-861.403	∆Ereac	11.2877	10.4645	30.6704	-0.00578816	-0.42875			PNO-LMP2-F12	34_ts	-857.616	-857.623	-861.486	∆Ereac	10.4364	10.456	30.9143	-0.0143286	-0.184856		0	-0.0749058		PNO-LMP2-F12
TRUE	FALSE	FALSE		pt	PNO-LMP2-F12	35_end_MAI	-817.329	-817.384	-821.009	-0.0551869	∆E#fwd	16.1301	16.9984	19.6815	-0.0456078	0.1616	0		-0.0454066		PNO-LMP2-F12	35_end_MAI	-817.329	-817.384	-820.938	∆E#fwd	16.1301	16.9984	19.7269	-0.0456078	0.207006			PNO-LMP2-F12	35_end_MAI	-817.401	-817.407	-821.014	∆E#fwd	16.983	17.0454	19.5887	0.00136758	0.0687783		0	0.038322		PNO-LMP2-F12
FALSE	TRUE	FALSE		pt	PNO-LMP2-F12	35_start_MAI	-857.562	-857.621	-861.479	-0.0589994	∆E#rev	2.73518	2.85433	-1.42906	-0.0274768	0.286044	0		0.0358496		PNO-LMP2-F12	35_start_MAI	-857.562	-857.621	-861.403	∆E#rev	2.73518	2.85433	-1.46491	-0.0274768	0.250194			PNO-LMP2-F12	35_start_MAI	-857.638	-857.645	-861.485	∆E#rev	2.84485	2.87357	-1.45545	-0.00823113	0.259651		0	0.0974334		PNO-LMP2-F12
FALSE	FALSE	TRUE		pt	PNO-LMP2-F12	35_ts_MAI	-857.536	-857.594	-861.448	-0.0576155	∆Ereac	13.3949	14.1441	21.1106	-0.0181309	-0.124444	0		-0.0812562		PNO-LMP2-F12	35_ts_MAI	-857.536	-857.594	-861.371	∆Ereac	13.3949	14.1441	21.1918	-0.0181309	-0.0431881			PNO-LMP2-F12	35_ts_MAI	-857.611	-857.618	-861.453	∆Ereac	14.1382	14.1718	21.0442	0.00959871	-0.190872		0	-0.0591114		PNO-LMP2-F12
					DF-MP2-F12	prodCH4	-40.2114	-40.214	-40.4362	-0.0026185												prodCH4	-40.2114	-40.214	-40.4313										prodCH4	-40.2149	-40.2154	-40.4368
					DF-MP2-F12	prodCO	-112.776	-112.784	-113.194	-0.00803277												prodCO	-112.776	-112.784	-113.189										prodCO	-112.787	-112.788	-113.195
					DF-MP2-F12	prodPEt3_1	-576.77	-576.788	-578.169	-0.0180884												prodPEt3_1	-576.77	-576.788	-578.121										prodPEt3_1	-576.794	-576.797	-578.172
													RMSD_tot	0.485869														RMSD_tot	0.392458												RMSD_tot	0.18985
													RMSD_1st_row	0.609414														RMSD_1st_row	0.242753												RMSD_1st_row	0.132832
													RMSD_2nd_row	0.5205														RMSD_2nd_row	0.534905												RMSD_2nd_row	0.253641
													RMSD_3rd_row	0.37231														RMSD_3rd_row	0.386565												RMSD_3rd_row	0.184064
												completed		93													completed		93											completed		93
													completed_1st_row	27														completed_1st_row	27												completed_1st_row	27
													completed_2nd_row	21														completed_2nd_row	21												completed_2nd_row	21
													completed_3rd_row	45														completed_3rd_row	45												completed_3rd_row	45
													RMSD_fwd	0.358582														RMSD_fwd	0.261923												RMSD_fwd	0.168128
													RMSD_fwd_1st_row	0.349622														RMSD_fwd_1st_row	0.183369												RMSD_fwd_1st_row	0.111424
													RMSD_fwd_2nd_row	0.376834														RMSD_fwd_2nd_row	0.261037												RMSD_fwd_2nd_row	0.18971
													RMSD_fwd_3rd_row	0.339687														RMSD_fwd_3rd_row	0.300297												RMSD_fwd_3rd_row	0.167318
													RMSD_rev	0.3592														RMSD_rev	0.345352												RMSD_rev	0.139984
													RMSD_1st_row	0.59904														RMSD_1st_row	0.20837												RMSD_1st_row	0.149529
													RMSD_2nd_row	0.259564														RMSD_2nd_row	0.363024												RMSD_2nd_row	0.130336
													RMSD_3rd_row	0.263098														RMSD_3rd_row	0.385904												RMSD_3rd_row	0.145741
													RMSD_reac	0.502953														RMSD_reac	0.381114												RMSD_reac	0.173467
													RMSD_1st_row	0.795657														RMSD_1st_row	0.315824												RMSD_1st_row	0.134755
													RMSD_2nd_row	0.300102														RMSD_2nd_row	0.34105												RMSD_2nd_row	0.134642
													RMSD_3rd_row	0.480872														RMSD_3rd_row	0.45738												RMSD_3rd_row	0.228916
0
∆E#fwd	∆E#rev	∆Ereac							∆E#fwd	∆E#rev	∆Ereac													∆E#fwd	∆E#rev	∆Ereac											∆E#fwd	∆E#rev	∆Ereac
DF-MP2/ V{Q,5}Z	DF-MP2/ V{Q,5}Z	DF-MP2/ V{Q,5}Z							ΔE MP2-F12 (w/ CABS)			xi - xref ^2	xi - xref ^2	xi - xref ^2										ΔE MP2-F12 (w/ CABS)			xi - xref ^2	xi - xref ^2	xi - xref ^2								ΔE MP2-F12 (w/ CABS)			xi - xref ^2	xi - xref ^2	xi - xref ^2
26.4141	0	0		01_end					26.3589	0	0	0.00304113	0	0										26.5389	0	0	0.0155949	0	0								26.5293	0	0	0.0132849	0	0
0	11.8929	0		01_start					0	11.9881	0	0	0.00905888	0										0	11.9581	0	0	0.0042464	0								0	12.1506	0	0	0.0663721	0
0	0	14.5211		01_ts					0	0	14.3708	0	0	0.0225975										0	0	14.5808	0	0	0.00356592								0	0	14.3787	0	0	0.0202686
6.32526	0	0		02_end					6.21768	0	0	0.0115742	0	0										6.29593	0	0	0.00086006	0	0								6.28829	0	0	0.00136723	0	0
0	23.4064	0		02_start					0	23.4768	0	0	0.00495631	0										0	23.6069	0	0	0.0402089	0								0	23.4405	0	0	0.00116193	0
0	0	-17.0812		02_ts					0	0	-17.2591	0	0	0.0316785										0	0	-17.311	0	0	0.0528302								0	0	-17.1522	0	0	0.00504998
0.883158	0	0		03_end					0.922778	0	0	0.0015697	0	0										0.945456	0	0	0.003881	0	0								0.88418	0	0	1.04318e-06	0	0
0	20.9416	0		03_start					0	19.9583	0	0	0.966837	0										0	21.0956	0	0	0.0237085	0								0	20.8758	0	0	0.00432677	0
0	0	-20.0585		03_ts					0	0	-19.0356	0	0	1.04632										0	0	-20.1501	0	0	0.00840485								0	0	-19.9917	0	0	0.00446218
3.09842	0	0		04_end					3.21194	0	0	0.0128875	0	0										3.09982	0	0	1.95967e-06	0	0								3.10101	0	0	6.71924e-06	0	0
0	2.58977	0		04_start					0	2.16004	0	0	0.184661	0										0	3.00497	0	0	0.172392	0								0	2.58605	0	0	1.38219e-05	0
0	0	0.508649		04_ts					0	0	1.05189	0	0	0.295115										0	0	0.0948481	0	0	0.171232								0	0	0.514959	0	0	3.98153e-05
2.2728	0	0		05_end_correct					2.16354	0	0	0.0119384	0	0										2.24975	0	0	0.000531286	0	0								2.24902	0	0	0.000565671	0	0
0	25.795	0		05_start					0	26.3908	0	0	0.354954	0										0	25.6656	0	0	0.0167414	0								0	25.5921	0	0	0.0411792	0
0	0	-23.5222		05_ts					0	0	-24.2272	0	0	0.497086										0	0	-23.4158	0	0	0.011308								0	0	-23.343	0	0	0.0320921
14.3978	0	0		06_end					14.5162	0	0	0.014006	0	0										14.1372	0	0	0.0679384	0	0								14.3829	0	0	0.000222522	0	0
0	12.0854	0		06_start					0	12.4719	0	0	0.149339	0										0	12.4442	0	0	0.128726	0								0	12.1822	0	0	0.00936878	0
0	0	2.31242		06_ts					0	0	2.04432	0	0	0.0718763										0	0	1.69298	0	0	0.383698								0	0	2.20071	0	0	0.012479
23.7993	0	0		07_end					23.7087	0	0	0.00820717	0	0										24.0819	0	0	0.0798799	0	0								23.9008	0	0	0.0102933	0	0
0	13.9265	0		07_start					0	14.3234	0	0	0.157572	0										0	13.891	0	0	0.00125674	0								0	14.2006	0	0	0.0751548	0
0	0	9.87282		07_ts					0	0	9.38527	0	0	0.237702										0	0	10.1909	0	0	0.101176								0	0	9.70013	0	0	0.0298211
43.4091	0	0		08_end					43.1876	0	0	0.0490693	0	0										43.7671	0	0	0.128183	0	0								43.1253	0	0	0.0805332	0	0
0	40.6246	0		08_start					0	41.7765	0	0	1.32689	0										0	40.5964	0	0	0.000797797	0								0	40.5822	0	0	0.00179739	0
0	0	2.7845		08_ts					0	0	1.41108	0	0	1.88629										0	0	3.17077	0	0	0.149206								0	0	2.54311	0	0	0.0582682
30.1825	0	0		09_end					29.1886	0	0	0.987825	0	0										30.2583	0	0	0.00574603	0	0								30.1086	0	0	0.00546249	0	0
0	0.0433842	0		09_start					0	0.31794	0	0	0.075381	0										0	-0.00842745	0	0	0.00268444	0								0	0.000301205	0	0	0.00185614	0
0	0	30.1392		09_ts					0	0	28.8707	0	0	1.60897										0	0	30.2668	0	0	0.0162854								0	0	30.1083	0	0	0.000950224
-4.54596	0	0		10_end_MAI					-5.10106	0	0	0.308134	0	0										-5.03005	0	0	0.234349	0	0								-4.82401	0	0	0.0773134	0	0
0	12.5335	0		10_start_MAI					0	12.3524	0	0	0.0327985	0										0	12.6544	0	0	0.0146087	0								0	12.6228	0	0	0.00796603	0
0	0	-17.0795		10_ts_MAI					0	0	-17.4535	0	0	0.139872										0	0	-17.6844	0	0	0.365979								0	0	-17.4468	0	0	0.134913
32.8085	0	0		11_end					31.8051	0	0	1.00684	0	0										32.4329	0	0	0.141073	0	0								32.3094	0	0	0.249123	0	0
0	86.1229	0		11_start					0	86.129	0	0	3.70945e-05	0										0	86.8456	0	0	0.522232	0								0	85.9391	0	0	0.0337802	0
0	0	-53.3144		11_ts					0	0	-54.3239	0	0	1.0191										0	0	-54.4127	0	0	1.20616								0	0	-53.6297	0	0	0.0994322
5.18772	0	0		12_end					5.28466	0	0	0.0093975	0	0										5.37103	0	0	0.033603	0	0								5.25626	0	0	0.00469768	0	0
0	36.3891	0		12_start					0	36.816	0	0	0.182231	0										0	36.8149	0	0	0.181306	0								0	36.5152	0	0	0.0158953	0
0	0	-31.2014		12_ts					0	0	-31.5313	0	0	0.108864										0	0	-31.4439	0	0	0.0588009								0	0	-31.2589	0	0	0.00331049
12.4447	0	0		13_end					13.3542	0	0	0.827063	0	0										13.1665	0	0	0.520957	0	0								13.0237	0	0	0.335251	0	0
0	42.8541	0		13_start					0	43.6897	0	0	0.698254	0										0	43.9304	0	0	1.15852	0								0	43.3323	0	0	0.228717	0
0	0	-30.4093		13_ts					0	0	-30.3355	0	0	0.00544849										0	0	-30.7639	0	0	0.125723								0	0	-30.3086	0	0	0.0101537
9.1581	0	0		14_end					9.0462	0	0	0.0125212	0	0										9.07959	0	0	0.0061636	0	0								9.08138	0	0	0.00588598	0	0
0	13.7169	0		14_start					0	13.8397	0	0	0.0150766	0										0	13.968	0	0	0.0630607	0								0	13.7554	0	0	0.00148079	0
0	0	-4.55883		14_ts					0	0	-4.79351	0	0	0.0550772										0	0	-4.88846	0	0	0.108654								0	0	-4.67403	0	0	0.0132713
15.8646	0	0		15_end					15.1736	0	0	0.477487	0	0										15.3159	0	0	0.301049	0	0								15.8834	0	0	0.000352141	0	0
0	78.8499	0		15_start					0	78.3672	0	0	0.232944	0										0	78.1771	0	0	0.452596	0								0	78.8923	0	0	0.00179893	0
0	0	-62.9853		15_ts					0	0	-63.1936	0	0	0.0434147										0	0	-62.8612	0	0	0.0153943								0	0	-63.0089	0	0	0.000559244
34.1321	0	0		16_end					34.37	0	0	0.0566241	0	0										34.3718	0	0	0.0574694	0	0								34.2378	0	0	0.0111827	0	0
0	61.303	0		16_start					0	60.9584	0	0	0.118754	0										0	60.9689	0	0	0.111621	0								0	61.121	0	0	0.0331244	0
0	0	-27.1709		16_ts					0	0	-26.5883	0	0	0.339383										0	0	-26.5971	0	0	0.329275								0	0	-26.8832	0	0	0.0827997
44.2868	0	0		17_end					0	0	0													0	0	0											0	0	0
0	22.2022	0		17_start					0	0	0													0	0	0											0	0	0
0	0	22.0846		17_ts					0	0	0													0	0	0											0	0	0
46.5109	0	0		18_end					0	0	0													0	0	0											0	0	0
0	23.2988	0		18_start					0	0	0													0	0	0											0	0	0
0	0	23.212		18_ts					0	0	0													0	0	0											0	0	0
32.6995	0	0		19_end					0	0	0													0	0	0											0	0	0
0	22.8205	0		19_start					0	0	0													0	0	0											0	0	0
0	0	9.87909		19_ts					0	0	0													0	0	0											0	0	0
30.4373	0	0		20_end					0	0	0													0	0	0											0	0	0
0	23.9008	0		20_start					0	0	0													0	0	0											0	0	0
0	0	6.53647		20_ts					0	0	0													0	0	0											0	0	0
7.1541	0	0		21_end					7.21451	0	0	0.00364967	0	0										7.26201	0	0	0.0116443	0	0								7.2648	0	0	0.0122533	0	0
0	7.15954	0		21_start					0	7.21974	0	0	0.00362386	0										0	7.26742	0	0	0.0116374	0								0	7.26994	0	0	0.0121866	0
0	0	-0.0054412		21_ts					0	0	-0.00522715	0	0	4.58164e-08										0	0	-0.00540913	0	0	1.02847e-09								0	0	-0.0051393	0	0	9.1143e-08
10.4691	0	0		22_end					10.6844	0	0	0.0463373	0	0										10.6402	0	0	0.0292763	0	0								10.6771	0	0	0.0432748	0	0
0	25.0158	0		22_start					0	25.5536	0	0	0.289212	0										0	25.4208	0	0	0.164023	0								0	25.2766	0	0	0.067998	0
0	0	-14.5467		22_ts					0	0	-14.8692	0	0	0.104021										0	0	-14.7806	0	0	0.0547065								0	0	-14.5994	0	0	0.00278134
25.2884	0	0		23_end					25.5681	0	0	0.0782257	0	0										25.6844	0	0	0.156804	0	0								25.5164	0	0	0.0520129	0	0
0	14.4934	0		23_start					0	14.5604	0	0	0.0044904	0										0	14.8459	0	0	0.124249	0								0	14.6605	0	0	0.0279386	0
0	0	10.795		23_ts					0	0	11.0076	0	0	0.045232										0	0	10.8385	0	0	0.00189184								0	0	10.8559	0	0	0.00371063
0.0401781	0	0		24_end					0.208164	0	0	0.0282192	0	0										0.205434	0	0	0.0273095	0	0								0.148644	0	0	0.0117649	0	0
0	15.9149	0		24_start					0	15.8484	0	0	0.0044143	0										0	15.9348	0	0	0.000398715	0								0	15.796	0	0	0.0141253	0
0	0	-15.8747		24_ts					0	0	-15.6403	0	0	0.0549555										0	0	-15.7294	0	0	0.0211086								0	0	-15.6474	0	0	0.0516726
-0.975959	0	0		25_end					-0.646297	0	0	0.108677	0	0										-0.710868	0	0	0.0702736	0	0								-0.749353	0	0	0.0513505	0	0
0	11.888	0		25_start					0	11.776	0	0	0.0125603	0										0	11.9738	0	0	0.0073476	0								0	11.7665	0	0	0.0147816	0
0	0	-12.864		25_ts					0	0	-12.4223	0	0	0.19513										0	0	-12.6846	0	0	0.0321748								0	0	-12.5158	0	0	0.121234
32.3448	0	0		26_end					32.2736	0	0	0.00506928	0	0										32.1714	0	0	0.0300485	0	0								32.1489	0	0	0.0383587	0	0
0	0.0493853	0		26_start					0	0.0604103	0	0	0.000121551	0										0	0.0570532	0	0	5.87957e-05	0								0	0.0106175	0	0	0.00150295	0
0	0	32.2954		26_ts					0	0	32.2132	0	0	0.00676077										0	0	32.1144	0	0	0.0327656								0	0	32.1383	0	0	0.0246759
15.0732	0	0		27_end					15.1149	0	0	0.00174061	0	0										15.0183	0	0	0.00300817	0	0								15.0768	0	0	1.3001e-05	0	0
0	3.72638	0		27_start					0	3.7077	0	0	0.000348781	0										0	3.68269	0	0	0.00190866	0								0	3.73359	0	0	5.20614e-05	0
0	0	11.3468		27_ts					0	0	11.4072	0	0	0.00364771										0	0	11.3356	0	0	0.000124515								0	0	11.3432	0	0	1.30298e-05
32.4957	0	0		28_end					33.3951	0	0	0.808939	0	0										32.8547	0	0	0.128921	0	0								32.5768	0	0	0.00658644	0	0
0	10.5402	0		28_start					0	10.2842	0	0	0.0655032	0										0	10.7353	0	0	0.038093	0								0	10.5976	0	0	0.00329745	0
0	0	21.9555		28_ts					0	0	23.1109	0	0	1.33483										0	0	22.1194	0	0	0.0268571								0	0	21.9793	0	0	0.000563276
13.5075	0	0		29_end					13.3328	0	0	0.0305413	0	0										13.4455	0	0	0.00385223	0	0								13.5226	0	0	0.000226829	0	0
0	29.6474	0		29_start					0	29.3765	0	0	0.0733548	0										0	29.7747	0	0	0.0162264	0								0	29.74	0	0	0.00858987	0
0	0	-16.1398		29_ts					0	0	-16.0438	0	0	0.00923141										0	0	-16.3293	0	0	0.035891								0	0	-16.2175	0	0	0.00602497
7.71083	0	0		30_end					7.84285	0	0	0.017429	0	0										7.93491	0	0	0.050215	0	0								7.74531	0	0	0.00118879	0	0
0	13.1671	0		30_start					0	13.2046	0	0	0.00140116	0										0	13.6035	0	0	0.190458	0								0	13.139	0	0	0.000793073	0
0	0	-5.4563		30_ts					0	0	-5.36172	0	0	0.00894667										0	0	-5.66863	0	0	0.0450832								0	0	-5.39366	0	0	0.00392381
-0.97798	0	0		31_end					-0.310824	0	0	0.445097	0	0										-0.208333	0	0	0.592357	0	0								-0.561175	0	0	0.173726	0	0
0	10.4296	0		31_start					0	10.2097	0	0	0.0483772	0										0	10.4472	0	0	0.000309163	0								0	10.2216	0	0	0.0432485	0
0	0	-11.4076		31_ts					0	0	-10.5205	0	0	0.786954										0	0	-10.6555	0	0	0.565601								0	0	-10.7828	0	0	0.390335
16.0327	0	0		32_end					16.3082	0	0	0.0758813	0	0										16.4581	0	0	0.180968	0	0								16.1544	0	0	0.0147988	0	0
0	79.634	0		32_start					0	79.2207	0	0	0.170843	0										0	78.7207	0	0	0.834128	0								0	79.462	0	0	0.0295638	0
0	0	-63.6013		32_ts					0	0	-62.9125	0	0	0.474442										0	0	-62.2626	0	0	1.79214								0	0	-63.3077	0	0	0.0861961
-0.969695	0	0		33_end					-0.934035	0	0	0.00127159	0	0										-0.850351	0	0	0.014243	0	0								-0.986483	0	0	0.000281833	0	0
0	1.91368	0		33_start					0	2.3719	0	0	0.209967	0										0	2.61947	0	0	0.498134	0								0	2.0528	0	0	0.0193526	0
0	0	-2.88338		33_ts					0	0	-3.30594	0	0	0.178558										0	0	-3.46982	0	0	0.343914								0	0	-3.03928	0	0	0.0243053
30.2268	0	0		34_end					29.9952	0	0	0.0536158	0	0										30.3312	0	0	0.0109004	0	0								30.13	0	0	0.00936407	0	0
0	-0.872399	0		34_start					0	-0.603576	0	0	0.0722659	0										0	-0.339244	0	0	0.284255	0								0	-0.784312	0	0	0.00775948	0
0	0	31.0992		34_ts					0	0	30.5988	0	0	0.250374										0	0	30.6704	0	0	0.183827								0	0	30.9143	0	0	0.0341717
19.5199	0	0		35_end_MAI					19.6815	0	0	0.0261144	0	0										19.7269	0	0	0.0428515	0	0								19.5887	0	0	0.00473046	0	0
0	-1.7151	0		35_start_MAI					0	-1.42906	0	0	0.0818211	0										0	-1.46491	0	0	0.0625971	0								0	-1.45545	0	0	0.0674185	0
0	0	21.235		35_ts_MAI					0	0	21.1106	0	0	0.0154864										0	0	21.1918	0	0	0.00186521								0	0	21.0442	0	0	0.0364323
					DF-MP2-F12
[truncated: 11 more columns]

## Sheet: summary
	Error statistics (kcal/mol) at MP2-F12 (beta = 1.4) with various orbital basis sets relative to MP2/cc-pV{Q,5}Z
		Basis Set information															Basis Set information
OBS for TM element		Main Group element	1st-row TM Element	exponents	2nd-row TM Element	exponents	3rd-row TM Element	exponents		ΔEtot	ΔΕ#fwd	ΔE#rev	ΔΕreac	systems completed:		OBS for TM element		Main Group element	1st-row TM Element	exponents	2nd-row TM Element	exponents	3rd-row TM Element	exponents		ΔEtot	ΔΕ#fwd	ΔE#rev	ΔΕreac	systems completed:
AVTZ(PP)	OBS	VDZ-F12	AVTZ	[8s7p5d3f2g]	AVTZ-PP	[6s6p5d3f2g]	AVTZ-PP	[6s6p5d3f2g]	1st 2nd & 3rd rows	0.423278	0.363804	0.274012	0.574506	105	/105	AVQZ(PP)	OBS	VTZ-F12	AVQZ	[9s8p6d4f3g2h]	AVQZ-PP	[7s7p6d4f3g2h]	AVQZ-PP	[7s7p6d4f3g2h]	1st 2nd & 3rd rows	0.0920113	0.0624401	0.0696851	0.0977525	93	/105
	JKFit	def2-QZVPP/JKFit	def2-QZVPP/JKFit	[15s13p11d9f7g5h2i]	def2-QZVPP/JKFit	[10s9p8d7f5g5h2i]	def2-QZVPP/JKFit	[10s9p8d7f5g5h2i]	1st row TM	0.254251	0.227076	0.171227	0.336227	27	/27		JKFit	def2-QZVPP/JKFit	def2-QZVPP/JKFit	[15s13p11d9f7g5h2i]	def2-QZVPP/JKFit	[10s9p8d7f5g5h2i]	def2-QZVPP/JKFit	[10s9p8d7f5g5h2i]	1st row TM	0.0807736	0.0729642	0.0766889	0.0914778	27	/27
	CABS	def2-QZVPP/JKFit	def2-QZVPP/JKFit		def2-QZVPP/JKFit		def2-QZVPP/JKFit		2nd row TM	0.690504	0.584285	0.425704	0.952771	33	/33		CABS	def2-QZVPP/JKFit	def2-QZVPP/JKFit		def2-QZVPP/JKFit		def2-QZVPP/JKFit		2nd row TM	0.121447	0.0584416	0.0666839	0.0918687	21	/33
	MP2Fit	VDZ-F12/MP2Fit	AWCVTZ/MP2Fit	[15s14p12d11f9g6h4i]	AWCVTZ-PP/MP2Fit	[12s12p11d10f9g6h4i]	AWCVTZ-PP/MP2Fit	[13s13p12d10f8g6h4i]	3rd row TM	0.172087	0.165935	0.157175	0.19132	45	/45		MP2Fit	VTZ-F12/MP2Fit	trunc. AVQZ(-PP)/MP2Fit	[14s,13p,11d,10f,8g,6h,5i]	trunc. AVQZ(-PP)/MP2Fit	[12s,12p,11d,9f,8g,6h,4i]	trunc. AVQZ(-PP)/MP2Fit	[12s,12p,11d,9f,8g,6h,4i]	3rd row TM	0.0818465	0.060465	0.068988	0.10808	45	/45
AVTZ(PP) no G	OBS	VDZ-F12	AVTZ(f)	[8s7p5d3f]	AVTZ-PP(f)	[6s6p5d3f]	AVTZ-PP(f)	[6s6p5d3f]	1st 2nd & 3rd rows	0.394774	0.313983	0.344339	0.500386	105	/105	AVQZ(PP) no H	OBS	VTZ-F12	AVQZ(g)	[9s8p6d4f3g]	AVQZ-PP(g)	[7s7p6d4f3g]	AVQZ-PP(g)	[7s7p6d4f3g]	1st 2nd & 3rd rows	0.0841886	0.0629142	0.0719309	0.0787212	93	/105
	JKFit	def2-QZVPP/JKFit	def2-QZVPP/JKFit	[15s13p11d9f7g5h2i]	def2-QZVPP/JKFit	[10s9p8d7f5g5h2i]	def2-QZVPP/JKFit	[10s9p8d7f5g5h2i]	1st row TM	0.274171	0.234456	0.197805	0.362509	27	/27		JKFit	def2-QZVPP/JKFit	def2-QZVPP/JKFit	[15s13p11d9f7g5h2i]	def2-QZVPP/JKFit	[10s9p8d7f5g5h2i]	def2-QZVPP/JKFit	[10s9p8d7f5g5h2i]	1st row TM	0.0915407	0.0678029	0.100037	0.102638	27	/27
	CABS	def2-QZVPP/JKFit	def2-QZVPP/JKFit		def2-QZVPP/JKFit		def2-QZVPP/JKFit		2nd row TM	0.586794	0.469892	0.495316	0.752893	33	/33		CABS	def2-QZVPP/JKFit	def2-QZVPP/JKFit		def2-QZVPP/JKFit		def2-QZVPP/JKFit		2nd row TM	0.117435	0.0627234	0.0696102	0.0803913	21	/33
	MP2Fit	VDZ-F12/MP2Fit	AWCVTZ/MP2Fit	[15s14p12d11f9g6h4i]	AWCVTZ-PP/MP2Fit	[12s12p11d10f9g6h4i]	AWCVTZ-PP/MP2Fit	[13s13p12d10f8g6h4i]	3rd row TM	0.256969	0.187433	0.270686	0.299496	45	/45		MP2Fit	VTZ-F12/MP2Fit	trunc. AVQZ(-PP)/MP2Fit	[14s,13p,11d,10f,8g,6h,5i]	trunc. AVQZ(-PP)/MP2Fit	[12s,12p,11d,9f,8g,6h,4i]	trunc. AVQZ(-PP)/MP2Fit	[12s,12p,11d,9f,8g,6h,4i]	3rd row TM	0.0564305	0.0600427	0.0518669	0.0570781	45	/45
AVTZ(PP) no G and no single diffuse F	OBS	VDZ-F12	AVTZ(f-1)	[8s7p5d2f]	AVTZ-PP(f-1)	[6s6p5d2f]	AVTZ-PP(f-1)	[6s6p5d2f]	1st 2nd & 3rd rows	0.545736	0.33715	0.619963	0.628856	105	/105	AVQZ(PP) no H and no single diffuse F and G	OBS	VTZ-F12	AVQZ(g-1)	[9s8p6d3f2g]	AVQZ(g-1)	[7s7p6d3f2g]	AVQZ-PP(g-1)	[7s7p6d3f2g]	1st 2nd & 3rd rows	0.0895398	0.0669303	0.0743013	0.0856712	93	/105
	JKFit	def2-QZVPP/JKFit	def2-QZVPP/JKFit	[15s13p11d9f7g5h2i]	def2-QZVPP/JKFit	[10s9p8d7f5g5h2i]	def2-QZVPP/JKFit	[10s9p8d7f5g5h2i]	1st row TM	0.300246	0.218382	0.246644	0.402391	27	/27		JKFit	def2-QZVPP/JKFit	def2-QZVPP/JKFit	[15s13p11d9f7g5h2i]	def2-QZVPP/JKFit	[10s9p8d7f5g5h2i]	def2-QZVPP/JKFit	[10s9p8d7f5g5h2i]	1st row TM	0.0950343	0.070625	0.104812	0.105457	27	/27
	CABS	def2-QZVPP/JKFit	def2-QZVPP/JKFit		def2-QZVPP/JKFit		def2-QZVPP/JKFit		2nd row TM	0.881277	0.518177	1.02984	1.00043	33	/33		CABS	def2-QZVPP/JKFit	def2-QZVPP/JKFit		def2-QZVPP/JKFit		def2-QZVPP/JKFit		2nd row TM	0.125167	0.0644497	0.0671468	0.0930242	21	/33
	MP2Fit	VDZ-F12/MP2Fit	AWCVTZ/MP2Fit	[15s14p12d11f9g6h4i]	AWCVTZ-PP/MP2Fit	[12s12p11d10f9g6h4i]	AWCVTZ-PP/MP2Fit	[13s13p12d10f8g6h4i]	3rd row TM	0.26702	0.199274	0.287352	0.302685	45	/45		MP2Fit	VTZ-F12/MP2Fit	trunc. AVQZ(-PP)/MP2Fit	[14s,13p,11d,10f,8g,6h,5i]	trunc. AVQZ(-PP)/MP2Fit	[12s,12p,11d,9f,8g,6h,4i]	trunc. AVQZ(-PP)/MP2Fit	[12s,12p,11d,9f,8g,6h,4i]	3rd row TM	0.061961	0.0677316	0.0593606	0.0583631	45	/45
Our VDZ(PP)-F12-wis	OBS	VDZ-F12	our VDZ-F12-wis	[8s7p5d2f]	our VDZ-PP-F12-wis	[6s6p5d2f]	our VDZ-PP-F12-wis	[6s6p5d2f]	1st 2nd & 3rd rows	0.506562	0.338334	0.537566	0.605284	105	/105	Our VTZ(PP)-F12-wis	OBS	VTZ-F12	our VTZ-F12-wis	[9s8p6d3f2g]	our VTZ-PP-F12-wis	[7s7p6d3f2g]	our VTZ-PP-F12-wis	[7s7p6d3f2g]	1st 2nd & 3rd rows	0.0907737	0.0640253	0.0805388	0.0850611	93	/105
	JKFit	def2-QZVPP/JKFit	def2-QZVPP/JKFit	[15s13p11d9f7g5h2i]	def2-QZVPP/JKFit	[10s9p8d7f5g5h2i]	def2-QZVPP/JKFit	[10s9p8d7f5g5h2i]	1st row TM	0.279909	0.228464	0.214485	0.369929	27	/27		JKFit	def2-QZVPP/JKFit	def2-QZVPP/JKFit	[15s13p11d9f7g5h2i]	def2-QZVPP/JKFit	[10s9p8d7f5g5h2i]	def2-QZVPP/JKFit	[10s9p8d7f5g5h2i]	1st row TM	0.0940109	0.0702428	0.104101	0.103649	27	/27
	CABS	def2-QZVPP/JKFit	def2-QZVPP/JKFit		def2-QZVPP/JKFit		def2-QZVPP/JKFit		2nd row TM	0.806952	0.511155	0.878563	0.959355	33	/33		CABS	def2-QZVPP/JKFit	def2-QZVPP/JKFit		def2-QZVPP/JKFit		def2-QZVPP/JKFit		2nd row TM	0.129819	0.0551666	0.0841949	0.0921673	21	/33
	MP2Fit	VDZ-F12/MP2Fit	AWCVTZ/MP2Fit	[15s14p12d11f9g6h4i]	AWCVTZ-PP/MP2Fit	[12s12p11d10f9g6h4i]	AWCVTZ-PP/MP2Fit	[13s13p12d10f8g6h4i]	3rd row TM	0.272415	0.210174	0.283967	0.312761	45	/45		MP2Fit	VTZ-F12/MP2Fit	trunc. AVQZ(-PP)/MP2Fit	[14s,13p,11d,10f,8g,6h,5i]	trunc. AVQZ(-PP)/MP2Fit	[12s,12p,11d,9f,8g,6h,4i]	trunc. AVQZ(-PP)/MP2Fit	[12s,12p,11d,9f,8g,6h,4i]	3rd row TM	0.0621412	0.0702553	0.0557973	0.0594596	45	/45
Our VDZ(PP)-F12-wis w/ autoAuxJKFit, autoAuxMP2Fit	OBS	VDZ-F12	our VDZ-F12-wis	[8s7p5d2f]	our VDZ-PP-F12-wis	[6s6p5d2f]	our VDZ-PP-F12-wis	[6s6p5d2f]	1st 2nd & 3rd rows	0.552816	0.37208	0.602266	0.644709	105	/105	Our VTZ-(PP)-F12-wis w/ autoAuxJKFit, autoAuxMP2Fit	OBS	VTZ-F12	our VΤZ-F12-wis	[9s8p6d3f2g]	our VΤZ-F12-wis	[7s7p6d3f2g]	our VΤZ-PP-F12-wis	[7s7p6d3f2g]	1st 2nd & 3rd rows	0.123004	0.0970763	0.100538	0.114853	93	/105
	JKFit	def2-QZVPP/JKFit	VDZ-F12-wis/autoAux ORCA	[21s19p17d17f14g4h]	VDZ-PP-F12-wis/autoAux ORCA	[13s11p11d11f10g4h]	VDZ-PP-F12-wis/autoAux ORCA	[14s12p11d10f10g4h]	1st row TM	0.242753	0.183369	0.20837	0.315824	27	/27		JKFit	def2-QZVPP/JKFit	VTZ-F12-wis/autoAux ORCA	[22s19p18d18f17g7h4i]	VTZ-PP-F12-wis/autoAux ORCA	[15s14p13d12f12g5h4i]	VTZ-PP-F12-wis/autoAux ORCA	[14s13p12d11f11g5h3i]	1st row TM	0.0757166	0.0505645	0.0862513	0.0848701	27	/27
	CABS	def2-QZVPP/JKFit	def2-QZVPP/JKFit	[15s13p11d9f7g5h2i]	def2-QZVPP/JKFit	[10s9p8d7f5g5h2i]	def2-QZVPP/JKFit	[10s9p8d7f5g5h2i]	2nd row TM	0.848762	0.538537	0.95683	0.97757	33	/33		CABS	def2-QZVPP/JKFit	def2-QZVPP/JKFit	[15s13p11d9f7g5h2i]	def2-QZVPP/JKFit	[10s9p8d7f5g5h2i]	def2-QZVPP/JKFit	[10s9p8d7f5g5h2i]	2nd row TM	0.174986	0.0959326	0.10203	0.11929	21	/33
	MP2Fit	VDZ-F12/MP2Fit	VDZ-F12-wis/autoAux ORCA	[21s19p17d17f14g4h]	VDZ-PP-F12-wis/autoAux ORCA	[13s11p11d11f10g4h]	VDZ-PP-F12-wis/autoAux ORCA	[14s12p11d10f10g4h]	3rd row TM	0.386565	0.300297	0.385904	0.45738	45	/45		MP2Fit	VTZ-F12/MP2Fit	VTZ-F12-wis/autoAux ORCA	22s19p18d18f17g7h4i	VTZ-PP-F12-wis/autoAux ORCA	[15s14p13d12f12g5h4i]	VTZ-PP-F12-wis/autoAux ORCA	[14s13p12d11f11g5h3i]	3rd row TM	0.116359	0.117574	0.106426	0.124372	45	/45
	Error statistics (kcal/mol) at MP2-F12 (beta = 0.9) with various orbital basis sets relative to MP2/cc-pV{Q,5}Z
		Basis Set information
OBS for TM element		Main Group element	1st-row TM Element	exponents	2nd-row TM Element	exponents	3rd-row TM Element	exponents		ΔEtot	ΔΕ#fwd	ΔE#rev	ΔΕreac	systems completed:
AVTZ(PP)	OBS	-2618.23	-2618.33	[8s7p5d3f2g]	-2624.95	[6s6p5d3f2g]	-2624.95	[6s6p5d3f2g]	1st 2nd & 3rd rows	0.198132	0.198524	0.152074	0.235012	105	/105
	JKFit	-1025.12	-1025.12	[15s13p11d9f7g5h2i]	-1025.12	[10s9p8d7f5g5h2i]	-1025.12	[10s9p8d7f5g5h2i]	1st row TM	0.155543	0.146332	0.107547	0.199001	27	/27
	CABS	-1137.85	-1137.85		-1137.85		-1137.85		2nd row TM	0.284116	0.283547	0.239576	0.323065	33	/33
	MP2Fit	-2618.16	-2618.26	[15s14p12d11f9g6h4i]	-2624.9	[12s12p11d10f9g6h4i]	-2624.9	[13s13p12d10f8g6h4i]	3rd row TM	0.133737	0.141963	0.0702212	0.169033	45	/45
AVTZ(PP) no G	OBS	-2618.23	-2618.33	[8s7p5d3f]	-2624.94	[6s6p5d3f]	-2624.94	[6s6p5d3f]	1st 2nd & 3rd rows	0.255385	0.295448	0.200544	0.261071	105	/105
	JKFit	-1025.12	-1025.12	[15s13p11d9f7g5h2i]	-1025.12	[10s9p8d7f5g5h2i]	-1025.12	[10s9p8d7f5g5h2i]	1st row TM	0.181926	0.142276	0.142424	0.242414	27	/27
	CABS	-1137.84	-1137.84		-1137.84		-1137.84		2nd row TM	0.389352	0.483226	0.311337	0.352629	33	/33
	MP2Fit	-2618.16	-2618.26	[15s14p12d11f9g6h4i]	-2624.9	[12s12p11d10f9g6h4i]	-2624.9	[13s13p12d10f8g6h4i]	3rd row TM	0.145451	0.142446	0.1029	0.180523	45	/45
AVTZ(PP) no G and no single diffuse F	OBS	-2618.23	-2618.33	[8s7p5d2f]	-2624.94	[6s6p5d2f]	-2624.94	[6s6p5d2f]	1st 2nd & 3rd rows	0.314826	0.358523	0.325952	0.250126	105	/105
	JKFit	-1025.12	-1025.12	[15s13p11d9f7g5h2i]	-1025.12	[10s9p8d7f5g5h2i]	-1025.12	[10s9p8d7f5g5h2i]	1st row TM	0.173344	0.159537	0.119896	0.224315	27	/27
	CABS	-1137.84	-1137.84		-1137.84		-1137.84		2nd row TM	0.257238	0.601204	0.557894	0.348372	33	/33
	MP2Fit	-2618.16	-2618.26	[15s14p12d11f9g6h4i]	-2624.89	[12s12p11d10f9g6h4i]	-2624.89	[13s13p12d10f8g6h4i]	3rd row TM	0.13834	0.139971	0.105033	0.163678	45	/45
Our VDZ(PP)-F12-wis	OBS	-2618.23	-2618.33	[8s7p5d2f]	-2624.94	[6s6p5d2f]	-2624.94	[6s6p5d2f]	1st 2nd & 3rd rows	0.291077	0.326013	0.292271	0.24994	105	/105
	JKFit	-1025.12	-1025.12	[15s13p11d9f7g5h2i]	-1025.12	[10s9p8d7f5g5h2i]	-1025.12	[10s9p8d7f5g5h2i]	1st row TM	0.196437	0.166344	0.141735	0.260775	27	/27
	CABS	-1137.84	-1137.84		-1137.84		-1137.84		2nd row TM	0.46271	0.540584	0.481321	0.344093	33	/33
	MP2Fit	-2618.16	-2618.26	[15s14p12d11f9g6h4i]	-2624.89	[12s12p11d10f9g6h4i]	-2624.89	[13s13p12d10f8g6h4i]	3rd row TM	0.132415	0.130739	0.131811	0.134664	45	/45
